# Supplementary material for: Minimizing Cholesterol-Induced Aggregation of Membrane-Interacting DNA Origami Nanostructures
Source: Membranes (Basel). 2021 Nov 30;11(12):950. doi: 10.3390/membranes11120950 (PMC8707602; doi:10.3390/membranes11120950)
Supplement: Supplementary file 1 [file membranes-11-00950-s001.zip]

Archive with 4 entries (4 files):
- .DS_Store
- membranes-1418241_DNA_sequence_list.xlsx
- membranes-1418241_DOB_cadnano.json
- membranes-1418241_SI.pdf
