# Supplementary material for: Minimizing Cholesterol-Induced Aggregation of Membrane-Interacting DNA Origami Nanostructures
Source: Membranes (Basel). 2021 Nov 30;11(12):950. doi: 10.3390/membranes11120950 (PMC8707602; doi:10.3390/membranes11120950)
Supplement: Supplementary file 1 [file membranes-11-00950-s001.zip › membranes-1418241_DNA_sequence_list.xlsx]

## Sheet: blank DOT
In this sheet, all blank staple sequences for the DOT are given.
Sequence code	Sequence
21[32]23[31]BLK	TTTTCACTCAAAGGGCGAAAAACCATCACC
19[32]21[31]BLK	GTCGACTTCGGCCAACGCGCGGGGTTTTTC
17[32]19[31]BLK	TGCATCTTTCCCAGTCACGACGGCCTGCAG
15[32]17[31]BLK	TAATCAGCGGATTGACCGTAATCGTAACCG
13[32]15[31]BLK	AACGCAAAATCGATGAACGGTACCGGTTGA
11[32]13[31]BLK	AACAGTTTTGTACCAAAAACATTTTATTTC
9[32]11[31]BLK	TTTACCCCAACATGTTTTAAATTTCCATAT
7[32]9[31]BLK	TTTAGGACAAATGCTTTAAACAATCAGGTC
5[32]7[31]BLK	CATCAAGTAAAACGAACTAACGAGTTGAGA
3[32]5[31]BLK	AATACGTTTGAAAGAGGACAGACTGACCTT
1[32]3[31]BLK	AGGCTCCAGAGGCTTTGAGGACACGGGTAA
0[47]1[31]BLK	AGAAAGGAACAACTAAAGGAATTCAAAAAAA
23[32]22[48]BLK	CAAATCAAGTTTTTTGGGGTCGAAACGTGGA
22[47]20[48]BLK	CTCCAACGCAGTGAGACGGGCAACCAGCTGCA
20[47]18[48]BLK	TTAATGAACTAGAGGATCCCCGGGGGGTAACG
18[47]16[48]BLK	CCAGGGTTGCCAGTTTGAGGGGACCCGTGGGA
16[47]14[48]BLK	ACAAACGGAAAAGCCCCAAAAACACTGGAGCA
14[47]12[48]BLK	AACAAGAGGGATAAAAATTTTTAGCATAAAGC
12[47]10[48]BLK	TAAATCGGGATTCCCAATTCTGCGATATAATG
10[47]8[48]BLK	CTGTAGCTTGACTATTATAGTCAGTTCATTGA
8[47]6[48]BLK	ATCCCCCTATACCACATTCAACTAGAAAAATC
6[47]4[48]BLK	TACGTTAAAGTAATCTTGACAAGAACCGAACT
4[47]2[48]BLK	GACCAACTAATGCCACTACGAAGGGGGTAGCA
2[47]0[48]BLK	ACGGCTACAAAAGGAGCCTTTAATGTGAGAAT
21[56]23[63]BLK	AGCTGATTGCCCTTCAGAGTCCACTATTAAAGGGTGCCGT
15[64]18[64]BLK	GTATAAGCCAACCCGTCGGATTCTGACGACAGTATCGGCCGCAAGGCG
13[64]15[63]BLK	TATATTTTGTCATTGCCTGAGAGTGGAAGATT
11[64]13[63]BLK	GATTTAGTCAATAAAGCCTCAGAGAACCCTCA
9[64]11[63]BLK	CGGATTGCAGAGCTTAATTGCTGAAACGAGTA
7[56]9[63]BLK	ATGCAGATACATAACGGGAATCGTCATAAATAAAGCAAAG
1[64]4[64]BLK	TTTATCAGGACAGCATCGGAACGACACCAACCTAAAACGAGGTCAATC
0[79]1[63]BLK	ACAACTTTCAACAGTTTCAGCGGATGTATCGG
23[64]22[80]BLK	AAAGCACTAAATCGGAACCCTAATCCAGTT
22[79]20[80]BLK	TGGAACAACCGCCTGGCCCTGAGGCCCGCT
20[79]18[80]BLK	TTCCAGTCGTAATCATGGTCATAAAAGGGG
18[79]16[80]BLK	GATGTGCTTCAGGAAGATCGCACAATGTGA
16[79]14[80]BLK	GCGAGTAAAAATATTTAAATTGTTACAAAG
14[79]12[80]BLK	GCTATCAGAAATGCAATGCCTGAATTAGCA
12[79]10[80]BLK	AAATTAAGTTGACCATTAGATACTTTTGCG
10[79]8[80]BLK	GATGGCTTATCAAAAAGATTAAGAGCGTCC
8[79]6[80]BLK	AATACTGCCCAAAAGGAATTACGTGGCTCA
6[79]4[80]BLK	TTATACCACCAAATCAACGTAACGAACGAG
4[79]2[80]BLK	GCGCAGACAAGAGGCAAAAGAATCCCTCAG
2[79]0[80]BLK	CAGCGAAACTTGCTTTCGAGGTGTTGCTAA
21[96]23[95]BLK	AGCAAGCGTAGGGTTGAGTGTTGTAGGGAGCC
19[96]21[95]BLK	CTGTGTGATTGCGTTGCGCTCACTAGAGTTGC
17[96]19[95]BLK	GCTTTCCGATTACGCCAGCTGGCGGCTGTTTC
15[96]17[95]BLK	ATATTTTGGCTTTCATCAACATTATCCAGCCA
13[96]15[95]BLK	TAGGTAAACTATTTTTGAGAGATCAAACGTTA
11[96]13[95]BLK	AATGGTCAACAGGCAAGGCAAAGAGTAATGTG
9[96]11[95]BLK	CGAAAGACTTTGATAAGAGGTCATATTTCGCA
7[96]9[95]BLK	TAAGAGCAAATGTTTAGACTGGATAGGAAGCC
5[96]7[95]BLK	TCATTCAGATGCGATTTTAAGAACAGGCATAG
3[96]5[95]BLK	ACACTCATCCATGTTACTTAGCCGAAAGCTGC
1[96]3[95]BLK	AAACAGCTTTTTGCGGGATCGTCAACACTAAA
0[111]1[95]BLK	TAAATGAATTTTCTGTATGGGATTAATTTCTT
23[96]22[112]BLK	CCCGATTTAGAGCTTGACGGGGAAAAAGAATA
22[111]20[112]BLK	GCCCGAGAGTCCACGCTGGTTTGCAGCTAACT
20[111]18[112]BLK	CACATTAAAATTGTTATCCGCTCATGCGGGCC
18[111]16[112]BLK	TCTTCGCTGCACCGCTTCTGGTGCGGCCTTCC
16[111]14[112]BLK	TGTAGCCATTAAAATTCGCATTAAATGCCGGA
14[111]12[112]BLK	GAGGGTAGGATTCAAAAGGGTGAGACATCCAA
12[111]10[112]BLK	TAAATCATATAACCTGTTTAGCTAACCTTTAA
10[111]8[112]BLK	TTGCTCCTTTCAAATATCGCGTTTGAGGGGGT
8[111]6[112]BLK	AATAGTAAACACTATCATAACCCTCATTGTGA
6[111]4[112]BLK	ATTACCTTTGAATAAGGCTTGCCCAAATCCGC
4[111]2[112]BLK	GACCTGCTCTTTGACCCCCAGCGAGGGAGTTA
2[111]0[112]BLK	AAGGCCGCTGATACCGATAGTTGCGACGTTAG
21[120]23[127]BLK	CCCAGCAGGCGAAAAATCCCTTATAAATCAAGCCGGCG
15[128]18[128]BLK	TAAATCAAAATAATTCGCGTCTCGGAAACCAGGCAAAGGGAAGG
13[128]15[127]BLK	GAGACAGCTAGCTGATAAATTAATTTTTGT
11[128]13[127]BLK	TTTGGGGATAGTAGTAGCATTAAAAGGCCG
9[128]11[127]BLK	GCTTCAATCAGGATTAGAGAGTTATTTTCA
7[120]9[127]BLK	CGTTTACCAGACGACAAAGAAGTTTTGCCATAATTCGA
1[128]4[128]BLK	TGACAACTCGCTGAGGCTTGCATTATACCAAGCGCGATGATAAA
0[143]1[127]BLK	TCTAAAGTTTTGTCGTCTTTCCAGCCGACAA
21[160]22[144]BLK	TCAATATCGAACCTCAAATATCAATTCCGAAA
19[160]20[144]BLK	GCAATTCACATATTCCTGATTATCAAAGTGTA
17[160]18[144]BLK	AGAAAACAAAGAAGATGATGAAACAGGCTGCG
15[160]16[144]BLK	ATCGCAAGTATGTAAATGCTGATGATAGGAAC
13[160]14[144]BLK	GTAATAAGTTAGGCAGAGGCATTTATGATATT
11[160]12[144]BLK	CCAATAGCTCATCGTAGGAATCATGGCATCAA
9[160]10[144]BLK	AGAGAGAAAAAAATGAAAATAGCAAGCAAACT
7[160]8[144]BLK	TTATTACGAAGAACTGGCATGATTGCGAGAGG
5[160]6[144]BLK	GCAAGGCCTCACCAGTAGCACCATGGGCTTGA
3[160]4[144]BLK	TTGACAGGCCACCACCAGAGCCGCGATTTGTA
1[160]2[144]BLK	TTAGGATTGGCTGAGACTCCTCAATAACCGAT
0[175]0[144]BLK	TCCACAGACAGCCCTCATAGTTAGCGTAACGA
23[128]23[159]BLK	AACGTGGCGAGAAAGGAAGGGAAACCAGTAA
22[143]21[159]BLK	TCGGCAAATCCTGTTTGATGGTGGACCCTCAA
20[143]19[159]BLK	AAGCCTGGTACGAGCCGGAAGCATAGATGATG
18[143]17[159]BLK	CAACTGTTGCGCCATTCGCCATTCAAACATCA
16[143]15[159]BLK	GCCATCAAGCTCATTTTTTAACCACAAATCCA
14[143]13[159]BLK	CAACCGTTTCAAATCACCATCAATTCGAGCCA
12[143]11[159]BLK	TTCTACTACGCGAGCTGAAAAGGTTACCGCGC
10[143]9[159]BLK	CCAACAGGAGCGAACCAGACCGGAGCCTTTAC
8[143]7[159]BLK	CTTTTGCAGATAAAAACCAAAATAAAGACTCC
6[143]5[159]BLK	GATGGTTTGAACGAGTAGTAAATTTACCATTA
4[143]3[159]BLK	TCATCGCCAACAAAGTACAACGGACGCCAGCA
2[143]1[159]BLK	ATATTCGGAACCATCGCCCACGCAGAGAAGGA
23[160]22[176]BLK	TAAAAGGGACATTCTGGCCAACAAAGCATC
22[175]20[176]BLK	ACCTTGCTTGGTCAGTTGGCAAAGAGCGGA
20[175]18[176]BLK	ATTATCATTCAATATAATCCTGACAATTAC
18[175]16[176]BLK	CTGAGCAAAAATTAATTACATTTTGGGTTA
16[175]14[176]BLK	TATAACTAACAAAGAACGCGAGAACGCCAA
14[175]12[176]BLK	CATGTAATAGAATATAAAGTACCAAGCCGT
12[175]10[176]BLK	TTTTATTTAAGCAAATCAGATATTTTTTGT
10[175]8[176]BLK	TTAACGTCTAACATAAAAACAGGTAACGGA
8[175]6[176]BLK	ATACCCAACAGTATGTTAGCAAATTAGAGC
6[175]4[176]BLK	CAGCAAAAGGAAACGTCACCAATGAGCCGC
4[175]2[176]BLK	CACCAGAAAGGTTGAGGCAGGTCATGAAAG
2[175]0[176]BLK	TATTAAGAAGCGGGGTTTTGCTCGTAGCAT
21[184]23[191]BLK	TCAACAGTTGAAAGGAGCAAATGAAAAATCTAGAGATAGA
15[192]18[192]BLK	TCAAATATAACCTCCGGCTTAGGTAACAATTTCATTTGAAGGCGAATT
13[192]15[191]BLK	GTAAAGTAATCGCCATATTTAACAAAACTTTT
11[192]13[191]BLK	TATCCGGTCTCATCGAGAACAAGCGACAAAAG
9[192]11[191]BLK	TTAGACGGCCAAATAAGAAACGATAGAAGGCT
7[184]9[191]BLK	CGTAGAAAATACATACCGAGGAAACGCAATAAGAAGCGCA
1[192]4[192]BLK	GCGGATAACCTATTATTCTGAAACAGACGATTGGCCTTGAAGAGCCAC
0[207]1[191]BLK	TCACCAGTACAAACTACAACGCCTAGTACCAG
23[192]22[208]BLK	ACCCTTCTGACCTGAAAGCGTAAGACGCTGAG
22[207]20[208]BLK	AGCCAGCAATTGAGGAAGGTTATCATCATTTT
20[207]18[208]BLK	GCGGAACATCTGAATAATGGAAGGTACAAAAT
18[207]16[208]BLK	CGCGCAGATTACCTTTTTTAATGGGAGAGACT
16[207]14[208]BLK	ACCTTTTTATTTTAGTTAATTTCATAGGGCTT
14[207]12[208]BLK	AATTGAGAATTCTGTCCAGACGACTAAACCAA
12[207]10[208]BLK	GTACCGCAATTCTAAGAACGCGAGTATTATTT
10[207]8[208]BLK	ATCCCAATGAGAATTAACTGAACAGTTACCAG
8[207]6[208]BLK	AAGGAAACATAAAGGTGGCAACATTATCACCG
6[207]4[208]BLK	TCACCGACGCACCGTAATCAGTAGCAGAACCG
4[207]2[208]BLK	CCACCCTCTATTCACAAACAAATACCTGCCTA
2[207]0[208]BLK	TTTCGGAAGTGCCGTCGAGAGGGTGAGTTTCG
21[224]23[223]BLK	CTTTAGGGCCTGCAACAGTGCCAATACGTG
19[224]21[223]BLK	CTACCATAGTTTGAGTAACATTTAAAATAT
17[224]19[223]BLK	CATAAATCTTTGAATACCAAGTGTTAGAAC
15[224]17[223]BLK	CCTAAATCAAAATCATAGGTCTAAACAGTA
13[224]15[223]BLK	ACAACATGCCAACGCTCAACAGTCTTCTGA
11[224]13[223]BLK	GCGAACCTCCAAGAACGGGTATGACAATAA
9[224]11[223]BLK	AAAGTCACAAAATAAACAGCCAGCGTTTTA
7[224]9[223]BLK	AACGCAAAGATAGCCGAACAAACCCTGAAC
5[224]7[223]BLK	TCAAGTTTCATTAAAGGTGAATATAAAAGA
3[224]5[223]BLK	TTAAAGCCAGAGCCGCCACCCTCGACAGAA
1[224]3[223]BLK	GTATAGCAAACAGTTAATGCCCAATCCTCA
0[239]1[223]BLK	AGGAACCCATGTACCGTAACACTTGATATAA
23[224]22[240]BLK	GCACAGACAATATTTTTGAATGGGGTCAGTA
22[239]20[240]BLK	TTAACACCAGCACTAACAACTAATCGTTATTA
20[239]18[240]BLK	ATTTTAAAATCAAAATTATTTGCACGGATTCG
18[239]16[240]BLK	CCTGATTGCAATATATGTGAGTGATCAATAGT
16[239]14[240]BLK	GAATTTATTTAATGGTTTGAAATATTCTTACC
14[239]12[240]BLK	AGTATAAAGTTCAGCTAATGCAGATGTCTTTC
12[239]10[240]BLK	CTTATCATTCCCGACTTGCGGGAGCCTAATTT
10[239]8[240]BLK	GCCAGTTAGAGGGTAATTGAGCGCTTTAAGAA
8[239]6[240]BLK	AAGTAAGCAGACACCACGGAATAATATTGACG
6[239]4[240]BLK	GAAATTATTGCCTTTAGCGTCAGACCGGAACC
4[239]2[240]BLK	GCCTCCCTCAGAATGGAAAGCGCAGTAACAGT
2[239]0[240]BLK	GCCCGTATCCGGAATAGGTGTATCAGCCCAAT
21[248]23[255]BLK	AGATTAGAGCCGTCAAAAAACAGAGGTGAGGCCTATTAGT
15[256]18[256]BLK	GTGATAAAAAGACGCTGAGAAGAGATAACCTTGCTTCTGTTCGGGAGA
13[256]15[255]BLK	GTTTATCAATATGCGTTATACAAACCGACCGT
11[256]13[255]BLK	GCCTTAAACCAATCAATAATCGGCACGCGCCT
9[256]11[255]BLK	GAGAGATAGAGCGTCTTTCCAGAGGTTTTGAA
7[248]9[255]BLK	GTTTATTTTGTCACAATCTTACCGAAGCCCTTTAATATCA
1[256]4[256]BLK	CAGGAGGTGGGGTCAGTGCCTTGAGTCTCTGAATTTACCGGGAACCAG
0[271]1[255]BLK	CCACCCTCATTTTCAGGGATAGCAACCGTACT
23[256]22[272]BLK	CTTTAATGCGCGAACTGATAGCCCCACCAG
22[271]20[272]BLK	CAGAAGATTAGATAATACATTTGTCGACAA
20[271]18[272]BLK	CTCGTATTAGAAATTGCGTAGATACAGTAC
18[271]16[272]BLK	CTTTTACAAAATCGTCGCTATTAGCGATAG
16[271]14[272]BLK	CTTAGATTTAAGGCGTTAAATAAAGCCTGT
14[271]12[272]BLK	TTAGTATCACAATAGATAAGTCCACGAGCA
12[271]10[272]BLK	TGTAGAAATCAAGATTAGTTGCTCTTACCA
10[271]8[272]BLK	ACGCTAACACCCACAAGAATTGAAAATAGC
8[271]6[272]BLK	AATAGCTATCAATAGAAAATTCAACATTCA
6[271]4[272]BLK	ACCGATTGTCGGCATTTTCGGTCATAATCA
4[271]2[272]BLK	AAATCACCTTCCAGTAAGCGTCAGTAATAA
2[271]0[272]BLK	GTTTTAACTTAGTACCGCCACCCAGAGCCA

## Sheet: modified DOT
In this sheet, modified staple sequences for the DOT are given.
The following staples were replaced for C60 or R60 conformation:
Replaced staple	Modified staple	Sequence of modified staple	DOT using this modified staple
9[64]11[63]BLK	9[64]11[63] + proximal handle	CGGATTGCAGAGCTTAATTGCTGAAACGAGTAGCTCTGCAATCAACTTATCCCTGCCGTATCT	C60, R60
23[96]22[112]BLK	23[96]22[112] + proximal handle	CCCGATTTAGAGCTTGACGGGGAAAAAGAATAGCTCTGCAATCAACTTATCCCTGCCGTATCT	C60, R60
2[111]0[112]BLK	2[111]0[112] + proximal handle	AAGGCCGCTGATACCGATAGTTGCGACGTTAGGCTCTGCAATCAACTTATCCCTGCCGTATCT	C60
23[192]22[208]BLK	23[192]22[208] + proximal handle	ACCCTTCTGACCTGAAAGCGTAAGACGCTGAGGCTCTGCAATCAACTTATCCCTGCCGTATCT	C60
2[207]0[208]BLK	2[207]0[208] + proximal handle	TTTCGGAAGTGCCGTCGAGAGGGTGAGTTTCGGCTCTGCAATCAACTTATCCCTGCCGTATCT	C60, R60
9[256]11[255]BLK	9[256]11[255] + proximal handle	GAGAGATAGAGCGTCTTTCCAGAGGTTTTGAAGCTCTGCAATCAACTTATCCCTGCCGTATCT	C60, R60
9[64]11[63]BLK	9[64]11[63] + flexible-distal handle	CGGATTGCAGAGCTTAATTGCTGAAACGAGTATGCCGTATCTGCTCTGCAATCAACTTATCCC	C60, R60
23[96]22[112]BLK	23[96]22[112] + flexible-distal handle	CCCGATTTAGAGCTTGACGGGGAAAAAGAATATGCCGTATCTGCTCTGCAATCAACTTATCCC	C60, R60
2[111]0[112]BLK	2[111]0[112] + flexible-distal handle	AAGGCCGCTGATACCGATAGTTGCGACGTTAGTGCCGTATCTGCTCTGCAATCAACTTATCCC	C60
23[192]22[208]BLK	23[192]22[208] + flexible-distal handle	ACCCTTCTGACCTGAAAGCGTAAGACGCTGAGTGCCGTATCTGCTCTGCAATCAACTTATCCC	C60
2[207]0[208]BLK	2[207]0[208] + flexible-distal handle	TTTCGGAAGTGCCGTCGAGAGGGTGAGTTTCGTGCCGTATCTGCTCTGCAATCAACTTATCCC	C60, R60
9[256]11[255]BLK	9[256]11[255] + flexible-distal handle	GAGAGATAGAGCGTCTTTCCAGAGGTTTTGAATGCCGTATCTGCTCTGCAATCAACTTATCCC	C60, R60
9[64]11[63]BLK	9[64]11[63] + rigid-distal handle	GCTCTGCAATCAACTTATCCCCGGATTGCAGAGCTTAATTGCTGAAACGAGTA	C60, R60
23[96]22[112]BLK	23[96]22[112] + rigid-distal handle	GCTCTGCAATCAACTTATCCCCCCGATTTAGAGCTTGACGGGGAAAAAGAATA	C60, R60
2[111]0[112]BLK	2[111]0[112] + rigid-distal handle	GCTCTGCAATCAACTTATCCCAAGGCCGCTGATACCGATAGTTGCGACGTTAG	C60
23[192]22[208]BLK	23[192]22[208] + rigid-distal handle	GCTCTGCAATCAACTTATCCCACCCTTCTGACCTGAAAGCGTAAGACGCTGAG	C60
2[207]0[208]BLK	2[207]0[208] + rigid-distal handle	GCTCTGCAATCAACTTATCCCTTTCGGAAGTGCCGTCGAGAGGGTGAGTTTCG	C60, R60
9[256]11[255]BLK	9[256]11[255] + rigid-distal handle	GCTCTGCAATCAACTTATCCCGAGAGATAGAGCGTCTTTCCAGAGGTTTTGAA	C60, R60
9[64]11[63]BLK	9[64]11[63] + rigid-distal-10nt handle	TGCCGTATCTGCTCTGCAATCAACTTATCCCCGGATTGCAGAGCTTAATTGCTGAAACGAGTA	C60, R60
23[96]22[112]BLK	23[96]22[112] + rigid-distal-10nt handle	TGCCGTATCTGCTCTGCAATCAACTTATCCCCCCGATTTAGAGCTTGACGGGGAAAAAGAATA	C60, R60
2[111]0[112]BLK	2[111]0[112] + rigid-distal-10nt handle	TGCCGTATCTGCTCTGCAATCAACTTATCCCAAGGCCGCTGATACCGATAGTTGCGACGTTAG	C60
23[192]22[208]BLK	23[192]22[208] + rigid-distal-10nt handle	TGCCGTATCTGCTCTGCAATCAACTTATCCCACCCTTCTGACCTGAAAGCGTAAGACGCTGAG	C60
2[207]0[208]BLK	2[207]0[208] + rigid-distal-10nt handle	TGCCGTATCTGCTCTGCAATCAACTTATCCCTTTCGGAAGTGCCGTCGAGAGGGTGAGTTTCG	C60, R60
9[256]11[255]BLK	9[256]11[255] + rigid-distal-10nt handle	TGCCGTATCTGCTCTGCAATCAACTTATCCCGAGAGATAGAGCGTCTTTCCAGAGGTTTTGAA	C60, R60
9[64]11[63]BLK	9[64]11[63] + rigid-distal-10T handle	TTTTTTTTTTGCTCTGCAATCAACTTATCCCCGGATTGCAGAGCTTAATTGCTGAAACGAGTA	C60, R60
23[96]22[112]BLK	23[96]22[112] + rigid-distal-10T handle	TTTTTTTTTTGCTCTGCAATCAACTTATCCCCCCGATTTAGAGCTTGACGGGGAAAAAGAATA	C60, R60
2[111]0[112]BLK	2[111]0[112] + rigid-distal-10T handle	TTTTTTTTTTGCTCTGCAATCAACTTATCCCAAGGCCGCTGATACCGATAGTTGCGACGTTAG	C60
23[192]22[208]BLK	23[192]22[208] + rigid-distal-10T handle	TTTTTTTTTTGCTCTGCAATCAACTTATCCCACCCTTCTGACCTGAAAGCGTAAGACGCTGAG	C60
2[207]0[208]BLK	2[207]0[208] + rigid-distal-10T handle	TTTTTTTTTTGCTCTGCAATCAACTTATCCCTTTCGGAAGTGCCGTCGAGAGGGTGAGTTTCG	C60, R60
9[256]11[255]BLK	9[256]11[255] + rigid-distal-10T handle	TTTTTTTTTTGCTCTGCAATCAACTTATCCCGAGAGATAGAGCGTCTTTCCAGAGGTTTTGAA	C60, R60
9[64]11[63]BLK	9[64]11[63] + flexible-rigid-distal-10T handle	TTTTTTTTTTGCTCTGCAATCAACTTATCCCTGCCGTATCTCGGATTGCAGAGCTTAATTGCTGAAACGAGTA	C60, R60
23[96]22[112]BLK	23[96]22[112] + flexible-rigid-distal-10T handle	TTTTTTTTTTGCTCTGCAATCAACTTATCCCTGCCGTATCTCCCGATTTAGAGCTTGACGGGGAAAAAGAATA	C60, R60
2[111]0[112]BLK	2[111]0[112] + flexible-rigid-distal-10T handle	TTTTTTTTTTGCTCTGCAATCAACTTATCCCTGCCGTATCTAAGGCCGCTGATACCGATAGTTGCGACGTTAG	C60
23[192]22[208]BLK	23[192]22[208] + flexible-rigid-distal-10T handle	TTTTTTTTTTGCTCTGCAATCAACTTATCCCTGCCGTATCTACCCTTCTGACCTGAAAGCGTAAGACGCTGAG	C60
2[207]0[208]BLK	2[207]0[208] + flexible-rigid-distal-10T handle	TTTTTTTTTTGCTCTGCAATCAACTTATCCCTGCCGTATCTTTTCGGAAGTGCCGTCGAGAGGGTGAGTTTCG	C60, R60
9[256]11[255]BLK	9[256]11[255] + flexible-rigid-distal-10T handle	TTTTTTTTTTGCTCTGCAATCAACTTATCCCTGCCGTATCTGAGAGATAGAGCGTCTTTCCAGAGGTTTTGAA	C60, R60
The following staples were replaced for C50 or R50 conformation:
Replaced staple	Modified staple	Sequence of modified staple	DOT using this modified staple
18[79]16[80]BLK	18[79]16[80] + proximal handle	GATGTGCTTCAGGAAGATCGCACAATGTGAGCTCTGCAATCAACTTATCCCTGCCGTATCT	C50, R50
8[79]6[80]BLK	8[79]6[80] + proximal handle	AATACTGCCCAAAAGGAATTACGTGGCTCAGCTCTGCAATCAACTTATCCCTGCCGTATCT	C50, R50
22[143]21[159]BLK	22[143]21[159] + proximal handle	TCGGCAAATCCTGTTTGATGGTGGACCCTCAAGCTCTGCAATCAACTTATCCCTGCCGTATCT	C50
2[143]1[159]BLK	2[143]1[159] + proximal handle	ATATTCGGAACCATCGCCCACGCAGAGAAGGAGCTCTGCAATCAACTTATCCCTGCCGTATCT	C50
18[239]16[240]BLK	18[239]16[240] + proximal handle	CCTGATTGCAATATATGTGAGTGATCAATAGTGCTCTGCAATCAACTTATCCCTGCCGTATCT	C50, R50
8[239]6[240]BLK	8[239]6[240] + proximal handle	AAGTAAGCAGACACCACGGAATAATATTGACGGCTCTGCAATCAACTTATCCCTGCCGTATCT	C50, R50
18[79]16[80]BLK	18[79]16[80] + flexible-distal handle	GATGTGCTTCAGGAAGATCGCACAATGTGATGCCGTATCTGCTCTGCAATCAACTTATCCC	C50, R50
8[79]6[80]BLK	8[79]6[80] + flexible-distal handle	AATACTGCCCAAAAGGAATTACGTGGCTCATGCCGTATCTGCTCTGCAATCAACTTATCCC	C50, R50
22[143]21[159]BLK	22[143]21[159] + flexible-distal handle	TCGGCAAATCCTGTTTGATGGTGGACCCTCAATGCCGTATCTGCTCTGCAATCAACTTATCCC	C50
2[143]1[159]BLK	2[143]1[159] + flexible-distal handle	ATATTCGGAACCATCGCCCACGCAGAGAAGGATGCCGTATCTGCTCTGCAATCAACTTATCCC	C50
18[239]16[240]BLK	18[239]16[240] + flexible-distal handle	CCTGATTGCAATATATGTGAGTGATCAATAGTTGCCGTATCTGCTCTGCAATCAACTTATCCC	C50, R50
8[239]6[240]BLK	8[239]6[240] + flexible-distal handle	AAGTAAGCAGACACCACGGAATAATATTGACGTGCCGTATCTGCTCTGCAATCAACTTATCCC	C50, R50
18[79]16[80]BLK	18[79]16[80] + rigid-distal handle	GCTCTGCAATCAACTTATCCCGATGTGCTTCAGGAAGATCGCACAATGTGA	C50, R50
8[79]6[80]BLK	8[79]6[80] + rigid-distal handle	GCTCTGCAATCAACTTATCCCAATACTGCCCAAAAGGAATTACGTGGCTCA	C50, R50
22[143]21[159]BLK	22[143]21[159] + rigid-distal handle	GCTCTGCAATCAACTTATCCCTCGGCAAATCCTGTTTGATGGTGGACCCTCAA	C50
2[143]1[159]BLK	2[143]1[159] + rigid-distal handle	GCTCTGCAATCAACTTATCCCATATTCGGAACCATCGCCCACGCAGAGAAGGA	C50
18[239]16[240]BLK	18[239]16[240] + rigid-distal handle	GCTCTGCAATCAACTTATCCCCCTGATTGCAATATATGTGAGTGATCAATAGT	C50, R50
8[239]6[240]BLK	8[239]6[240] + rigid-distal handle	GCTCTGCAATCAACTTATCCCAAGTAAGCAGACACCACGGAATAATATTGACG	C50, R50
18[79]16[80]BLK	18[79]16[80] + rigid-distal-10nt handle	TGCCGTATCTGCTCTGCAATCAACTTATCCCGATGTGCTTCAGGAAGATCGCACAATGTGA	C50, R50
8[79]6[80]BLK	8[79]6[80] + rigid-distal-10nt handle	TGCCGTATCTGCTCTGCAATCAACTTATCCCAATACTGCCCAAAAGGAATTACGTGGCTCA	C50, R50
22[143]21[159]BLK	22[143]21[159] + rigid-distal-10nt handle	TGCCGTATCTGCTCTGCAATCAACTTATCCCTCGGCAAATCCTGTTTGATGGTGGACCCTCAA	C50
2[143]1[159]BLK	2[143]1[159] + rigid-distal-10nt handle	TGCCGTATCTGCTCTGCAATCAACTTATCCCATATTCGGAACCATCGCCCACGCAGAGAAGGA	C50
18[239]16[240]BLK	18[239]16[240] + rigid-distal-10nt handle	TGCCGTATCTGCTCTGCAATCAACTTATCCCCCTGATTGCAATATATGTGAGTGATCAATAGT	C50, R50
8[239]6[240]BLK	8[239]6[240] + rigid-distal-10nt handle	TGCCGTATCTGCTCTGCAATCAACTTATCCCAAGTAAGCAGACACCACGGAATAATATTGACG	C50, R50
18[79]16[80]BLK	18[79]16[80] + rigid-distal-10T handle	TTTTTTTTTTGCTCTGCAATCAACTTATCCCGATGTGCTTCAGGAAGATCGCACAATGTGA	C50, R50
8[79]6[80]BLK	8[79]6[80] + rigid-distal-10T handle	TTTTTTTTTTGCTCTGCAATCAACTTATCCCAATACTGCCCAAAAGGAATTACGTGGCTCA	C50, R50
22[143]21[159]BLK	22[143]21[159] + rigid-distal-10T handle	TTTTTTTTTTGCTCTGCAATCAACTTATCCCTCGGCAAATCCTGTTTGATGGTGGACCCTCAA	C50
2[143]1[159]BLK	2[143]1[159] + rigid-distal-10T handle	TTTTTTTTTTGCTCTGCAATCAACTTATCCCATATTCGGAACCATCGCCCACGCAGAGAAGGA	C50
18[239]16[240]BLK	18[239]16[240] + rigid-distal-10T handle	TTTTTTTTTTGCTCTGCAATCAACTTATCCCCCTGATTGCAATATATGTGAGTGATCAATAGT	C50, R50
8[239]6[240]BLK	8[239]6[240] + rigid-distal-10T handle	TTTTTTTTTTGCTCTGCAATCAACTTATCCCAAGTAAGCAGACACCACGGAATAATATTGACG	C50, R50
18[79]16[80]BLK	18[79]16[80] + flexible-rigid-distal-10T handle	TTTTTTTTTTGCTCTGCAATCAACTTATCCCTGCCGTATCTGATGTGCTTCAGGAAGATCGCACAATGTGA	C50, R50
8[79]6[80]BLK	8[79]6[80] + flexible-rigid-distal-10T handle	TTTTTTTTTTGCTCTGCAATCAACTTATCCCTGCCGTATCTAATACTGCCCAAAAGGAATTACGTGGCTCA	C50, R50
22[143]21[159]BLK	22[143]21[159] + flexible-rigid-distal-10T handle	TTTTTTTTTTGCTCTGCAATCAACTTATCCCTGCCGTATCTTCGGCAAATCCTGTTTGATGGTGGACCCTCAA	C50
2[143]1[159]BLK	2[143]1[159] + flexible-rigid-distal-10T handle	TTTTTTTTTTGCTCTGCAATCAACTTATCCCTGCCGTATCTATATTCGGAACCATCGCCCACGCAGAGAAGGA	C50
18[239]16[240]BLK	18[239]16[240] + flexible-rigid-distal-10T handle	TTTTTTTTTTGCTCTGCAATCAACTTATCCCTGCCGTATCTCCTGATTGCAATATATGTGAGTGATCAATAGT	C50, R50
8[239]6[240]BLK	8[239]6[240] + flexible-rigid-distal-10T handle	TTTTTTTTTTGCTCTGCAATCAACTTATCCCTGCCGTATCTAAGTAAGCAGACACCACGGAATAATATTGACG	C50, R50
The following staples were replaced for C40 or R40 conformation:
Replaced staple	Modified staple	Sequence of modified staple	DOT using this modified staple
13[96]15[95]BLK	13[96]15[95] + proximal handle	TAGGTAAACTATTTTTGAGAGATCAAACGTTAGCTCTGCAATCAACTTATCCCTGCCGTATCT	C40, R40
5[96]7[95]BLK	5[96]7[95] + proximal handle	TCATTCAGATGCGATTTTAAGAACAGGCATAGGCTCTGCAATCAACTTATCCCTGCCGTATCT	C40, R40
20[143]19[159]BLK	20[143]19[159] + proximal handle	AAGCCTGGTACGAGCCGGAAGCATAGATGATGGCTCTGCAATCAACTTATCCCTGCCGTATCT	C40
4[143]3[159]BLK	4[143]3[159] + proximal handle	TCATCGCCAACAAAGTACAACGGACGCCAGCAGCTCTGCAATCAACTTATCCCTGCCGTATCT	C40
13[224]15[223]BLK	13[224]15[223] + proximal handle	ACAACATGCCAACGCTCAACAGTCTTCTGAGCTCTGCAATCAACTTATCCCTGCCGTATCT	C40, R40
5[224]7[223]BLK	5[224]7[223] + proximal handle	TCAAGTTTCATTAAAGGTGAATATAAAAGAGCTCTGCAATCAACTTATCCCTGCCGTATCT	C40, R40
13[96]15[95]BLK	13[96]15[95] + flexible-distal handle	TAGGTAAACTATTTTTGAGAGATCAAACGTTATGCCGTATCTGCTCTGCAATCAACTTATCCC	C40, R40
5[96]7[95]BLK	5[96]7[95] + flexible-distal handle	TCATTCAGATGCGATTTTAAGAACAGGCATAGTGCCGTATCTGCTCTGCAATCAACTTATCCC	C40, R40
20[143]19[159]BLK	20[143]19[159] + flexible-distal handle	AAGCCTGGTACGAGCCGGAAGCATAGATGATGTGCCGTATCTGCTCTGCAATCAACTTATCCC	C40
4[143]3[159]BLK	4[143]3[159] + flexible-distal handle	TCATCGCCAACAAAGTACAACGGACGCCAGCATGCCGTATCTGCTCTGCAATCAACTTATCCC	C40
13[224]15[223]BLK	13[224]15[223] + flexible-distal handle	ACAACATGCCAACGCTCAACAGTCTTCTGATGCCGTATCTGCTCTGCAATCAACTTATCCC	C40, R40
5[224]7[223]BLK	5[224]7[223] + flexible-distal handle	TCAAGTTTCATTAAAGGTGAATATAAAAGATGCCGTATCTGCTCTGCAATCAACTTATCCC	C40, R40
13[96]15[95]BLK	13[96]15[95] + rigid-distal handle	GCTCTGCAATCAACTTATCCCTAGGTAAACTATTTTTGAGAGATCAAACGTTA	C40, R40
5[96]7[95]BLK	5[96]7[95] + rigid-distal handle	GCTCTGCAATCAACTTATCCCTCATTCAGATGCGATTTTAAGAACAGGCATAG	C40, R40
20[143]19[159]BLK	20[143]19[159] + rigid-distal handle	GCTCTGCAATCAACTTATCCCAAGCCTGGTACGAGCCGGAAGCATAGATGATG	C40
4[143]3[159]BLK	4[143]3[159] + rigid-distal handle	GCTCTGCAATCAACTTATCCCTCATCGCCAACAAAGTACAACGGACGCCAGCA	C40
13[224]15[223]BLK	13[224]15[223] + rigid-distal handle	GCTCTGCAATCAACTTATCCCACAACATGCCAACGCTCAACAGTCTTCTGA	C40, R40
5[224]7[223]BLK	5[224]7[223] + rigid-distal handle	GCTCTGCAATCAACTTATCCCTCAAGTTTCATTAAAGGTGAATATAAAAGA	C40, R40
13[96]15[95]BLK	13[96]15[95] + rigid-distal-10nt handle	TGCCGTATCTGCTCTGCAATCAACTTATCCCTAGGTAAACTATTTTTGAGAGATCAAACGTTA	C40, R40
5[96]7[95]BLK	5[96]7[95] + rigid-distal-10nt handle	TGCCGTATCTGCTCTGCAATCAACTTATCCCTCATTCAGATGCGATTTTAAGAACAGGCATAG	C40, R40
20[143]19[159]BLK	20[143]19[159] + rigid-distal-10nt handle	TGCCGTATCTGCTCTGCAATCAACTTATCCCAAGCCTGGTACGAGCCGGAAGCATAGATGATG	C40
4[143]3[159]BLK	4[143]3[159] + rigid-distal-10nt handle	TGCCGTATCTGCTCTGCAATCAACTTATCCCTCATCGCCAACAAAGTACAACGGACGCCAGCA	C40
13[224]15[223]BLK	13[224]15[223] + rigid-distal-10nt handle	TGCCGTATCTGCTCTGCAATCAACTTATCCCACAACATGCCAACGCTCAACAGTCTTCTGA	C40, R40
5[224]7[223]BLK	5[224]7[223] + rigid-distal-10nt handle	TGCCGTATCTGCTCTGCAATCAACTTATCCCTCAAGTTTCATTAAAGGTGAATATAAAAGA	C40, R40
13[96]15[95]BLK	13[96]15[95] + rigid-distal-10T handle	TTTTTTTTTTGCTCTGCAATCAACTTATCCCTAGGTAAACTATTTTTGAGAGATCAAACGTTA	C40, R40
5[96]7[95]BLK	5[96]7[95] + rigid-distal-10T handle	TTTTTTTTTTGCTCTGCAATCAACTTATCCCTCATTCAGATGCGATTTTAAGAACAGGCATAG	C40, R40
20[143]19[159]BLK	20[143]19[159] + rigid-distal-10T handle	TTTTTTTTTTGCTCTGCAATCAACTTATCCCAAGCCTGGTACGAGCCGGAAGCATAGATGATG	C40
4[143]3[159]BLK	4[143]3[159] + rigid-distal-10T handle	TTTTTTTTTTGCTCTGCAATCAACTTATCCCTCATCGCCAACAAAGTACAACGGACGCCAGCA	C40
13[224]15[223]BLK	13[224]15[223] + rigid-distal-10T handle	TTTTTTTTTTGCTCTGCAATCAACTTATCCCACAACATGCCAACGCTCAACAGTCTTCTGA	C40, R40
5[224]7[223]BLK	5[224]7[223] + rigid-distal-10T handle	TTTTTTTTTTGCTCTGCAATCAACTTATCCCTCAAGTTTCATTAAAGGTGAATATAAAAGA	C40, R40
13[96]15[95]BLK	13[96]15[95] + flexible-rigid-distal-10T handle	TTTTTTTTTTGCTCTGCAATCAACTTATCCCTGCCGTATCTTAGGTAAACTATTTTTGAGAGATCAAACGTTA	C40, R40
5[96]7[95]BLK	5[96]7[95] + flexible-rigid-distal-10T handle	TTTTTTTTTTGCTCTGCAATCAACTTATCCCTGCCGTATCTTCATTCAGATGCGATTTTAAGAACAGGCATAG	C40, R40
20[143]19[159]BLK	20[143]19[159] + flexible-rigid-distal-10T handle	TTTTTTTTTTGCTCTGCAATCAACTTATCCCTGCCGTATCTAAGCCTGGTACGAGCCGGAAGCATAGATGATG	C40
4[143]3[159]BLK	4[143]3[159] + flexible-rigid-distal-10T handle	TTTTTTTTTTGCTCTGCAATCAACTTATCCCTGCCGTATCTTCATCGCCAACAAAGTACAACGGACGCCAGCA	C40
13[224]15[223]BLK	13[224]15[223] + flexible-rigid-distal-10T handle	TTTTTTTTTTGCTCTGCAATCAACTTATCCCTGCCGTATCTACAACATGCCAACGCTCAACAGTCTTCTGA	C40, R40
5[224]7[223]BLK	5[224]7[223] + flexible-rigid-distal-10T handle	TTTTTTTTTTGCTCTGCAATCAACTTATCCCTGCCGTATCTTCAAGTTTCATTAAAGGTGAATATAAAAGA	C40, R40
The following staples were replaced for C30 or R30 conformation:
Replaced staple	Modified staple	Sequence of modified staple	DOT using this modified staple
16[111]14[112]BLK	16[111]14[112] + proximal handle	TGTAGCCATTAAAATTCGCATTAAATGCCGGAGCTCTGCAATCAACTTATCCCTGCCGTATCT	C30, R30
10[111]8[112]BLK	10[111]8[112] + proximal handle	TTGCTCCTTTCAAATATCGCGTTTGAGGGGGTGCTCTGCAATCAACTTATCCCTGCCGTATCT	C30, R30
18[143]17[159]BLK	18[143]17[159] + proximal handle	CAACTGTTGCGCCATTCGCCATTCAAACATCAGCTCTGCAATCAACTTATCCCTGCCGTATCT	C30
6[143]5[159]BLK	6[143]5[159] + proximal handle	GATGGTTTGAACGAGTAGTAAATTTACCATTAGCTCTGCAATCAACTTATCCCTGCCGTATCT	C30
16[207]14[208]BLK	16[207]14[208] + proximal handle	ACCTTTTTATTTTAGTTAATTTCATAGGGCTTGCTCTGCAATCAACTTATCCCTGCCGTATCT	C30, R30
10[207]8[208]BLK	10[207]8[208] + proximal handle	ATCCCAATGAGAATTAACTGAACAGTTACCAGGCTCTGCAATCAACTTATCCCTGCCGTATCT	C30, R30
16[111]14[112]BLK	16[111]14[112] + flexible-distal handle	TGTAGCCATTAAAATTCGCATTAAATGCCGGATGCCGTATCTGCTCTGCAATCAACTTATCCC	C30, R30
10[111]8[112]BLK	10[111]8[112] + flexible-distal handle	TTGCTCCTTTCAAATATCGCGTTTGAGGGGGTTGCCGTATCTGCTCTGCAATCAACTTATCCC	C30, R30
18[143]17[159]BLK	18[143]17[159] + flexible-distal handle	CAACTGTTGCGCCATTCGCCATTCAAACATCATGCCGTATCTGCTCTGCAATCAACTTATCCC	C30
6[143]5[159]BLK	6[143]5[159] + flexible-distal handle	GATGGTTTGAACGAGTAGTAAATTTACCATTATGCCGTATCTGCTCTGCAATCAACTTATCCC	C30
16[207]14[208]BLK	16[207]14[208] + flexible-distal handle	ACCTTTTTATTTTAGTTAATTTCATAGGGCTTTGCCGTATCTGCTCTGCAATCAACTTATCCC	C30, R30
10[207]8[208]BLK	10[207]8[208] + flexible-distal handle	ATCCCAATGAGAATTAACTGAACAGTTACCAGTGCCGTATCTGCTCTGCAATCAACTTATCCC	C30, R30
16[111]14[112]BLK	16[111]14[112] + rigid-distal handle	GCTCTGCAATCAACTTATCCCTGTAGCCATTAAAATTCGCATTAAATGCCGGA	C30, R30
10[111]8[112]BLK	10[111]8[112] + rigid-distal handle	GCTCTGCAATCAACTTATCCCTTGCTCCTTTCAAATATCGCGTTTGAGGGGGT	C30, R30
18[143]17[159]BLK	18[143]17[159] + rigid-distal handle	GCTCTGCAATCAACTTATCCCCAACTGTTGCGCCATTCGCCATTCAAACATCA	C30
6[143]5[159]BLK	6[143]5[159] + rigid-distal handle	GCTCTGCAATCAACTTATCCCGATGGTTTGAACGAGTAGTAAATTTACCATTA	C30
16[207]14[208]BLK	16[207]14[208] + rigid-distal handle	GCTCTGCAATCAACTTATCCCACCTTTTTATTTTAGTTAATTTCATAGGGCTT	C30, R30
10[207]8[208]BLK	10[207]8[208] + rigid-distal handle	GCTCTGCAATCAACTTATCCCATCCCAATGAGAATTAACTGAACAGTTACCAG	C30, R30
16[111]14[112]BLK	16[111]14[112] + rigid-distal-10nt handle	TGCCGTATCTGCTCTGCAATCAACTTATCCCTGTAGCCATTAAAATTCGCATTAAATGCCGGA	C30, R30
10[111]8[112]BLK	10[111]8[112] + rigid-distal-10nt handle	TGCCGTATCTGCTCTGCAATCAACTTATCCCTTGCTCCTTTCAAATATCGCGTTTGAGGGGGT	C30, R30
18[143]17[159]BLK	18[143]17[159] + rigid-distal-10nt handle	TGCCGTATCTGCTCTGCAATCAACTTATCCCCAACTGTTGCGCCATTCGCCATTCAAACATCA	C30
6[143]5[159]BLK	6[143]5[159] + rigid-distal-10nt handle	TGCCGTATCTGCTCTGCAATCAACTTATCCCGATGGTTTGAACGAGTAGTAAATTTACCATTA	C30
16[207]14[208]BLK	16[207]14[208] + rigid-distal-10nt handle	TGCCGTATCTGCTCTGCAATCAACTTATCCCACCTTTTTATTTTAGTTAATTTCATAGGGCTT	C30, R30
10[207]8[208]BLK	10[207]8[208] + rigid-distal-10nt handle	TGCCGTATCTGCTCTGCAATCAACTTATCCCATCCCAATGAGAATTAACTGAACAGTTACCAG	C30, R30
16[111]14[112]BLK	16[111]14[112] + rigid-distal-10T handle	TTTTTTTTTTGCTCTGCAATCAACTTATCCCTGTAGCCATTAAAATTCGCATTAAATGCCGGA	C30, R30
10[111]8[112]BLK	10[111]8[112] + rigid-distal-10T handle	TTTTTTTTTTGCTCTGCAATCAACTTATCCCTTGCTCCTTTCAAATATCGCGTTTGAGGGGGT	C30, R30
18[143]17[159]BLK	18[143]17[159] + rigid-distal-10T handle	TTTTTTTTTTGCTCTGCAATCAACTTATCCCCAACTGTTGCGCCATTCGCCATTCAAACATCA	C30
6[143]5[159]BLK	6[143]5[159] + rigid-distal-10T handle	TTTTTTTTTTGCTCTGCAATCAACTTATCCCGATGGTTTGAACGAGTAGTAAATTTACCATTA	C30
16[207]14[208]BLK	16[207]14[208] + rigid-distal-10T handle	TTTTTTTTTTGCTCTGCAATCAACTTATCCCACCTTTTTATTTTAGTTAATTTCATAGGGCTT	C30, R30
10[207]8[208]BLK	10[207]8[208] + rigid-distal-10T handle	TTTTTTTTTTGCTCTGCAATCAACTTATCCCATCCCAATGAGAATTAACTGAACAGTTACCAG	C30, R30
16[111]14[112]BLK	16[111]14[112] + flexible-rigid-distal-10T handle	TTTTTTTTTTGCTCTGCAATCAACTTATCCCTGCCGTATCTTGTAGCCATTAAAATTCGCATTAAATGCCGGA	C30, R30
10[111]8[112]BLK	10[111]8[112] + flexible-rigid-distal-10T handle	TTTTTTTTTTGCTCTGCAATCAACTTATCCCTGCCGTATCTTTGCTCCTTTCAAATATCGCGTTTGAGGGGGT	C30, R30
18[143]17[159]BLK	18[143]17[159] + flexible-rigid-distal-10T handle	TTTTTTTTTTGCTCTGCAATCAACTTATCCCTGCCGTATCTCAACTGTTGCGCCATTCGCCATTCAAACATCA	C30
6[143]5[159]BLK	6[143]5[159] + flexible-rigid-distal-10T handle	TTTTTTTTTTGCTCTGCAATCAACTTATCCCTGCCGTATCTGATGGTTTGAACGAGTAGTAAATTTACCATTA	C30
16[207]14[208]BLK	16[207]14[208] + flexible-rigid-distal-10T handle	TTTTTTTTTTGCTCTGCAATCAACTTATCCCTGCCGTATCTACCTTTTTATTTTAGTTAATTTCATAGGGCTT	C30, R30
10[207]8[208]BLK	10[207]8[208] + flexible-rigid-distal-10T handle	TTTTTTTTTTGCTCTGCAATCAACTTATCCCTGCCGTATCTATCCCAATGAGAATTAACTGAACAGTTACCAG	C30, R30
The following staples were replaced for C20 or R20 conformation:
Replaced staple	Modified staple	Sequence of modified staple	DOT using this modified staple
11[128]13[127]BLK	11[128]13[127] + proximal handle	TTTGGGGATAGTAGTAGCATTAAAAGGCCGGCTCTGCAATCAACTTATCCCTGCCGTATCT	C20, R20
7[120]9[127]BLK	7[120]9[127] + proximal handle	CGTTTACCAGACGACAAAGAAGTTTTGCCATAATTCGAGCTCTGCAATCAACTTATCCCTGCCGTATCT	C20, R20
16[143]15[159]BLK	16[143]15[159] + proximal handle	GCCATCAAGCTCATTTTTTAACCACAAATCCAGCTCTGCAATCAACTTATCCCTGCCGTATCT	C20
8[143]7[159]BLK	8[143]7[159] + proximal handle	CTTTTGCAGATAAAAACCAAAATAAAGACTCCGCTCTGCAATCAACTTATCCCTGCCGTATCT	C20
11[192]13[191]BLK	11[192]13[191] + proximal handle	TATCCGGTCTCATCGAGAACAAGCGACAAAAGGCTCTGCAATCAACTTATCCCTGCCGTATCT	C20, R20
7[184]9[191]BLK	7[184]9[191] + proximal handle	CGTAGAAAATACATACCGAGGAAACGCAATAAGAAGCGCAGCTCTGCAATCAACTTATCCCTGCCGTATCT	C20, R20
11[128]13[127]BLK	11[128]13[127] + flexible-distal handle	TTTGGGGATAGTAGTAGCATTAAAAGGCCGTGCCGTATCTGCTCTGCAATCAACTTATCCC	C20, R20
7[120]9[127]BLK	7[120]9[127] + flexible-distal handle	CGTTTACCAGACGACAAAGAAGTTTTGCCATAATTCGATGCCGTATCTGCTCTGCAATCAACTTATCCC	C20, R20
16[143]15[159]BLK	16[143]15[159] + flexible-distal handle	GCCATCAAGCTCATTTTTTAACCACAAATCCATGCCGTATCTGCTCTGCAATCAACTTATCCC	C20
8[143]7[159]BLK	8[143]7[159] + flexible-distal handle	CTTTTGCAGATAAAAACCAAAATAAAGACTCCTGCCGTATCTGCTCTGCAATCAACTTATCCC	C20
11[192]13[191]BLK	11[192]13[191] + flexible-distal handle	TATCCGGTCTCATCGAGAACAAGCGACAAAAGTGCCGTATCTGCTCTGCAATCAACTTATCCC	C20, R20
7[184]9[191]BLK	7[184]9[191] + flexible-distal handle	CGTAGAAAATACATACCGAGGAAACGCAATAAGAAGCGCATGCCGTATCTGCTCTGCAATCAACTTATCCC	C20, R20
11[128]13[127]BLK	11[128]13[127] + rigid-distal handle	GCTCTGCAATCAACTTATCCCTTTGGGGATAGTAGTAGCATTAAAAGGCCG	C20, R20
7[120]9[127]BLK	7[120]9[127] + rigid-distal handle	GCTCTGCAATCAACTTATCCCCGTTTACCAGACGACAAAGAAGTTTTGCCATAATTCGA	C20, R20
16[143]15[159]BLK	16[143]15[159] + rigid-distal handle	GCTCTGCAATCAACTTATCCCGCCATCAAGCTCATTTTTTAACCACAAATCCA	C20
8[143]7[159]BLK	8[143]7[159] + rigid-distal handle	GCTCTGCAATCAACTTATCCCCTTTTGCAGATAAAAACCAAAATAAAGACTCC	C20
11[192]13[191]BLK	11[192]13[191] + rigid-distal handle	GCTCTGCAATCAACTTATCCCTATCCGGTCTCATCGAGAACAAGCGACAAAAG	C20, R20
7[184]9[191]BLK	7[184]9[191] + rigid-distal handle	GCTCTGCAATCAACTTATCCCCGTAGAAAATACATACCGAGGAAACGCAATAAGAAGCGCA	C20, R20
11[128]13[127]BLK	11[128]13[127] + rigid-distal-10nt handle	TGCCGTATCTGCTCTGCAATCAACTTATCCCTTTGGGGATAGTAGTAGCATTAAAAGGCCG	C20, R20
7[120]9[127]BLK	7[120]9[127] + rigid-distal-10nt handle	TGCCGTATCTGCTCTGCAATCAACTTATCCCCGTTTACCAGACGACAAAGAAGTTTTGCCATAATTCGA	C20, R20
16[143]15[159]BLK	16[143]15[159] + rigid-distal-10nt handle	TGCCGTATCTGCTCTGCAATCAACTTATCCCGCCATCAAGCTCATTTTTTAACCACAAATCCA	C20
8[143]7[159]BLK	8[143]7[159] + rigid-distal-10nt handle	TGCCGTATCTGCTCTGCAATCAACTTATCCCCTTTTGCAGATAAAAACCAAAATAAAGACTCC	C20
11[192]13[191]BLK	11[192]13[191] + rigid-distal-10nt handle	TGCCGTATCTGCTCTGCAATCAACTTATCCCTATCCGGTCTCATCGAGAACAAGCGACAAAAG	C20, R20
7[184]9[191]BLK	7[184]9[191] + rigid-distal-10nt handle	TGCCGTATCTGCTCTGCAATCAACTTATCCCCGTAGAAAATACATACCGAGGAAACGCAATAAGAAGCGCA	C20, R20
11[128]13[127]BLK	11[128]13[127] + rigid-distal-10T handle	TTTTTTTTTTGCTCTGCAATCAACTTATCCCTTTGGGGATAGTAGTAGCATTAAAAGGCCG	C20, R20
7[120]9[127]BLK	7[120]9[127] + rigid-distal-10T handle	TTTTTTTTTTGCTCTGCAATCAACTTATCCCCGTTTACCAGACGACAAAGAAGTTTTGCCATAATTCGA	C20, R20
16[143]15[159]BLK	16[143]15[159] + rigid-distal-10T handle	TTTTTTTTTTGCTCTGCAATCAACTTATCCCGCCATCAAGCTCATTTTTTAACCACAAATCCA	C20
8[143]7[159]BLK	8[143]7[159] + rigid-distal-10T handle	TTTTTTTTTTGCTCTGCAATCAACTTATCCCCTTTTGCAGATAAAAACCAAAATAAAGACTCC	C20
11[192]13[191]BLK	11[192]13[191] + rigid-distal-10T handle	TTTTTTTTTTGCTCTGCAATCAACTTATCCCTATCCGGTCTCATCGAGAACAAGCGACAAAAG	C20, R20
7[184]9[191]BLK	7[184]9[191] + rigid-distal-10T handle	TTTTTTTTTTGCTCTGCAATCAACTTATCCCCGTAGAAAATACATACCGAGGAAACGCAATAAGAAGCGCA	C20, R20
11[128]13[127]BLK	11[128]13[127] + flexible-rigid-distal-10T handle	TTTTTTTTTTGCTCTGCAATCAACTTATCCCTGCCGTATCTTTTGGGGATAGTAGTAGCATTAAAAGGCCG	C20, R20
7[120]9[127]BLK	7[120]9[127] + flexible-rigid-distal-10T handle	TTTTTTTTTTGCTCTGCAATCAACTTATCCCTGCCGTATCTCGTTTACCAGACGACAAAGAAGTTTTGCCATAATTCGA	C20, R20
16[143]15[159]BLK	16[143]15[159] + flexible-rigid-distal-10T handle	TTTTTTTTTTGCTCTGCAATCAACTTATCCCTGCCGTATCTGCCATCAAGCTCATTTTTTAACCACAAATCCA	C20
8[143]7[159]BLK	8[143]7[159] + flexible-rigid-distal-10T handle	TTTTTTTTTTGCTCTGCAATCAACTTATCCCTGCCGTATCTCTTTTGCAGATAAAAACCAAAATAAAGACTCC	C20
11[192]13[191]BLK	11[192]13[191] + flexible-rigid-distal-10T handle	TTTTTTTTTTGCTCTGCAATCAACTTATCCCTGCCGTATCTTATCCGGTCTCATCGAGAACAAGCGACAAAAG	C20, R20
7[184]9[191]BLK	7[184]9[191] + flexible-rigid-distal-10T handle	TTTTTTTTTTGCTCTGCAATCAACTTATCCCTGCCGTATCTCGTAGAAAATACATACCGAGGAAACGCAATAAGAAGCGCA	C20, R20

## Sheet: blank DOB
In this sheet, all blank staple sequences for the DOB are given.
Sequence Code	Sequence	Notes
DOB1	ATTAAATTTTTGTAATAAATCATCAATTCTACTAAAGGCTTGCCA	outer_helix stap strand, light orange, 45mer, [8, 34] start, [8, 245] end
DOB2	TTGGGGTCGAGGTCAATTCCATAGCTGTTTCCTGTCCAATAGGGC	outer_helix stap strand, light orange, 45mer, [8, 76] start, [8, 35] end
DOB3	TTAATTTTAAAAGATTCACCCTCAATCGTCTGAAAAACCCTAATT	outer_helix stap strand, light orange, 45mer, [8, 118] start, [8, 77] end
DOB4	TGAACAAGAAAAAATTTATCGCTTAGATTAAGACGTGCGGAACTA	outer_helix stap strand, light orange, 45mer, [8, 160] start, [8, 119] end
DOB5	CAGTAGCGACAGAGCCCAATAATATCAGAGAGATACGAGCATGCC	outer_helix stap strand, light orange, 45mer, [8, 202] start, [8, 161] end
DOB6	TCGCCCACGCATATTGATATGCTCAGTACCAGGCGCAGACTGTAT	outer_helix stap strand, light orange, 45mer, [8, 244] start, [8, 203] end
DOB7	ATTTGGGGCGCGATAAAGGCCCGATAGTTGCGCCGAGCCCGGAAG	outer_helix stap strand, light orange, 45mer, [12, 13] start, [12, 224] end
DOB8	CCGAGCTCGAATTTCAAAAATTGTAAACGTTAATATGCAAGGCTC	outer_helix stap strand, light orange, 45mer, [12, 55] start, [12, 14] end
DOB9	CTCATGGAAATACCCCCGATTCTACGTGAACCATCAATACGAGTA	outer_helix stap strand, light orange, 45mer, [12, 97] start, [12, 56] end
DOB10	TTAGAATCCTTGACCACCAGAACTCGTATTAAATCCCGACCAGCG	outer_helix stap strand, light orange, 45mer, [12, 139] start, [12, 98] end
DOB11	ACAAAGTCAGAGGCAATCAATCGCGCCTGTTTATCATAGGTCTCC	outer_helix stap strand, light orange, 45mer, [12, 181] start, [12, 140] end
DOB12	AGAAGGATTAGGATTTCATCGCAATGAAACCATCGAGCAAGAAGA	outer_helix stap strand, light orange, 45mer, [12, 223] start, [12, 182] end
DOB13	AAGATTGTATAAGTAGCAAAAGAACCGGATATTCACGGGATCGGA	outer_helix stap strand, light orange, 45mer, [16, 34] start, [16, 245] end
DOB14	AAACCGTCTATCACATAAAGTGCAGGTCGACTCTAGTCTGGCCGG	outer_helix stap strand, light orange, 45mer, [16, 76] start, [16, 35] end
DOB15	TATTAGACTTTACAGGGACATTACCGCCAGCCATTTGACGGGGAA	outer_helix stap strand, light orange, 45mer, [16, 118] start, [16, 77] end
DOB16	AAACAACATGTTCTACCTTTTGTAAATCGTCGCTAGAATTATCAG	outer_helix stap strand, light orange, 45mer, [16, 160] start, [16, 119] end
DOB17	ACCATTAGCAAGGAATAGCATTAGACGGGAGAATTTGTCTTTCAT	outer_helix stap strand, light orange, 45mer, [16, 202] start, [16, 161] end
DOB18	GGTGAATTTCTTATATCACCGAAAGTATTAAGAGGCGGTCATATT	outer_helix stap strand, light orange, 45mer, [16, 244] start, [16, 203] end
DOB19	GACCTTCATCAAGCAGCAGCGAATTGTATCGGTTTAGGAGGTTTA	outer_helix stap strand, light orange, 45mer, [20, 13] start, [20, 224] end
DOB20	GACGGCCAGTGCCAGCCAGCTGTTGATAATCAGAAAAATAAAGCT	outer_helix stap strand, light orange, 45mer, [20, 55] start, [20, 14] end
DOB21	CCTTGCTGGTAATGCGAACGTAGAACGTGGACTCCACCTGGGGAC	outer_helix stap strand, light orange, 45mer, [20, 97] start, [20, 56] end
DOB22	TATATGTGAGTGATCCTGATTCAATAGATAATACATCAACAGAGG	outer_helix stap strand, light orange, 45mer, [20, 139] start, [20, 98] end
DOB23	GAATAACATAAAATTCCAAGAGTAAAGTAATTCTGTCCGGCTTAA	outer_helix stap strand, light orange, 45mer, [20, 181] start, [20, 140] end
DOB24	TTTCGGAACCTATTATTAGCGAGAGCCAGCAAAATCTCTTACCGA	outer_helix stap strand, light orange, 45mer, [20, 223] start, [20, 182] end
DOB25	CTAGCATGTCAATGCATAAACGGTGTACAGACCAGGCATCGGACA	outer_helix stap strand, light orange, 45mer, [24, 34] start, [24, 245] end
DOB26	AGTTTGGAACAAGTGAGTGAAGGGTTTTCCCAGTCACATTAAAAA	outer_helix stap strand, light orange, 45mer, [24, 76] start, [24, 35] end
DOB27	ACTAACAACTAATCCCTTCTTTGCCTGAGTAGAAGAAGGAAGGCC	outer_helix stap strand, light orange, 45mer, [24, 118] start, [24, 77] end
DOB28	AAGAGAATATAAAGTTATATCTTTTTTAATGGAAAGATGGCAAGC	outer_helix stap strand, light orange, 45mer, [24, 160] start, [24, 119] end
DOB29	TCACCGACTTGAGTTTTTAACAAAAATGAAAATAGTTAAACCAAT	outer_helix stap strand, light orange, 45mer, [24, 202] start, [24, 161] end
DOB30	AAAAAAAGGCTCCGCCACCCCCCGTATAAACAGTTTCTTTTCACG	outer_helix stap strand, light orange, 45mer, [24, 244] start, [24, 203] end
DOB31	ACCAACTTTGAAATAGCAACGATAATAATTTTTTCACGCCACCAA	outer_helix stap strand, light orange, 45mer, [28, 13] start, [28, 224] end
DOB32	GCAAGGCGATTAAGAGTAACACAAGAGAATCGATGACGGTTGTTG	outer_helix stap strand, light orange, 45mer, [28, 55] start, [28, 14] end
DOB33	ACTTCTTTGATTAGCGAAAGGATAGCCCGAGATAGGCACATTACT	outer_helix stap strand, light orange, 45mer, [28, 97] start, [28, 56] end
DOB34	ACATTTAACAATTATATAATCAGGAAGGTTATCTAAAAGCGTAAT	outer_helix stap strand, light orange, 45mer, [28, 139] start, [28, 98] end
DOB35	ATAAGAAACGATTCACTCATCTTTAGGCAGAGGCATTGTAAATTT	outer_helix stap strand, light orange, 45mer, [28, 181] start, [28, 140] end
DOB36	CGGGGTCAGTGCCAATCACCGAAATTATTCATTAAAAAGCAGAAA	outer_helix stap strand, light orange, 45mer, [28, 223] start, [28, 182] end
DOB37	GTCATTGCCTGAGACATTATCAGACGGTCAATCATAGGCTTTGTA	outer_helix stap strand, light orange, 45mer, [32, 34] start, [32, 245] end
DOB38	GGCAAAATCCCTTTGCGCTCTTACGCCAGCTGGCGGGATTCTCAG	outer_helix stap strand, light orange, 45mer, [32, 76] start, [32, 35] end
DOB39	GGCAAATCAACAGGTGGCACTCCATCACGCAAATTGCTAGGGCTC	outer_helix stap strand, light orange, 45mer, [32, 118] start, [32, 77] end
DOB40	CCATATTTAACAACAAATCCGAAACAAACATCAAGTTTGGATTTT	outer_helix stap strand, light orange, 45mer, [32, 160] start, [32, 119] end
DOB41	GAGGGAGGGAAGGACAAAGTTAAACAGCCATATTAAGCAAGCCCG	outer_helix stap strand, light orange, 45mer, [32, 202] start, [32, 161] end
DOB42	GAAAGGAACAACTCCGCCACATACAGGAGTGTACTAGCCACCATT	outer_helix stap strand, light orange, 45mer, [32, 244] start, [32, 203] end
DOB43	CCATGTTACTTAGAAGACTTTACTTTCAACAGTTTCGCCACCACA	outer_helix stap strand, light orange, 45mer, [36, 13] start, [36, 224] end
DOB44	GGCGATCGGTGCGACAAACGGTATTTTTGAGAGATCTAATACTCT	outer_helix stap strand, light orange, 45mer, [36, 55] start, [36, 14] end
DOB45	GTGAGGCCACCGAAGTGTAGCAAAATCCTGTTTGATGCTTTCCAG	outer_helix stap strand, light orange, 45mer, [36, 97] start, [36, 56] end
DOB46	CAATTACCTGAGCTGAATAATATCAAACCCTCAATCATTTTTGCA	outer_helix stap strand, light orange, 45mer, [36, 139] start, [36, 98] end
DOB47	CAGAGCCTAATTTTTTTCATCCGCTCAACAGTAGGGAGACAAATT	outer_helix stap strand, light orange, 45mer, [36, 181] start, [36, 140] end
DOB48	GTAAGCGTCATACCGCCTCCCCAAAGACAAAAGGGCAGGAAACTC	outer_helix stap strand, light orange, 45mer, [36, 223] start, [36, 182] end
DOB49	GATAAATTAATGCGAGAAGCGATAAATTGTGTCGAGGAAGTTTAA	outer_helix stap strand, light orange, 45mer, [40, 34] start, [40, 245] end
DOB50	TCCACGCTGGTTTAAACCTGCGCCATTCAGGCTGCACCGTAATCT	outer_helix stap strand, light orange, 45mer, [40, 76] start, [40, 35] end
DOB51	AAGCATCACCTTGATTAGTCCCAGAATCCTGAGAACTGCGCGTGG	outer_helix stap strand, light orange, 45mer, [40, 118] start, [40, 77] end
DOB52	ACAAATTCTTACCAGAAAACCAAAATCGCGCAGAGTTAGAACCTA	outer_helix stap strand, light orange, 45mer, [40, 160] start, [40, 119] end
DOB53	AGAAAATTCATATACGCAATGAATCTTACCAACGCTCATTACCAT	outer_helix stap strand, light orange, 45mer, [40, 202] start, [40, 161] end
DOB54	TTTTCTGTATGGGTTTCAGGGAAAGCGCAGTCTCTCGCCACCCAT	outer_helix stap strand, light orange, 45mer, [40, 244] start, [40, 203] end
DOB55	TACAACGGAGATTACGGGTAATTGTCGTCTTTCCAGAGCCCAACA	outer_helix stap strand, light orange, 45mer, [44, 13] start, [44, 224] end
DOB56	TGCCGGAAACCAGGTCACGTTCCATCAATATGATATTCAACGCAG	outer_helix stap strand, light orange, 45mer, [44, 55] start, [44, 14] end
DOB57	AAGGGATTTTAGAACACCCGCGCCTGGCCCTGAGAGAGCTGCAGG	outer_helix stap strand, light orange, 45mer, [44, 97] start, [44, 56] end
DOB58	GCCTGATTGCTTTTCAAAATTGCTGAGAGCCAGCAGCGCGAACTA	outer_helix stap strand, light orange, 45mer, [44, 139] start, [44, 98] end
DOB59	TTTGCACCCAGCTATAGCAAGAAAAAGCCTGTTTAGAATATATTC	outer_helix stap strand, light orange, 45mer, [44, 181] start, [44, 140] end
DOB60	AATAAATCCTCATCGCCACCCACGGAATAAGTTTATGAATACCAT	outer_helix stap strand, light orange, 45mer, [44, 223] start, [44, 182] end
DOB61	GAGAAAGGCCGGAAAAATTTCCCAGCGATTATACCAATGCCACCT	outer_helix stap strand, light orange, 45mer, [48, 34] start, [48, 245] end
DOB62	CGGGCAACAGCTGATCGGCCCTCCAGCCAGCTTTCATGGGCGCGT	outer_helix stap strand, light orange, 45mer, [48, 76] start, [48, 35] end
DOB63	ATTAACACCGCCTCCTAAAACAGAGCGGGAGCTAAAATGCGCCGA	outer_helix stap strand, light orange, 45mer, [48, 118] start, [48, 77] end
DOB64	ATAAACACCGGAAAATTTCATTTTACATCGGGAGACGTAAAACGT	outer_helix stap strand, light orange, 45mer, [48, 160] start, [48, 119] end
DOB65	ACATATAAAAGAAACTGGCATTGAAGCCTTAAATCGATATAGAGA	outer_helix stap strand, light orange, 45mer, [48, 202] start, [48, 161] end
DOB66	CATAGTTAGCGTACCATGTATCAGACGATTGGCCTCACCACCCCA	outer_helix stap strand, light orange, 45mer, [48, 244] start, [48, 203] end
DOB67	ATACACTAAAACAGCACCAACCAACGCCTGTAGCATACTGAGTGC	outer_helix stap strand, light orange, 45mer, [52, 13] start, [52, 224] end
DOB68	ACAGTATCGGCCTCCGTGCATAGTAATGTGTAGGTACCTCATAGA	outer_helix stap strand, light orange, 45mer, [52, 55] start, [52, 14] end
DOB69	GTATAACGTGCTTGGCGCGTACCAGGGTGGTTTTTCGGGGAGACG	outer_helix stap strand, light orange, 45mer, [52, 97] start, [52, 56] end
DOB70	TCAGATGAATATAAAGAAATTAGAAGATAAAACAGAATTAAAAAC	outer_helix stap strand, light orange, 45mer, [52, 139] start, [52, 98] end
DOB71	GCGAACCTCCCGATCCGGTATACCGTGTGATAAATAACCTAAACG	outer_helix stap strand, light orange, 45mer, [52, 181] start, [52, 140] end
DOB72	CAGCATTGACAGGCGCCACCAAACGTAGAAAATACAGACTCCTTA	outer_helix stap strand, light orange, 45mer, [52, 223] start, [52, 182] end
DOB73	ATTTTTTAAGTGAAATTGTTTCTACACGTCGTTTGC	middle_helix stap strand, light green, 36mer, [7, 35] start, [6, 35] end
DOB74	CTAAATCGGTGGATTATTTAGTTGAACGGGTCTGCT	middle_helix stap strand, light green, 36mer, [7, 77] start, [6, 77] end
DOB75	TTATCATTTCTGAGAAGAGTCGCACGTTCGAAATGG	middle_helix stap strand, light green, 36mer, [7, 119] start, [6, 119] end
DOB76	CCTAATTTAACCCACAAGAAAGGACACAGCTGACTA	middle_helix stap strand, light green, 36mer, [7, 161] start, [6, 161] end
DOB77	CTTTAGCGTGATAAGTGCCGCCTGATGTGAATGGTG	middle_helix stap strand, light green, 36mer, [7, 203] start, [6, 203] end
DOB78	CGGTCGCTGTAGTAGTAGCAACCAACTGGAGACCCG	middle_helix stap strand, light green, 36mer, [7, 245] start, [6, 245] end
DOB79	TCAACGCCACGTAATCATGGGTCTGTCGGAGCGTTA	middle_helix stap strand, light green, 36mer, [11, 35] start, [10, 35] end
DOB80	TTAGGGAGCCTACATTTTGATGAGTTCTACAACCTA	middle_helix stap strand, light green, 36mer, [11, 77] start, [10, 77] end
DOB81	GTAAAGAAAAAACATAGCGAGCCCCTGCATGTGGGC	middle_helix stap strand, light green, 36mer, [11, 119] start, [10, 119] end
DOB82	GTTAGAAACGTAATTGAGCGGGGCGGCCATGCCAGA	middle_helix stap strand, light green, 36mer, [11, 161] start, [10, 161] end
DOB83	TAAGCGCGTTTAGCGGGGTTGCACAGAAGTTCCGGG	middle_helix stap strand, light green, 36mer, [11, 203] start, [10, 203] end
DOB84	ACAGGGAGTGCTGAAAAGGTTCCATCGCTGCTTGGT	middle_helix stap strand, light green, 36mer, [11, 245] start, [10, 245] end
DOB85	ATAATTCGCGAGGATCCCCGGATACATTTCGCAAAT	middle_helix stap strand, light green, 36mer, [15, 35] start, [14, 35] end
DOB86	CATAGAGCTGCAACAGGAAACGGAGGTCCGAGTAGA	middle_helix stap strand, light green, 36mer, [15, 77] start, [14, 77] end
DOB87	CAAGGAGCGTTAATTAATTTCACCCGAGGGGCGTGG	middle_helix stap strand, light green, 36mer, [15, 119] start, [14, 119] end
DOB88	AAAATCGGCAACTGAACACCCGGGGATCGTAGTGCT	middle_helix stap strand, light green, 36mer, [15, 161] start, [14, 161] end
DOB89	ACGCATTTTCTGAGACTCCTTGAATAAGGGAGTGGG	middle_helix stap strand, light green, 36mer, [15, 203] start, [14, 203] end
DOB90	ACGCTTTTGTTACCCAATATAGCTAATCAACGTAAC	middle_helix stap strand, light green, 36mer, [15, 245] start, [14, 245] end
DOB91	CATTCCTGTAAGCTTGCATGACGGACGAGGCCCCGC	middle_helix stap strand, light green, 36mer, [19, 35] start, [18, 35] end
DOB92	CGAAAGCCGATCCAGAACAAATTAGGCCCCTGAACC	middle_helix stap strand, light green, 36mer, [19, 77] start, [18, 77] end
DOB93	GAATCATATATAACCTTGCTGTGTTCTCCTGCTAGC	middle_helix stap strand, light green, 36mer, [19, 119] start, [18, 119] end
DOB94	CACTTATCAACAGGGAAGCGTTGCTCAAGGCCTCGG	middle_helix stap strand, light green, 36mer, [19, 161] start, [18, 161] end
DOB95	CAGCCCCCTTATTCTGAAACGAGCCGCATGGCCGAT	middle_helix stap strand, light green, 36mer, [19, 203] start, [18, 203] end
DOB96	TCTCACCCTAGTAATCTTGACTCGGTTCGGAGCCTG	middle_helix stap strand, light green, 36mer, [19, 245] start, [18, 245] end
DOB97	CGTTCATCAACGACGTTGTAATCCCAGGTCCGCCGT	middle_helix stap strand, light green, 36mer, [23, 35] start, [22, 35] end
DOB98	AAGGCGAGAAACTCAAACTAAACCGAGCCTAGACGC	middle_helix stap strand, light green, 36mer, [23, 77] start, [22, 77] end
DOB99	GTATCAGATCAGTACATAAAGGTAACAACCTCAGTT	middle_helix stap strand, light green, 36mer, [23, 119] start, [22, 119] end
DOB100	AGACGGGTACAGCCTTTACACAGAGACCCGTCGAGC	middle_helix stap strand, light green, 36mer, [23, 161] start, [22, 161] end
DOB101	TTTTTGCCAAATGCCCCCTGAAGTCAGCGCGCACCT	middle_helix stap strand, light green, 36mer, [23, 203] start, [22, 203] end
DOB102	TTAAAGACAGCGCATAGGCTCTTGGGGCGGCGTGCA	middle_helix stap strand, light green, 36mer, [23, 245] start, [22, 245] end
DOB103	AATGTGAGCGTTGGGTAACGGAGCAGGCCCGGACCG	middle_helix stap strand, light green, 36mer, [27, 35] start, [26, 35] end
DOB104	TTGAAGAAAGTAATAACATCGGCACTGCCTTCGTTC	middle_helix stap strand, light green, 36mer, [27, 77] start, [26, 77] end
DOB105	GATTCATCATCATTTGAATTTGTGGGGCGACGAACC	middle_helix stap strand, light green, 36mer, [27, 119] start, [26, 119] end
DOB106	TAAGTACCGTTTTGTTTAACTTTCCCACTTGCTGCG	middle_helix stap strand, light green, 36mer, [27, 161] start, [26, 161] end
DOB107	ACTAATCAATTGAGTAACAGCATCTGAGGGAGTGCC	middle_helix stap strand, light green, 36mer, [27, 203] start, [26, 203] end
DOB108	TCACGAGGGGAGGACAGATGCCGAGCGCCCCTGCCC	middle_helix stap strand, light green, 36mer, [27, 245] start, [26, 245] end
DOB109	AAACCCGTCAAAGGGGGATGATGATTAGGACGCAGT	middle_helix stap strand, light green, 36mer, [31, 35] start, [30, 35] end
DOB110	GAAGCGGGCAACCGTTGTAGCGTACTGGGAAACCGG	middle_helix stap strand, light green, 36mer, [31, 77] start, [30, 77] end
DOB111	TGCTGATTGAAAACAAAATTATCCGGACACCTCTCG	middle_helix stap strand, light green, 36mer, [31, 119] start, [30, 119] end
DOB112	AAGAGAACATTTATCCCAATCACAGCGGCGGGATTA	middle_helix stap strand, light green, 36mer, [31, 161] start, [30, 161] end
DOB113	GGGAACCAGGGTAATAAGTTTCGATCGCCAGTTATG	middle_helix stap strand, light green, 36mer, [31, 203] start, [30, 203] end
DOB114	GAGCTACAGAAGGGAACCGACGCATGCCGAACCTGG	middle_helix stap strand, light green, 36mer, [31, 245] start, [30, 245] end
DOB115	TCCGTGGGAGGCCTCTTCGCTGTACGACCTGGACGT	middle_helix stap strand, light green, 36mer, [35, 35] start, [34, 35] end
DOB116	AAGCTGGCAGTAAAAGAGTCTTGCGCGGTCGGGAAG	middle_helix stap strand, light green, 36mer, [35, 77] start, [34, 77] end
DOB117	AGATACTTCAAAAGAAGATGCCCCGATTGTGTGCGT	middle_helix stap strand, light green, 36mer, [35, 119] start, [34, 119] end
DOB118	ATGTTTTTAGCCAGTTACAAAGAGTGGTGAGTCAGG	middle_helix stap strand, light green, 36mer, [35, 161] start, [34, 161] end
DOB119	GACCGGAACATGGCTTTTGACGTACCTAGGTTGGTA	middle_helix stap strand, light green, 36mer, [35, 203] start, [34, 203] end
DOB120	AAAGGACTACCGGAACGAGGCGAGCACTCAGGGGGG	middle_helix stap strand, light green, 36mer, [35, 245] start, [34, 245] end
DOB121	GCCGGATTGGCAACTGTTGGGAGAAGAAACAGGGGC	middle_helix stap strand, light green, 36mer, [39, 35] start, [38, 35] end
DOB122	CGGGTCACGGTGTTTTTATAGCCCAAGACGTGCGCA	middle_helix stap strand, light green, 36mer, [39, 77] start, [38, 77] end
DOB123	ATGGAAGGGGCGAATTATTCGAGTCTCGCCCCCGTG	middle_helix stap strand, light green, 36mer, [39, 119] start, [38, 119] end
DOB124	AAGTAGGAATAACGAGCGTCCATATGTTGCATCTGC	middle_helix stap strand, light green, 36mer, [39, 161] start, [38, 161] end
DOB125	GCTCAGAGCGAATTTACCGTCGCTCTCGGCAACAAC	middle_helix stap strand, light green, 36mer, [39, 203] start, [38, 203] end
DOB126	CATTCATGAAATCCGCGACCGATTCCGCGCCAGGCT	middle_helix stap strand, light green, 36mer, [39, 245] start, [38, 245] end
DOB127	AGGGGATAGGCAAAGCGCCAGGCACCATCGGTGCTT	middle_helix stap strand, light green, 36mer, [43, 35] start, [42, 35] end
DOB128	GCAACCACCCAGGAACGGTATGCCGACGCCTAACCT	middle_helix stap strand, light green, 36mer, [43, 77] start, [42, 77] end
DOB129	TCTACCATAGAATACCAAGTCCGTCACTGCAGACCC	middle_helix stap strand, light green, 36mer, [43, 119] start, [42, 119] end
DOB130	TTGCGCCCAACAATTTTATCAGCTTCCGGCAGCGAA	middle_helix stap strand, light green, 36mer, [43, 161] start, [42, 161] end
DOB131	CATCAGAACTAAAGCCAGAACCCGATATGTACGCCG	middle_helix stap strand, light green, 36mer, [43, 203] start, [42, 203] end
DOB132	TGCCATTAATGTATCATCGCTACGCGTCCGGGTCCG	middle_helix stap strand, light green, 36mer, [43, 245] start, [42, 245] end
DOB133	CAGGTGTAGCGGCACCGCTTGTCCCACGACCCCACC	middle_helix stap strand, light green, 36mer, [47, 35] start, [46, 35] end
DOB134	CCCGCGCTTACAGGAGGCCGTTCGGGGGGGCCGCTC	middle_helix stap strand, light green, 36mer, [47, 77] start, [46, 77] end
DOB135	ACATTTGCAAACAATAACGGACGGTCATGTCCGGGC	middle_helix stap strand, light green, 36mer, [47, 119] start, [46, 119] end
DOB136	AGCAAATCAAAGATTAGTTGAGCTGGGAGTGTCCTT	middle_helix stap strand, light green, 36mer, [47, 161] start, [46, 161] end
DOB137	CCTCAGAGCTGATATTCACAACCTGACGGCACCTCC	middle_helix stap strand, light green, 36mer, [47, 203] start, [46, 203] end
DOB138	TTAATACGTAAGCGCGAAACACGGGGCAGCGGGCTT	middle_helix stap strand, light green, 36mer, [47, 245] start, [46, 245] end
DOB139	GGATCGTAACAGGAAGATCGAGCTGCGCCTGACACA	middle_helix stap strand, light green, 36mer, [51, 35] start, [50, 35] end
DOB140	GAGCTACAGTCCTCGTTAGATAGAGTCGCCGCTTCG	middle_helix stap strand, light green, 36mer, [51, 77] start, [50, 77] end
DOB141	CAAGAAATACAGTAACAGTAAAGGCGGACCGCGTGG	middle_helix stap strand, light green, 36mer, [51, 119] start, [50, 119] end
DOB142	AAAGGCTTACTTGCGGGAGGCAGGAACCGGCTTGAG	middle_helix stap strand, light green, 36mer, [51, 161] start, [50, 161] end
DOB143	GGTCAGAGCAGGTTGAGGCAGCGAGCGCATCAGGTC	middle_helix stap strand, light green, 36mer, [51, 203] start, [50, 203] end
DOB144	CCTACGAAGCTCATCTTTGAGCCCTAGCAAGGTCAC	middle_helix stap strand, light green, 36mer, [51, 245] start, [50, 245] end
DOB145	TGCTGCCAGTTTGAGGGGACTGGGTCGGATAAACGG	middle_helix stap strand, light green, 36mer, [55, 35] start, [54, 35] end
DOB146	CGCTATGGTTGCTTTGACGAAATGAAAGCAGGCGTG	middle_helix stap strand, light green, 36mer, [55, 77] start, [54, 77] end
DOB147	GCGCGTAGATTTTCAGGTTTCAACTCCGCGTCAGGC	middle_helix stap strand, light green, 36mer, [55, 119] start, [54, 119] end
DOB148	CGTCTAAGAACGCGAGGCGTAACTACGGTGGGTTCC	middle_helix stap strand, light green, 36mer, [55, 161] start, [54, 161] end
DOB149	CAGAACCACCACCAGAGCCGCTACACGCACCAGCAG	middle_helix stap strand, light green, 36mer, [55, 203] start, [54, 203] end
DOB150	TACTAAAACGAAAGAGGCAATCGTGACCAGTCGAGT	middle_helix stap strand, light green, 36mer, [55, 245] start, [54, 245] end
DOB151	GCCTCACCTGCATGCGTTAACATCCTAAATCAGCTC	inner_helix stap strand, light green, 36mer, [6, 34] start, [7, 34] end
DOB152	CCCACCACCGGATCCGATCCGCTCAGCCGTAAAGCA	inner_helix stap strand, light green, 36mer, [6, 76] start, [7, 76] end
DOB153	GGGCACACGGTTTCGCCATTGGCAGTTTGAGTAACA	inner_helix stap strand, light green, 36mer, [6, 118] start, [7, 118] end
DOB154	CCACTCGCACCCACAACAATAGTGATAATATCCCAT	inner_helix stap strand, light green, 36mer, [6, 160] start, [7, 160] end
DOB155	GCGCGGCACTGGAAGTTTGAGTTAAATCAAGTTTGC	inner_helix stap strand, light green, 36mer, [6, 202] start, [7, 202] end
DOB156	CGTATCCTCGCAAGCCTCGAGAGGGACCGATATATT	inner_helix stap strand, light green, 36mer, [6, 244] start, [7, 244] end
DOB157	CTGTCGCAGCAAAGGCGGCATACAGTTTGTTAAAAT	inner_helix stap strand, light green, 36mer, [10, 34] start, [11, 34] end
DOB158	CCGCGGCTAGCCAGCATCACACAACCCCAAATCAAG	inner_helix stap strand, light green, 36mer, [10, 76] start, [11, 76] end
DOB159	TGGCTGGGCCGCTACCCGAGTCACATTTGCCCGAAC	inner_helix stap strand, light green, 36mer, [10, 118] start, [11, 118] end
DOB160	AGGTTCACCTGAAGCGTAAAAATCAACAATAGATAA	inner_helix stap strand, light green, 36mer, [10, 160] start, [11, 160] end
DOB161	TAGCATATCTGGGACTCTAATAAGATAGCAGCACCG	inner_helix stap strand, light green, 36mer, [10, 202] start, [11, 202] end
DOB162	ACACGGCGGTGGCACATTAAGTATACAATGACAACA	inner_helix stap strand, light green, 36mer, [10, 244] start, [11, 244] end
DOB163	GGTCAATAACCTGTTTTTAAAGAATCAAATATTTAA	inner_helix stap strand, light green, 36mer, [14, 34] start, [15, 34] end
DOB164	TTTAGTTTGACCATTAGGCCGGAAGGGGCGATGGCC	inner_helix stap strand, light green, 36mer, [14, 76] start, [15, 76] end
DOB165	TGGCTGAGGGATCTTTAATAATAAAAAACAATTCGA	inner_helix stap strand, light green, 36mer, [14, 118] start, [15, 118] end
DOB166	CTGAGCCGCCGATGAATCGAGAGACAGCTAATGCAG	inner_helix stap strand, light green, 36mer, [14, 160] start, [15, 160] end
DOB167	CGGTTATCGACCTGCTCTACAATGACCGGAAACGTC	inner_helix stap strand, light green, 36mer, [14, 202] start, [15, 202] end
DOB168	AAAGCTGCTCATTCAGCAATAGGTGAACAGCTTGAT	inner_helix stap strand, light green, 36mer, [14, 244] start, [15, 244] end
DOB169	TCCTCTCTCAGGGATCCAATTAAGCAGCCCCAAAAA	inner_helix stap strand, light green, 36mer, [18, 34] start, [19, 34] end
DOB170	GTGCTGCCCATAGGGACCTGTAAAGACGTCAAAGGG	inner_helix stap strand, light green, 36mer, [18, 76] start, [19, 76] end
DOB171	ACCGTTGCGGGTCACCTATTCTGGCTTGAGGATTTA	inner_helix stap strand, light green, 36mer, [18, 118] start, [19, 118] end
DOB172	CGAGCGGTCTACTAACTCTTAACCTCCAGACGACGA	inner_helix stap strand, light green, 36mer, [18, 160] start, [19, 160] end
DOB173	GCGCGAGACCTGGGATCAATAGCTAACCAGTAGCAC	inner_helix stap strand, light green, 36mer, [18, 202] start, [19, 202] end
DOB174	TCAGCTTGGACACAGAATGTACTCATCAGCTTGCTT	inner_helix stap strand, light green, 36mer, [18, 244] start, [19, 244] end
DOB175	GAACCGAGACACACATGGCCTCAGACATATGTACCC	inner_helix stap strand, light green, 36mer, [22, 34] start, [23, 34] end
DOB176	GAACCCCATCTGCCCGAATGCCTAAAGTCCACTATT	inner_helix stap strand, light green, 36mer, [22, 76] start, [23, 76] end
DOB177	TCTCCGCCACCGCATCTCGATAGAAAGATTAGAGCC	inner_helix stap strand, light green, 36mer, [22, 118] start, [23, 118] end
DOB178	GGTGGCATGGGCGATTTCAGGTTGGGTACCGACAAA	inner_helix stap strand, light green, 36mer, [22, 160] start, [23, 160] end
DOB179	GGGTTCGGGAGTGACAGAGAAGCCCCCATTTGGGAA	inner_helix stap strand, light green, 36mer, [22, 202] start, [23, 202] end
DOB180	GTTCCCGACCTCATCGCCTAGTACCAAAAGGAGCCT	inner_helix stap strand, light green, 36mer, [22, 244] start, [23, 244] end
DOB181	ATGTCTTCTCAGAATGAAGCTAAATACGGTAATCGT	inner_helix stap strand, light green, 36mer, [26, 34] start, [27, 34] end
DOB182	CCAGAAATCACGGGGCCCGCTAACTGTTGAGTGTTG	inner_helix stap strand, light green, 36mer, [26, 76] start, [27, 76] end
DOB183	GTGGCGTTCACTTGTTACGACCTGAAATATCTTTAG	inner_helix stap strand, light green, 36mer, [26, 118] start, [27, 118] end
DOB184	GTCGTACGTTGTCCAAACAACTATATTTCGAGCCAG	inner_helix stap strand, light green, 36mer, [26, 160] start, [27, 160] end
DOB185	CCAATTTGCGACCCCGGTGAAAAGTGGTGAATTATC	inner_helix stap strand, light green, 36mer, [26, 202] start, [27, 202] end
DOB186	GGTGCCTCAGTATCCGTGTCAGAACCGTTGAAAATC	inner_helix stap strand, light green, 36mer, [26, 244] start, [27, 244] end
DOB187	CAAAAGCCTGTGATCGACACCAAAAAGTCTGGAGCA	inner_helix stap strand, light green, 36mer, [30, 34] start, [31, 34] end
DOB188	GCGCAGGGCTCCGACCTGATTGCGTATAAATCAAAA	inner_helix stap strand, light green, 36mer, [30, 76] start, [31, 76] end
DOB189	ATGAGACTGGGCCCGGCAAGAATACTTGAAAGGAAT	inner_helix stap strand, light green, 36mer, [30, 118] start, [31, 118] end
DOB190	CGCGCCGCTGATAGGAAAGCTGATGCGCCAACATGT	inner_helix stap strand, light green, 36mer, [30, 160] start, [31, 160] end
DOB191	CGATCCGGCTCACCCACCTAGCCGATAAATATTGAC	inner_helix stap strand, light green, 36mer, [30, 202] start, [31, 202] end
DOB192	GGGGCTAGGTCGGATGTTCTCAGAAAAAGGAATTGC	inner_helix stap strand, light green, 36mer, [30, 244] start, [31, 244] end
DOB193	AGGGCTGGCAGGTTTCCGGACCCTGTACAAAGGCTA	inner_helix stap strand, light green, 36mer, [34, 34] start, [35, 34] end
DOB194	CTAGTCGGCTCCGGGGTAACTGCCCGGTGGTTCCGA	inner_helix stap strand, light green, 36mer, [34, 76] start, [35, 76] end
DOB195	TAGATCAACACGGCCATGAGACAATAATATCTGGTC	inner_helix stap strand, light green, 36mer, [34, 118] start, [35, 118] end
DOB196	ATCGCGCGTTGTTGGTATAATCGCACTTAATTGAGA	inner_helix stap strand, light green, 36mer, [34, 160] start, [35, 160] end
DOB197	GAACCGGCGTGGCCCAAATACCAGAGACATTCAACC	inner_helix stap strand, light green, 36mer, [34, 202] start, [35, 202] end
DOB198	TTAGGGATTGCGCCGTTGCCTCAGAAGCGGAGTGAG	inner_helix stap strand, light green, 36mer, [34, 244] start, [35, 244] end
DOB199	ACCATCTAGGGGGCTGTGTTTGCGGCGGAGAGGGTA	inner_helix stap strand, light green, 36mer, [38, 34] start, [39, 34] end
DOB200	AGCATGTGGACCGGACGAAGTCGGGGCCCCAGCAGG	inner_helix stap strand, light green, 36mer, [38, 76] start, [39, 76] end
DOB201	AGTAAACCTGCCTGACATAATGGCTCTGAACCTCAA	inner_helix stap strand, light green, 36mer, [38, 118] start, [39, 118] end
DOB202	ACGTGGGCCTGAACTCATGAACGCGAGTATAAAGCC	inner_helix stap strand, light green, 36mer, [38, 160] start, [39, 160] end
DOB203	GGGTGCGAAACGGGGCTTCGAGGAAGGTTTACCAGC	inner_helix stap strand, light green, 36mer, [38, 202] start, [39, 202] end
DOB204	TAGTCGATACGTGAGGTCCCCTCATATTTTGCTAAA	inner_helix stap strand, light green, 36mer, [38, 244] start, [39, 244] end
DOB205	GTATGGGCTGGCTGGTCTCTTTATTTCAACCGTTCT	inner_helix stap strand, light green, 36mer, [42, 34] start, [43, 34] end
DOB206	TCCCAGCGCGGCCTTATTTCGTGCCAGTTGCAGCAA	inner_helix stap strand, light green, 36mer, [42, 76] start, [43, 76] end
DOB207	CGAATATGGCGTTAGCCGTTTAATGCAAATGAAAAA	inner_helix stap strand, light green, 36mer, [42, 118] start, [43, 118] end
DOB208	CCCATACCGCCATTTCTATTTTTCATATCATATGCG	inner_helix stap strand, light green, 36mer, [42, 160] start, [43, 160] end
DOB209	GACGATAGATGCCACCCTAATAACGTTTGTCACAAT	inner_helix stap strand, light green, 36mer, [42, 202] start, [43, 202] end
DOB210	TCAAGCGCGTCCTCTTTGGATAGCAACGTTAGTAAA	inner_helix stap strand, light green, 36mer, [42, 244] start, [43, 244] end
DOB211	AAACCGGAAGTCACGTAAAAGGATAGACAGTCAAAT	inner_helix stap strand, light green, 36mer, [46, 34] start, [47, 34] end
DOB212	CACTGTTGTACATGACCTTTAATGAATTGCCCTTCA	inner_helix stap strand, light green, 36mer, [46, 76] start, [47, 76] end
DOB213	TCTCCTTGAGGTTCGTATTGATAGCGCAACAGTGCC	inner_helix stap strand, light green, 36mer, [46, 118] start, [47, 118] end
DOB214	GGTCGGTGAGGCGCCTATTTTAGTTTCATAATTACT	inner_helix stap strand, light green, 36mer, [46, 160] start, [47, 160] end
DOB215	CTCCCGACGACCCTATCTCAAAAGAACGCAAAGACA	inner_helix stap strand, light green, 36mer, [46, 202] start, [47, 202] end
DOB216	TTCTTCGCGAGTTCACAATAGGAACACGATCTAAAG	inner_helix stap strand, light green, 36mer, [46, 244] start, [47, 244] end
DOB217	ACAAGGCCGCTCCGATCCTTAGAACAAGATTCAAAA	inner_helix stap strand, light green, 36mer, [50, 34] start, [51, 34] end
DOB218	TCTGACTGGTCAACTGCAAACGCGCTTTTCACCAGT	inner_helix stap strand, light green, 36mer, [50, 76] start, [51, 76] end
DOB219	TAGTGCCGACGTCCTCATCATCGCCGGTGAGGCGGT	inner_helix stap strand, light green, 36mer, [50, 118] start, [51, 118] end
DOB220	GGAATGGGAGCCGATCCCTCTTCTGAGGCGTTAAAT	inner_helix stap strand, light green, 36mer, [50, 160] start, [51, 160] end
DOB221	GTCGCACTGCCGGCATTTTGATTAATACATAAAGGT	inner_helix stap strand, light green, 36mer, [50, 202] start, [51, 202] end
DOB222	TGGGCTAGAGCACTTGGGCCGTAACTCCACAGACAG	inner_helix stap strand, light green, 36mer, [50, 244] start, [51, 244] end
DOB223	CTGCAGGGGCTCGGCTAATATTTTAAATGCAATGCC	inner_helix stap strand, light green, 36mer, [54, 34] start, [55, 34] end
DOB224	TTATCAGTCGGCTCGTGAGGCGGTTTGCGTATTGGG	inner_helix stap strand, light green, 36mer, [54, 76] start, [55, 76] end
DOB225	CGACAGTCCGGGGCTGGCATACCGAACGAACCACCA	inner_helix stap strand, light green, 36mer, [54, 118] start, [55, 118] end
DOB226	AACGGCGTATGAGGGCAATTTAATGGTTTGAAATAC	inner_helix stap strand, light green, 36mer, [54, 160] start, [55, 160] end
DOB227	CCAGGCCACGTTGCAGTTTATTACGCAGTATGTTAG	inner_helix stap strand, light green, 36mer, [54, 202] start, [55, 202] end
DOB228	AGGCGCCCGTTCGATGCCTTCGTCACCAGTACAAAC	inner_helix stap strand, light green, 36mer, [54, 244] start, [55, 244] end
DOB229	CGTGTAGACGGATCCGGTGGTGGGAGCAGACC	short scaf strand, 32mer, [6, 46] start, [6, 87] end
DOB230	CGTTCAACGCGAAACCGTGTGCCCCCATTTCG	short scaf strand, 32mer, [6, 88] start, [6, 129] end
DOB231	AACGTGCGTTGTGGGTGCGAGTGGTAGTCAGC	short scaf strand, 32mer, [6, 130] start, [6, 171] end
DOB232	TGTGTCCTACTTCCAGTGCCGCGCCACCATTC	short scaf strand, 32mer, [6, 172] start, [6, 213] end
DOB233	ACATCAGGGGCTTGCGAGGATACGCGGGTCTC	short scaf strand, 32mer, [6, 214] start, [6, 255] end
DOB234	CAGTTGGTCGCATGCAGGTGAGGCGCAAACGA	short scaf strand, 32mer, [6, 256] start, [6, 45] end
DOB235	CGACAGACTGCTGGCTAGCCGCGGTAGGTTGT	short scaf strand, 32mer, [10, 46] start, [10, 87] end
DOB236	AGAACTCAGGTAGCGGCCCAGCCAGCCCACAT	short scaf strand, 32mer, [10, 88] start, [10, 129] end
DOB237	GCAGGGGCCGCTTCAGGTGAACCTTCTGGCAT	short scaf strand, 32mer, [10, 130] start, [10, 171] end
DOB238	GGCCGCCCAGTCCCAGATATGCTACCCGGAAC	short scaf strand, 32mer, [10, 172] start, [10, 213] end
DOB239	TTCTGTGCTGTGCCACCGCCGTGTACCAAGCA	short scaf strand, 32mer, [10, 214] start, [10, 255] end
DOB240	GCGATGGAGCCTTTGCTGCGACAGTAACGCTC	short scaf strand, 32mer, [10, 256] start, [10, 45] end
DOB241	GACCTCCGAAAGATCCCTCAGCCACCACGCCC	short scaf strand, 32mer, [14, 88] start, [14, 129] end
DOB242	CTCGGGTGTTCATCGGCGGCTCAGAGCACTAC	short scaf strand, 32mer, [14, 130] start, [14, 171] end
DOB243	GATCCCCGAGCAGGTCGATAACCGCCCACTCC	short scaf strand, 32mer, [14, 172] start, [14, 213] end
DOB244	TCGTCCGTTCCCTATGGGCAGCACGGTTCAGG	short scaf strand, 32mer, [18, 46] start, [18, 87] end
DOB245	GGCCTAATGGTGACCCGCAACGGTGCTAGCAG	short scaf strand, 32mer, [18, 88] start, [18, 129] end
DOB246	GAGAACACGTTAGTAGACCGCTCGCCGAGGCC	short scaf strand, 32mer, [18, 130] start, [18, 171] end
DOB247	TTGAGCAAATCCCAGGTCTCGCGCATCGGCCA	short scaf strand, 32mer, [18, 172] start, [18, 213] end
DOB248	TGCGGCTCTCTGTGTCCAAGCTGACAGGCTCC	short scaf strand, 32mer, [18, 214] start, [18, 255] end
DOB249	GAACCGAGGATCCCTGAGAGAGGAGCGGGGCC	short scaf strand, 32mer, [18, 256] start, [18, 45] end
DOB250	CCTGGGATCGGGCAGATGGGGTTCGCGTCTAG	short scaf strand, 32mer, [22, 46] start, [22, 87] end
DOB251	GCTCGGTTGATGCGGTGGCGGAGAAACTGAGG	short scaf strand, 32mer, [22, 88] start, [22, 129] end
DOB252	TTGTTACCAATCGCCCATGCCACCGCTCGACG	short scaf strand, 32mer, [22, 130] start, [22, 171] end
DOB253	GGTCTCTGTGTCACTCCCGAACCCAGGTGCGC	short scaf strand, 32mer, [22, 172] start, [22, 213] end
DOB254	GCTGACTTCGATGAGGTCGGGAACTGCACGCC	short scaf strand, 32mer, [22, 214] start, [22, 255] end
DOB255	GCCCCAAGATGTGTGTCTCGGTTCACGGCGGA	short scaf strand, 32mer, [22, 256] start, [22, 45] end
DOB256	GCCTGCTCGCCCCGTGATTTCTGGGAACGAAG	short scaf strand, 32mer, [26, 46] start, [26, 87] end
DOB257	GCAGTGCCAACAAGTGAACGCCACGGTTCGTC	short scaf strand, 32mer, [26, 88] start, [26, 129] end
DOB258	GCCCCACATTGGACAACGTACGACCGCAGCAA	short scaf strand, 32mer, [26, 130] start, [26, 171] end
DOB259	GTGGGAAACGGGGTCGCAAATTGGGGCACTCC	short scaf strand, 32mer, [26, 172] start, [26, 213] end
DOB260	CTCAGATGCGGATACTGAGGCACCGGGCAGGG	short scaf strand, 32mer, [26, 214] start, [26, 255] end
DOB261	GCGCTCGGCATTCTGAGAAGACATCGGTCCGG	short scaf strand, 32mer, [26, 256] start, [26, 45] end
DOB262	CTAATCATGGTCGGAGCCCTGCGCCCGGTTTC	short scaf strand, 32mer, [30, 46] start, [30, 87] end
DOB263	CCAGTACGCCGGGCCCAGTCTCATCGAGAGGT	short scaf strand, 32mer, [30, 88] start, [30, 129] end
DOB264	GTCCGGATTCCTATCAGCGGCGCGTAATCCCG	short scaf strand, 32mer, [30, 130] start, [30, 171] end
DOB265	CCGCTGTGTGGGTGAGCCGGATCGCATAACTG	short scaf strand, 32mer, [30, 172] start, [30, 213] end
DOB266	GCGATCGACATCCGACCTAGCCCCCCAGGTTC	short scaf strand, 32mer, [30, 214] start, [30, 255] end
DOB267	GGCATGCGCGATCACAGGCTTTTGACTGCGTC	short scaf strand, 32mer, [30, 256] start, [30, 45] end
DOB268	GTCGTACACCCCGGAGCCGACTAGCTTCCCGA	short scaf strand, 32mer, [34, 46] start, [34, 87] end
DOB269	CCGCGCAATGGCCGTGTTGATCTAACGCACAC	short scaf strand, 32mer, [34, 88] start, [34, 129] end
DOB270	AATCGGGGACCAACAACGCGCGATCCTGACTC	short scaf strand, 32mer, [34, 130] start, [34, 171] end
DOB271	ACCACTCTTGGGCCACGCCGGTTCTACCAACC	short scaf strand, 32mer, [34, 172] start, [34, 213] end
DOB272	TAGGTACGACGGCGCAATCCCTAACCCCCCTG	short scaf strand, 32mer, [34, 214] start, [34, 255] end
DOB273	AGTGCTCGGAAACCTGCCAGCCCTACGTCCAG	short scaf strand, 32mer, [34, 256] start, [34, 45] end
DOB274	TTCTTCTCGTCCGGTCCACATGCTTGCGCACG	short scaf strand, 32mer, [38, 46] start, [38, 87] end
DOB275	TCTTGGGCGTCAGGCAGGTTTACTCACGGGGG	short scaf strand, 32mer, [38, 88] start, [38, 129] end
DOB276	CGAGACTCGAGTTCAGGCCCACGTGCAGATGC	short scaf strand, 32mer, [38, 130] start, [38, 171] end
DOB277	AACATATGGCCCCGTTTCGCACCCGTTGTTGC	short scaf strand, 32mer, [38, 172] start, [38, 213] end
DOB278	CGAGAGCGCCTCACGTATCGACTAAGCCTGGC	short scaf strand, 32mer, [38, 214] start, [38, 255] end
DOB279	GCGGAATCCAGCCCCCTAGATGGTGCCCCTGT	short scaf strand, 32mer, [38, 256] start, [38, 45] end
DOB280	ATGGTGCCTAAGGCCGCGCTGGGAAGGTTAGG	short scaf strand, 32mer, [42, 46] start, [42, 87] end
DOB281	CGTCGGCAGCTAACGCCATATTCGGGGTCTGC	short scaf strand, 32mer, [42, 88] start, [42, 129] end
DOB282	AGTGACGGGAAATGGCGGTATGGGTTCGCTGC	short scaf strand, 32mer, [42, 130] start, [42, 171] end
DOB283	CGGAAGCTGGTGGCATCTATCGTCCGGCGTAC	short scaf strand, 32mer, [42, 172] start, [42, 213] end
DOB284	ATATCGGGAAGAGGACGCGCTTGACGGACCCG	short scaf strand, 32mer, [42, 214] start, [42, 255] end
DOB285	GACGCGTAACCAGCCAGCCCATACAAGCACCG	short scaf strand, 32mer, [42, 256] start, [42, 45] end
DOB286	CGTGGGACGTCATGTACAACAGTGGAGCGGCC	short scaf strand, 32mer, [46, 46] start, [46, 87] end
DOB287	CCCCCGAAACGAACCTCAAGGAGAGCCCGGAC	short scaf strand, 32mer, [46, 88] start, [46, 129] end
DOB288	ATGACCGTAGGCGCCTCACCGACCAAGGACAC	short scaf strand, 32mer, [46, 130] start, [46, 171] end
DOB289	TCCCAGCTATAGGGTCGTCGGGAGGGAGGTGC	short scaf strand, 32mer, [46, 172] start, [46, 213] end
DOB290	CGTCAGGTGTGAACTCGCGAAGAAAAGCCCGC	short scaf strand, 32mer, [46, 214] start, [46, 255] end
DOB291	TGCCCCGTACGTGACTTCCGGTTTGGTGGGGT	short scaf strand, 32mer, [46, 256] start, [46, 45] end
DOB292	GCGCAGCTCAGTTGACCAGTCAGACGAAGCGG	short scaf strand, 32mer, [50, 46] start, [50, 87] end
DOB293	CGACTCTAGAGGACGTCGGCACTACCACGCGG	short scaf strand, 32mer, [50, 88] start, [50, 129] end
DOB294	TCCGCCTTGATCGGCTCCCATTCCCTCAAGCC	short scaf strand, 32mer, [50, 130] start, [50, 171] end
DOB295	GGTTCCTGATGCCGGCAGTGCGACGACCTGAT	short scaf strand, 32mer, [50, 172] start, [50, 213] end
DOB296	GCGCTCGCCAAGTGCTCTAGCCCAGTGACCTT	short scaf strand, 32mer, [50, 214] start, [50, 255] end
DOB297	GCTAGGGCATCGGAGCGGCCTTGTTGTGTCAG	short scaf strand, 32mer, [50, 256] start, [50, 45] end
DOB298	CCGACCCAACGAGCCGACTGATAACACGCCTG	short scaf strand, 32mer, [54, 46] start, [54, 87] end
DOB299	CTTTCATTCAGCCCCGGACTGTCGGCCTGACG	short scaf strand, 32mer, [54, 88] start, [54, 129] end
DOB300	CGGAGTTGGCCCTCATACGCCGTTGGAACCCA	short scaf strand, 32mer, [54, 130] start, [54, 171] end
DOB301	CCGTAGTTCTGCAACGTGGCCTGGCTGCTGGT	short scaf strand, 32mer, [54, 172] start, [54, 213] end
DOB302	GCGTGTAGCATCGAACGGGCGCCTACTCGACT	short scaf strand, 32mer, [54, 214] start, [54, 255] end
DOB303	GGTCACGAAGCCGAGCCCCTGCAGCCGTTTAT	short scaf strand, 32mer, [54, 256] start, [54, 45] end

## Sheet: modified DOB
In this sheet, modified staple sequences for the DOB are given.
The following staples were replaced for cholesterol attachment to the DOB:
Replaced staple	Modified staple	Sequence of modified staple
DOB298	short scaf strand, [54, 46] start, [54, 87] end + proximal handle	CCGACCCAACGAGCCGACTGATAACACGCCTGGCTCTGCAATCAACTTATCCCTGCCGTATCT
DOB299	short scaf strand, [54, 88] start, [54, 129] end + proximal handle	CTTTCATTCAGCCCCGGACTGTCGGCCTGACGGCTCTGCAATCAACTTATCCCTGCCGTATCT
DOB300	short scaf strand, [54, 130] start, [54, 171] end + proximal handle	CGGAGTTGGCCCTCATACGCCGTTGGAACCCAGCTCTGCAATCAACTTATCCCTGCCGTATCT
DOB301	short scaf strand, [54, 172] start, [54, 213] end + proximal handle	CCGTAGTTCTGCAACGTGGCCTGGCTGCTGGTGCTCTGCAATCAACTTATCCCTGCCGTATCT
DOB302	short scaf strand, [54, 214] start, [54, 255] end + proximal handle	GCGTGTAGCATCGAACGGGCGCCTACTCGACTGCTCTGCAATCAACTTATCCCTGCCGTATCT
DOB303	short scaf strand, [54, 256] start, [54, 45] end + proximal handle	GGTCACGAAGCCGAGCCCCTGCAGCCGTTTATGCTCTGCAATCAACTTATCCCTGCCGTATCT
DOB298	short scaf strand, [54, 46] start, [54, 87] end + flexible-distal handle	CCGACCCAACGAGCCGACTGATAACACGCCTGTGCCGTATCTGCTCTGCAATCAACTTATCCC
DOB299	short scaf strand, [54, 88] start, [54, 129] end + flexible-distal handle	CTTTCATTCAGCCCCGGACTGTCGGCCTGACGTGCCGTATCTGCTCTGCAATCAACTTATCCC
DOB300	short scaf strand, [54, 130] start, [54, 171] end + flexible-distal handle	CGGAGTTGGCCCTCATACGCCGTTGGAACCCATGCCGTATCTGCTCTGCAATCAACTTATCCC
DOB301	short scaf strand, [54, 172] start, [54, 213] end + flexible-distal handle	CCGTAGTTCTGCAACGTGGCCTGGCTGCTGGTTGCCGTATCTGCTCTGCAATCAACTTATCCC
DOB302	short scaf strand, [54, 214] start, [54, 255] end + flexible-distal handle	GCGTGTAGCATCGAACGGGCGCCTACTCGACTTGCCGTATCTGCTCTGCAATCAACTTATCCC
DOB303	short scaf strand, [54, 256] start, [54, 45] end + flexible-distal handle	GGTCACGAAGCCGAGCCCCTGCAGCCGTTTATTGCCGTATCTGCTCTGCAATCAACTTATCCC
DOB298	short scaf strand, [54, 46] start, [54, 87] end + rigid-distal handle	GCTCTGCAATCAACTTATCCCCCGACCCAACGAGCCGACTGATAACACGCCTG
DOB299	short scaf strand, [54, 88] start, [54, 129] end + rigid-distal handle	GCTCTGCAATCAACTTATCCCCTTTCATTCAGCCCCGGACTGTCGGCCTGACG
DOB300	short scaf strand, [54, 130] start, [54, 171] end + rigid-distal handle	GCTCTGCAATCAACTTATCCCCGGAGTTGGCCCTCATACGCCGTTGGAACCCA
DOB301	short scaf strand, [54, 172] start, [54, 213] end + rigid-distal handle	GCTCTGCAATCAACTTATCCCCCGTAGTTCTGCAACGTGGCCTGGCTGCTGGT
DOB302	short scaf strand, [54, 214] start, [54, 255] end + rigid-distal handle	GCTCTGCAATCAACTTATCCCGCGTGTAGCATCGAACGGGCGCCTACTCGACT
DOB303	short scaf strand, [54, 256] start, [54, 45] end + rigid-distal handle	GCTCTGCAATCAACTTATCCCGGTCACGAAGCCGAGCCCCTGCAGCCGTTTAT
DOB298	short scaf strand, [54, 46] start, [54, 87] end + rigid-distal-10nt handle	TGCCGTATCTGCTCTGCAATCAACTTATCCCCCGACCCAACGAGCCGACTGATAACACGCCTG
DOB299	short scaf strand, [54, 88] start, [54, 129] end + rigid-distal-10nt handle	TGCCGTATCTGCTCTGCAATCAACTTATCCCCTTTCATTCAGCCCCGGACTGTCGGCCTGACG
DOB300	short scaf strand, [54, 130] start, [54, 171] end + rigid-distal-10nt handle	TGCCGTATCTGCTCTGCAATCAACTTATCCCCGGAGTTGGCCCTCATACGCCGTTGGAACCCA
DOB301	short scaf strand, [54, 172] start, [54, 213] end + rigid-distal-10nt handle	TGCCGTATCTGCTCTGCAATCAACTTATCCCCCGTAGTTCTGCAACGTGGCCTGGCTGCTGGT
DOB302	short scaf strand, [54, 214] start, [54, 255] end + rigid-distal-10nt handle	TGCCGTATCTGCTCTGCAATCAACTTATCCCGCGTGTAGCATCGAACGGGCGCCTACTCGACT
DOB303	short scaf strand, [54, 256] start, [54, 45] end + rigid-distal-10nt handle	TGCCGTATCTGCTCTGCAATCAACTTATCCCGGTCACGAAGCCGAGCCCCTGCAGCCGTTTAT
DOB298	short scaf strand, [54, 46] start, [54, 87] end + rigid-distal-10T handle	TTTTTTTTTTGCTCTGCAATCAACTTATCCCCCGACCCAACGAGCCGACTGATAACACGCCTG
DOB299	short scaf strand, [54, 88] start, [54, 129] end + rigid-distal-10T handle	TTTTTTTTTTGCTCTGCAATCAACTTATCCCCTTTCATTCAGCCCCGGACTGTCGGCCTGACG
DOB300	short scaf strand, [54, 130] start, [54, 171] end + rigid-distal-10T handle	TTTTTTTTTTGCTCTGCAATCAACTTATCCCCGGAGTTGGCCCTCATACGCCGTTGGAACCCA
DOB301	short scaf strand, [54, 172] start, [54, 213] end + rigid-distal-10T handle	TTTTTTTTTTGCTCTGCAATCAACTTATCCCCCGTAGTTCTGCAACGTGGCCTGGCTGCTGGT
DOB302	short scaf strand, [54, 214] start, [54, 255] end + rigid-distal-10T handle	TTTTTTTTTTGCTCTGCAATCAACTTATCCCGCGTGTAGCATCGAACGGGCGCCTACTCGACT
DOB303	short scaf strand, [54, 256] start, [54, 45] end + rigid-distal-10T handle	TTTTTTTTTTGCTCTGCAATCAACTTATCCCGGTCACGAAGCCGAGCCCCTGCAGCCGTTTAT

## Sheet: cholesterol-DNA
DNA strand	Sequence
Cholesterol-DNA strand	GGGATAAGTTGATTGCAGAGC[3’TEG-cholesterol]
