# Supplementary material for: Minimizing Cholesterol-Induced Aggregation of Membrane-Interacting DNA Origami Nanostructures
Source: Membranes (Basel). 2021 Nov 30;11(12):950. doi: 10.3390/membranes11120950 (PMC8707602; doi:10.3390/membranes11120950)
Supplement: Supplementary file 1 [file membranes-11-00950-s001.zip › membranes-1418241_DOB_cadnano.json]

{"name":"Thu Jul 29 2021 12:00:37 GMT+1000","vstrands":[{"row":12,"stap":[[-1,-1,-1,-1],[-1,-1,-1,-1],[-1,-1,-1,-1],[-1,-1,-1,-1],[-1,-1,-1,-1],[-1,-1,-1,-1],[-1,-1,-1,-1],[-1,-1,-1,-1],[-1,-1,-1,-1],[-1,-1,-1,-1],[-1,-1,-1,-1],[-1,-1,-1,-1],[-1,-1,-1,-1],[-1,-1,-1,-1],[-1,-1,-1,-1],[-1,-1,-1,-1],[-1,-1,-1,-1],[-1,-1,-1,-1],[-1,-1,-1,-1],[-1,-1,-1,-1],[-1,-1,-1,-1],[-1,-1,-1,-1],[-1,-1,-1,-1],[-1,-1,-1,-1],[-1,-1,-1,-1],[-1,-1,-1,-1],[-1,-1,-1,-1],[-1,-1,-1,-1],[-1,-1,-1,-1],[-1,-1,-1,-1],[-1,-1,-1,-1],[-1,-1,-1,-1],[-1,-1,-1,-1],[-1,-1,-1,-1],[-1,-1,-1,-1],[-1,-1,-1,-1],[-1,-1,-1,-1],[-1,-1,-1,-1],[-1,-1,-1,-1],[-1,-1,-1,-1],[-1,-1,-1,-1],[-1,-1,-1,-1],[-1,-1,-1,-1],[-1,-1,-1,-1],[-1,-1,-1,-1],[-1,-1,-1,-1],[-1,-1,-1,-1],[-1,-1,-1,-1],[-1,-1,-1,-1],[-1,-1,-1,-1],[-1,-1,-1,-1],[-1,-1,-1,-1],[-1,-1,-1,-1],[-1,-1,-1,-1],[-1,-1,-1,-1],[-1,-1,-1,-1],[-1,-1,-1,-1],[-1,-1,-1,-1],[-1,-1,-1,-1],[-1,-1,-1,-1],[-1,-1,-1,-1],[-1,-1,-1,-1],[-1,-1,-1,-1],[-1,-1,-1,-1],[-1,-1,-1,-1],[-1,-1,-1,-1],[-1,-1,-1,-1],[-1,-1,-1,-1],[-1,-1,-1,-1],[-1,-1,-1,-1],[-1,-1,-1,-1],[-1,-1,-1,-1],[-1,-1,-1,-1],[-1,-1,-1,-1],[-1,-1,-1,-1],[-1,-1,-1,-1],[-1,-1,-1,-1],[-1,-1,-1,-1],[-1,-1,-1,-1],[-1,-1,-1,-1],[-1,-1,-1,-1],[-1,-1,-1,-1],[-1,-1,-1,-1],[-1,-1,-1,-1],[-1,-1,-1,-1],[-1,-1,-1,-1],[-1,-1,-1,-1],[-1,-1,-1,-1],[-1,-1,-1,-1],[-1,-1,-1,-1],[-1,-1,-1,-1],[-1,-1,-1,-1],[-1,-1,-1,-1],[-1,-1,-1,-1],[-1,-1,-1,-1],[-1,-1,-1,-1],[-1,-1,-1,-1],[-1,-1,-1,-1],[-1,-1,-1,-1],[-1,-1,-1,-1],[-1,-1,-1,-1],[-1,-1,-1,-1],[-1,-1,-1,-1],[-1,-1,-1,-1],[-1,-1,-1,-1],[-1,-1,-1,-1],[-1,-1,-1,-1],[-1,-1,-1,-1],[-1,-1,-1,-1],[-1,-1,-1,-1],[-1,-1,-1,-1],[-1,-1,-1,-1],[-1,-1,-1,-1],[-1,-1,-1,-1],[-1,-1,-1,-1],[-1,-1,-1,-1],[-1,-1,-1,-1],[-1,-1,-1,-1],[-1,-1,-1,-1],[-1,-1,-1,-1],[-1,-1,-1,-1],[-1,-1,-1,-1],[-1,-1,-1,-1],[-1,-1,-1,-1],[-1,-1,-1,-1],[-1,-1,-1,-1],[-1,-1,-1,-1],[-1,-1,-1,-1],[-1,-1,-1,-1],[-1,-1,-1,-1],[-1,-1,-1,-1],[-1,-1,-1,-1],[-1,-1,-1,-1],[-1,-1,-1,-1],[-1,-1,-1,-1],[-1,-1,-1,-1],[-1,-1,-1,-1],[-1,-1,-1,-1],[-1,-1,-1,-1],[-1,-1,-1,-1],[-1,-1,-1,-1],[-1,-1,-1,-1],[-1,-1,-1,-1],[-1,-1,-1,-1],[-1,-1,-1,-1],[-1,-1,-1,-1],[-1,-1,-1,-1],[-1,-1,-1,-1],[-1,-1,-1,-1],[-1,-1,-1,-1],[-1,-1,-1,-1],[-1,-1,-1,-1],[-1,-1,-1,-1],[-1,-1,-1,-1],[-1,-1,-1,-1],[-1,-1,-1,-1],[-1,-1,-1,-1],[-1,-1,-1,-1],[-1,-1,-1,-1],[-1,-1,-1,-1],[-1,-1,-1,-1],[-1,-1,-1,-1],[-1,-1,-1,-1],[-1,-1,-1,-1],[-1,-1,-1,-1],[-1,-1,-1,-1],[-1,-1,-1,-1],[-1,-1,-1,-1],[-1,-1,-1,-1],[-1,-1,-1,-1],[-1,-1,-1,-1],[-1,-1,-1,-1],[-1,-1,-1,-1],[-1,-1,-1,-1],[-1,-1,-1,-1],[-1,-1,-1,-1],[-1,-1,-1,-1],[-1,-1,-1,-1],[-1,-1,-1,-1],[-1,-1,-1,-1],[-1,-1,-1,-1],[-1,-1,-1,-1],[-1,-1,-1,-1],[-1,-1,-1,-1],[-1,-1,-1,-1],[-1,-1,-1,-1],[-1,-1,-1,-1],[-1,-1,-1,-1],[-1,-1,-1,-1],[-1,-1,-1,-1],[-1,-1,-1,-1],[-1,-1,-1,-1],[-1,-1,-1,-1],[-1,-1,-1,-1],[-1,-1,-1,-1],[-1,-1,-1,-1],[-1,-1,-1,-1],[-1,-1,-1,-1],[-1,-1,-1,-1],[-1,-1,-1,-1],[-1,-1,-1,-1],[-1,-1,-1,-1],[-1,-1,-1,-1],[-1,-1,-1,-1],[-1,-1,-1,-1],[-1,-1,-1,-1],[-1,-1,-1,-1],[-1,-1,-1,-1],[-1,-1,-1,-1],[-1,-1,-1,-1],[-1,-1,-1,-1],[-1,-1,-1,-1],[-1,-1,-1,-1],[-1,-1,-1,-1],[-1,-1,-1,-1],[-1,-1,-1,-1],[-1,-1,-1,-1],[-1,-1,-1,-1],[-1,-1,-1,-1],[-1,-1,-1,-1],[-1,-1,-1,-1],[-1,-1,-1,-1],[-1,-1,-1,-1],[-1,-1,-1,-1],[-1,-1,-1,-1],[-1,-1,-1,-1],[-1,-1,-1,-1],[-1,-1,-1,-1],[-1,-1,-1,-1],[-1,-1,-1,-1],[-1,-1,-1,-1],[-1,-1,-1,-1],[-1,-1,-1,-1],[-1,-1,-1,-1],[-1,-1,-1,-1],[-1,-1,-1,-1],[-1,-1,-1,-1],[-1,-1,-1,-1],[-1,-1,-1,-1],[-1,-1,-1,-1],[-1,-1,-1,-1],[-1,-1,-1,-1],[-1,-1,-1,-1],[-1,-1,-1,-1],[-1,-1,-1,-1],[-1,-1,-1,-1],[-1,-1,-1,-1],[-1,-1,-1,-1],[-1,-1,-1,-1],[-1,-1,-1,-1],[-1,-1,-1,-1],[-1,-1,-1,-1],[-1,-1,-1,-1],[-1,-1,-1,-1],[-1,-1,-1,-1],[-1,-1,-1,-1],[-1,-1,-1,-1],[-1,-1,-1,-1],[-1,-1,-1,-1],[-1,-1,-1,-1],[-1,-1,-1,-1],[-1,-1,-1,-1],[-1,-1,-1,-1],[-1,-1,-1,-1],[-1,-1,-1,-1],[-1,-1,-1,-1],[-1,-1,-1,-1],[-1,-1,-1,-1],[-1,-1,-1,-1],[-1,-1,-1,-1],[-1,-1,-1,-1],[-1,-1,-1,-1],[-1,-1,-1,-1]],"loop":[0,0,0,0,0,0,0,0,0,0,0,0,0,0,0,0,0,0,0,0,0,0,0,0,0,0,0,0,0,0,0,0,0,0,0,0,0,0,0,0,0,0,0,0,0,0,0,0,0,0,0,0,0,0,0,0,0,0,0,0,0,0,0,0,0,0,0,0,0,0,0,0,0,0,0,0,0,0,0,0,0,0,0,0,0,0,0,0,0,0,0,0,0,0,0,0,0,0,0,0,0,0,0,0,0,0,0,0,0,0,0,0,0,0,0,0,0,0,0,0,0,0,0,0,0,0,0,0,0,0,0,0,0,0,0,0,0,0,0,0,0,0,0,0,0,0,0,0,0,0,0,0,0,0,0,0,0,0,0,0,0,0,0,0,0,0,0,0,0,0,0,0,0,0,0,0,0,0,0,0,0,0,0,0,0,0,0,0,0,0,0,0,0,0,0,0,0,0,0,0,0,0,0,0,0,0,0,0,0,0,0,0,0,0,0,0,0,0,0,0,0,0,0,0,0,0,0,0,0,0,0,0,0,0,0,0,0,0,0,0,0,0,0,0,0,0,0,0,0,0,0,0,0,0,0,0,0,0,0,0,0,0,0,0,0,0,0,0,0,0,0,0,0],"scafLoop":[],"col":28,"stapLoop":[],"skip":[0,0,0,0,0,0,0,0,0,0,0,0,0,0,0,0,0,0,0,0,0,0,0,0,0,0,0,0,0,0,0,0,0,0,0,0,0,0,0,0,0,0,0,0,0,0,0,0,0,0,0,0,0,0,0,0,0,0,0,0,0,0,0,0,0,0,0,0,0,0,0,0,0,0,0,0,0,0,0,0,0,0,0,0,0,0,0,0,0,0,0,0,0,0,0,0,0,0,0,0,0,0,0,0,0,0,0,0,0,0,0,0,0,0,0,0,0,0,0,0,0,0,0,0,0,0,0,0,0,0,0,0,0,0,0,0,0,0,0,0,0,0,0,0,0,0,0,0,0,0,0,0,0,0,0,0,0,0,0,0,0,0,0,0,0,0,0,0,0,0,0,0,0,0,0,0,0,0,0,0,0,0,0,0,0,0,0,0,0,0,0,0,0,0,0,0,0,0,0,0,0,0,0,0,0,0,0,0,0,0,0,0,0,0,0,0,0,0,0,0,0,0,0,0,0,0,0,0,0,0,0,0,0,0,0,0,0,0,0,0,0,0,0,0,0,0,0,0,0,0,0,0,0,0,0,0,0,0,0,0,0,0,0,0,0,0,0,0,0,0,0,0,0],"scaf":[[-1,-1,-1,-1],[-1,-1,-1,-1],[-1,-1,-1,-1],[-1,-1,-1,-1],[-1,-1,-1,-1],[-1,-1,-1,-1],[-1,-1,-1,-1],[-1,-1,-1,-1],[-1,-1,-1,-1],[-1,-1,-1,-1],[-1,-1,-1,-1],[-1,-1,-1,-1],[-1,-1,-1,-1],[-1,-1,-1,-1],[-1,-1,-1,-1],[-1,-1,-1,-1],[-1,-1,-1,-1],[-1,-1,-1,-1],[-1,-1,-1,-1],[-1,-1,-1,-1],[-1,-1,-1,-1],[-1,-1,-1,-1],[-1,-1,-1,-1],[-1,-1,-1,-1],[-1,-1,-1,-1],[-1,-1,-1,-1],[-1,-1,-1,-1],[-1,-1,-1,-1],[-1,-1,-1,-1],[-1,-1,-1,-1],[-1,-1,-1,-1],[-1,-1,-1,-1],[-1,-1,-1,-1],[-1,-1,-1,-1],[-1,-1,-1,-1],[-1,-1,-1,-1],[-1,-1,-1,-1],[-1,-1,-1,-1],[-1,-1,-1,-1],[-1,-1,-1,-1],[-1,-1,-1,-1],[-1,-1,-1,-1],[-1,-1,-1,-1],[-1,-1,-1,-1],[-1,-1,-1,-1],[-1,-1,-1,-1],[-1,-1,-1,-1],[-1,-1,-1,-1],[-1,-1,-1,-1],[-1,-1,-1,-1],[-1,-1,-1,-1],[-1,-1,-1,-1],[-1,-1,-1,-1],[-1,-1,-1,-1],[-1,-1,-1,-1],[-1,-1,-1,-1],[-1,-1,-1,-1],[-1,-1,-1,-1],[-1,-1,-1,-1],[-1,-1,-1,-1],[-1,-1,-1,-1],[-1,-1,-1,-1],[-1,-1,-1,-1],[-1,-1,-1,-1],[-1,-1,-1,-1],[-1,-1,-1,-1],[-1,-1,-1,-1],[-1,-1,-1,-1],[-1,-1,-1,-1],[-1,-1,-1,-1],[-1,-1,-1,-1],[-1,-1,-1,-1],[-1,-1,-1,-1],[-1,-1,-1,-1],[-1,-1,-1,-1],[-1,-1,-1,-1],[-1,-1,-1,-1],[-1,-1,-1,-1],[-1,-1,-1,-1],[-1,-1,-1,-1],[-1,-1,-1,-1],[-1,-1,-1,-1],[-1,-1,-1,-1],[-1,-1,-1,-1],[-1,-1,-1,-1],[-1,-1,-1,-1],[-1,-1,-1,-1],[-1,-1,-1,-1],[-1,-1,-1,-1],[-1,-1,-1,-1],[-1,-1,-1,-1],[-1,-1,-1,-1],[-1,-1,-1,-1],[-1,-1,-1,-1],[-1,-1,-1,-1],[-1,-1,-1,-1],[-1,-1,-1,-1],[-1,-1,-1,-1],[-1,-1,-1,-1],[-1,-1,-1,-1],[-1,-1,-1,-1],[-1,-1,-1,-1],[-1,-1,-1,-1],[-1,-1,-1,-1],[-1,-1,-1,-1],[-1,-1,-1,-1],[-1,-1,-1,-1],[-1,-1,-1,-1],[-1,-1,-1,-1],[-1,-1,-1,-1],[-1,-1,-1,-1],[-1,-1,-1,-1],[-1,-1,-1,-1],[-1,-1,-1,-1],[-1,-1,-1,-1],[-1,-1,-1,-1],[-1,-1,-1,-1],[-1,-1,-1,-1],[-1,-1,-1,-1],[-1,-1,-1,-1],[-1,-1,-1,-1],[-1,-1,-1,-1],[-1,-1,-1,-1],[-1,-1,-1,-1],[-1,-1,-1,-1],[-1,-1,-1,-1],[-1,-1,-1,-1],[-1,-1,-1,-1],[-1,-1,-1,-1],[-1,-1,-1,-1],[-1,-1,-1,-1],[-1,-1,-1,-1],[-1,-1,-1,-1],[-1,-1,-1,-1],[-1,-1,-1,-1],[-1,-1,-1,-1],[-1,-1,-1,-1],[-1,-1,-1,-1],[-1,-1,-1,-1],[-1,-1,-1,-1],[-1,-1,-1,-1],[-1,-1,-1,-1],[-1,-1,-1,-1],[-1,-1,-1,-1],[-1,-1,-1,-1],[-1,-1,-1,-1],[-1,-1,-1,-1],[-1,-1,-1,-1],[-1,-1,-1,-1],[-1,-1,-1,-1],[-1,-1,-1,-1],[-1,-1,-1,-1],[-1,-1,-1,-1],[-1,-1,-1,-1],[-1,-1,-1,-1],[-1,-1,-1,-1],[-1,-1,-1,-1],[-1,-1,-1,-1],[-1,-1,-1,-1],[-1,-1,-1,-1],[-1,-1,-1,-1],[-1,-1,-1,-1],[-1,-1,-1,-1],[-1,-1,-1,-1],[-1,-1,-1,-1],[-1,-1,-1,-1],[-1,-1,-1,-1],[-1,-1,-1,-1],[-1,-1,-1,-1],[-1,-1,-1,-1],[-1,-1,-1,-1],[-1,-1,-1,-1],[-1,-1,-1,-1],[-1,-1,-1,-1],[-1,-1,-1,-1],[-1,-1,-1,-1],[-1,-1,-1,-1],[-1,-1,-1,-1],[-1,-1,-1,-1],[-1,-1,-1,-1],[-1,-1,-1,-1],[-1,-1,-1,-1],[-1,-1,-1,-1],[-1,-1,-1,-1],[-1,-1,-1,-1],[-1,-1,-1,-1],[-1,-1,-1,-1],[-1,-1,-1,-1],[-1,-1,-1,-1],[-1,-1,-1,-1],[-1,-1,-1,-1],[-1,-1,-1,-1],[-1,-1,-1,-1],[-1,-1,-1,-1],[-1,-1,-1,-1],[-1,-1,-1,-1],[-1,-1,-1,-1],[-1,-1,-1,-1],[-1,-1,-1,-1],[-1,-1,-1,-1],[-1,-1,-1,-1],[-1,-1,-1,-1],[-1,-1,-1,-1],[-1,-1,-1,-1],[-1,-1,-1,-1],[-1,-1,-1,-1],[-1,-1,-1,-1],[-1,-1,-1,-1],[-1,-1,-1,-1],[-1,-1,-1,-1],[-1,-1,-1,-1],[-1,-1,-1,-1],[-1,-1,-1,-1],[-1,-1,-1,-1],[-1,-1,-1,-1],[-1,-1,-1,-1],[-1,-1,-1,-1],[-1,-1,-1,-1],[-1,-1,-1,-1],[-1,-1,-1,-1],[-1,-1,-1,-1],[-1,-1,-1,-1],[-1,-1,-1,-1],[-1,-1,-1,-1],[-1,-1,-1,-1],[-1,-1,-1,-1],[-1,-1,-1,-1],[-1,-1,-1,-1],[-1,-1,-1,-1],[-1,-1,-1,-1],[-1,-1,-1,-1],[-1,-1,-1,-1],[-1,-1,-1,-1],[-1,-1,-1,-1],[-1,-1,-1,-1],[-1,-1,-1,-1],[-1,-1,-1,-1],[-1,-1,-1,-1],[-1,-1,-1,-1],[-1,-1,-1,-1],[-1,-1,-1,-1],[-1,-1,-1,-1],[-1,-1,-1,-1],[-1,-1,-1,-1],[-1,-1,-1,-1],[-1,-1,-1,-1],[-1,-1,-1,-1],[-1,-1,-1,-1],[-1,-1,-1,-1],[-1,-1,-1,-1],[-1,-1,-1,-1],[-1,-1,-1,-1],[-1,-1,-1,-1],[-1,-1,-1,-1],[-1,-1,-1,-1],[-1,-1,-1,-1],[-1,-1,-1,-1],[-1,-1,-1,-1],[-1,-1,-1,-1],[-1,-1,-1,-1],[-1,-1,-1,-1],[-1,-1,-1,-1],[-1,-1,-1,-1],[-1,-1,-1,-1],[-1,-1,-1,-1],[-1,-1,-1,-1],[-1,-1,-1,-1],[-1,-1,-1,-1],[-1,-1,-1,-1],[-1,-1,-1,-1],[-1,-1,-1,-1],[-1,-1,-1,-1],[-1,-1,-1,-1]],"stap_colors":[],"num":2},{"row":11,"stap":[[-1,-1,-1,-1],[-1,-1,-1,-1],[-1,-1,-1,-1],[-1,-1,-1,-1],[-1,-1,-1,-1],[-1,-1,-1,-1],[-1,-1,-1,-1],[-1,-1,-1,-1],[-1,-1,-1,-1],[-1,-1,-1,-1],[-1,-1,-1,-1],[-1,-1,-1,-1],[-1,-1,-1,-1],[-1,-1,-1,-1],[-1,-1,-1,-1],[-1,-1,-1,-1],[-1,-1,-1,-1],[-1,-1,-1,-1],[-1,-1,-1,-1],[-1,-1,-1,-1],[-1,-1,-1,-1],[-1,-1,-1,-1],[-1,-1,-1,-1],[-1,-1,-1,-1],[-1,-1,-1,-1],[-1,-1,-1,-1],[-1,-1,-1,-1],[-1,-1,-1,-1],[-1,-1,-1,-1],[-1,-1,-1,-1],[-1,-1,-1,-1],[-1,-1,-1,-1],[-1,-1,-1,-1],[-1,-1,-1,-1],[-1,-1,-1,-1],[-1,-1,-1,-1],[-1,-1,-1,-1],[-1,-1,-1,-1],[-1,-1,-1,-1],[-1,-1,-1,-1],[-1,-1,-1,-1],[-1,-1,-1,-1],[-1,-1,-1,-1],[-1,-1,-1,-1],[-1,-1,-1,-1],[-1,-1,-1,-1],[-1,-1,-1,-1],[-1,-1,-1,-1],[-1,-1,-1,-1],[-1,-1,-1,-1],[-1,-1,-1,-1],[-1,-1,-1,-1],[-1,-1,-1,-1],[-1,-1,-1,-1],[-1,-1,-1,-1],[-1,-1,-1,-1],[-1,-1,-1,-1],[-1,-1,-1,-1],[-1,-1,-1,-1],[-1,-1,-1,-1],[-1,-1,-1,-1],[-1,-1,-1,-1],[-1,-1,-1,-1],[-1,-1,-1,-1],[-1,-1,-1,-1],[-1,-1,-1,-1],[-1,-1,-1,-1],[-1,-1,-1,-1],[-1,-1,-1,-1],[-1,-1,-1,-1],[-1,-1,-1,-1],[-1,-1,-1,-1],[-1,-1,-1,-1],[-1,-1,-1,-1],[-1,-1,-1,-1],[-1,-1,-1,-1],[-1,-1,-1,-1],[-1,-1,-1,-1],[-1,-1,-1,-1],[-1,-1,-1,-1],[-1,-1,-1,-1],[-1,-1,-1,-1],[-1,-1,-1,-1],[-1,-1,-1,-1],[-1,-1,-1,-1],[-1,-1,-1,-1],[-1,-1,-1,-1],[-1,-1,-1,-1],[-1,-1,-1,-1],[-1,-1,-1,-1],[-1,-1,-1,-1],[-1,-1,-1,-1],[-1,-1,-1,-1],[-1,-1,-1,-1],[-1,-1,-1,-1],[-1,-1,-1,-1],[-1,-1,-1,-1],[-1,-1,-1,-1],[-1,-1,-1,-1],[-1,-1,-1,-1],[-1,-1,-1,-1],[-1,-1,-1,-1],[-1,-1,-1,-1],[-1,-1,-1,-1],[-1,-1,-1,-1],[-1,-1,-1,-1],[-1,-1,-1,-1],[-1,-1,-1,-1],[-1,-1,-1,-1],[-1,-1,-1,-1],[-1,-1,-1,-1],[-1,-1,-1,-1],[-1,-1,-1,-1],[-1,-1,-1,-1],[-1,-1,-1,-1],[-1,-1,-1,-1],[-1,-1,-1,-1],[-1,-1,-1,-1],[-1,-1,-1,-1],[-1,-1,-1,-1],[-1,-1,-1,-1],[-1,-1,-1,-1],[-1,-1,-1,-1],[-1,-1,-1,-1],[-1,-1,-1,-1],[-1,-1,-1,-1],[-1,-1,-1,-1],[-1,-1,-1,-1],[-1,-1,-1,-1],[-1,-1,-1,-1],[-1,-1,-1,-1],[-1,-1,-1,-1],[-1,-1,-1,-1],[-1,-1,-1,-1],[-1,-1,-1,-1],[-1,-1,-1,-1],[-1,-1,-1,-1],[-1,-1,-1,-1],[-1,-1,-1,-1],[-1,-1,-1,-1],[-1,-1,-1,-1],[-1,-1,-1,-1],[-1,-1,-1,-1],[-1,-1,-1,-1],[-1,-1,-1,-1],[-1,-1,-1,-1],[-1,-1,-1,-1],[-1,-1,-1,-1],[-1,-1,-1,-1],[-1,-1,-1,-1],[-1,-1,-1,-1],[-1,-1,-1,-1],[-1,-1,-1,-1],[-1,-1,-1,-1],[-1,-1,-1,-1],[-1,-1,-1,-1],[-1,-1,-1,-1],[-1,-1,-1,-1],[-1,-1,-1,-1],[-1,-1,-1,-1],[-1,-1,-1,-1],[-1,-1,-1,-1],[-1,-1,-1,-1],[-1,-1,-1,-1],[-1,-1,-1,-1],[-1,-1,-1,-1],[-1,-1,-1,-1],[-1,-1,-1,-1],[-1,-1,-1,-1],[-1,-1,-1,-1],[-1,-1,-1,-1],[-1,-1,-1,-1],[-1,-1,-1,-1],[-1,-1,-1,-1],[-1,-1,-1,-1],[-1,-1,-1,-1],[-1,-1,-1,-1],[-1,-1,-1,-1],[-1,-1,-1,-1],[-1,-1,-1,-1],[-1,-1,-1,-1],[-1,-1,-1,-1],[-1,-1,-1,-1],[-1,-1,-1,-1],[-1,-1,-1,-1],[-1,-1,-1,-1],[-1,-1,-1,-1],[-1,-1,-1,-1],[-1,-1,-1,-1],[-1,-1,-1,-1],[-1,-1,-1,-1],[-1,-1,-1,-1],[-1,-1,-1,-1],[-1,-1,-1,-1],[-1,-1,-1,-1],[-1,-1,-1,-1],[-1,-1,-1,-1],[-1,-1,-1,-1],[-1,-1,-1,-1],[-1,-1,-1,-1],[-1,-1,-1,-1],[-1,-1,-1,-1],[-1,-1,-1,-1],[-1,-1,-1,-1],[-1,-1,-1,-1],[-1,-1,-1,-1],[-1,-1,-1,-1],[-1,-1,-1,-1],[-1,-1,-1,-1],[-1,-1,-1,-1],[-1,-1,-1,-1],[-1,-1,-1,-1],[-1,-1,-1,-1],[-1,-1,-1,-1],[-1,-1,-1,-1],[-1,-1,-1,-1],[-1,-1,-1,-1],[-1,-1,-1,-1],[-1,-1,-1,-1],[-1,-1,-1,-1],[-1,-1,-1,-1],[-1,-1,-1,-1],[-1,-1,-1,-1],[-1,-1,-1,-1],[-1,-1,-1,-1],[-1,-1,-1,-1],[-1,-1,-1,-1],[-1,-1,-1,-1],[-1,-1,-1,-1],[-1,-1,-1,-1],[-1,-1,-1,-1],[-1,-1,-1,-1],[-1,-1,-1,-1],[-1,-1,-1,-1],[-1,-1,-1,-1],[-1,-1,-1,-1],[-1,-1,-1,-1],[-1,-1,-1,-1],[-1,-1,-1,-1],[-1,-1,-1,-1],[-1,-1,-1,-1],[-1,-1,-1,-1],[-1,-1,-1,-1],[-1,-1,-1,-1],[-1,-1,-1,-1],[-1,-1,-1,-1],[-1,-1,-1,-1],[-1,-1,-1,-1],[-1,-1,-1,-1],[-1,-1,-1,-1],[-1,-1,-1,-1],[-1,-1,-1,-1],[-1,-1,-1,-1],[-1,-1,-1,-1],[-1,-1,-1,-1],[-1,-1,-1,-1],[-1,-1,-1,-1],[-1,-1,-1,-1],[-1,-1,-1,-1],[-1,-1,-1,-1],[-1,-1,-1,-1],[-1,-1,-1,-1],[-1,-1,-1,-1],[-1,-1,-1,-1],[-1,-1,-1,-1],[-1,-1,-1,-1],[-1,-1,-1,-1],[-1,-1,-1,-1],[-1,-1,-1,-1],[-1,-1,-1,-1],[-1,-1,-1,-1],[-1,-1,-1,-1],[-1,-1,-1,-1]],"loop":[0,0,0,0,0,0,0,0,0,0,0,0,0,0,0,0,0,0,0,0,0,0,0,0,0,0,0,0,0,0,0,0,0,0,0,0,0,0,0,0,0,0,0,0,0,0,0,0,0,0,0,0,0,0,0,0,0,0,0,0,0,0,0,0,0,0,0,0,0,0,0,0,0,0,0,0,0,0,0,0,0,0,0,0,0,0,0,0,0,0,0,0,0,0,0,0,0,0,0,0,0,0,0,0,0,0,0,0,0,0,0,0,0,0,0,0,0,0,0,0,0,0,0,0,0,0,0,0,0,0,0,0,0,0,0,0,0,0,0,0,0,0,0,0,0,0,0,0,0,0,0,0,0,0,0,0,0,0,0,0,0,0,0,0,0,0,0,0,0,0,0,0,0,0,0,0,0,0,0,0,0,0,0,0,0,0,0,0,0,0,0,0,0,0,0,0,0,0,0,0,0,0,0,0,0,0,0,0,0,0,0,0,0,0,0,0,0,0,0,0,0,0,0,0,0,0,0,0,0,0,0,0,0,0,0,0,0,0,0,0,0,0,0,0,0,0,0,0,0,0,0,0,0,0,0,0,0,0,0,0,0,0,0,0,0,0,0,0,0,0,0,0,0],"scafLoop":[],"col":28,"stapLoop":[],"skip":[0,0,0,0,0,0,0,0,0,0,0,0,0,0,0,0,0,0,0,0,0,0,0,0,0,0,0,0,0,0,0,0,0,0,0,0,0,0,0,0,0,0,0,0,0,0,0,0,0,0,0,0,0,0,0,0,0,0,0,0,0,0,0,0,0,0,0,0,0,0,0,0,0,0,0,0,0,0,0,0,0,0,0,0,0,0,0,0,0,0,0,0,0,0,0,0,0,0,0,0,0,0,0,0,0,0,0,0,0,0,0,0,0,0,0,0,0,0,0,0,0,0,0,0,0,0,0,0,0,0,0,0,0,0,0,0,0,0,0,0,0,0,0,0,0,0,0,0,0,0,0,0,0,0,0,0,0,0,0,0,0,0,0,0,0,0,0,0,0,0,0,0,0,0,0,0,0,0,0,0,0,0,0,0,0,0,0,0,0,0,0,0,0,0,0,0,0,0,0,0,0,0,0,0,0,0,0,0,0,0,0,0,0,0,0,0,0,0,0,0,0,0,0,0,0,0,0,0,0,0,0,0,0,0,0,0,0,0,0,0,0,0,0,0,0,0,0,0,0,0,0,0,0,0,0,0,0,0,0,0,0,0,0,0,0,0,0,0,0,0,0,0,0],"scaf":[[-1,-1,-1,-1],[-1,-1,-1,-1],[-1,-1,-1,-1],[-1,-1,-1,-1],[-1,-1,-1,-1],[-1,-1,-1,-1],[-1,-1,-1,-1],[-1,-1,-1,-1],[-1,-1,-1,-1],[-1,-1,-1,-1],[-1,-1,-1,-1],[-1,-1,-1,-1],[-1,-1,-1,-1],[-1,-1,-1,-1],[-1,-1,-1,-1],[-1,-1,-1,-1],[-1,-1,-1,-1],[-1,-1,-1,-1],[-1,-1,-1,-1],[-1,-1,-1,-1],[-1,-1,-1,-1],[-1,-1,-1,-1],[-1,-1,-1,-1],[-1,-1,-1,-1],[-1,-1,-1,-1],[-1,-1,-1,-1],[-1,-1,-1,-1],[-1,-1,-1,-1],[-1,-1,-1,-1],[-1,-1,-1,-1],[-1,-1,-1,-1],[-1,-1,-1,-1],[-1,-1,-1,-1],[-1,-1,-1,-1],[-1,-1,-1,-1],[-1,-1,-1,-1],[-1,-1,-1,-1],[-1,-1,-1,-1],[-1,-1,-1,-1],[-1,-1,-1,-1],[-1,-1,-1,-1],[-1,-1,-1,-1],[-1,-1,-1,-1],[-1,-1,-1,-1],[-1,-1,-1,-1],[-1,-1,-1,-1],[-1,-1,-1,-1],[-1,-1,-1,-1],[-1,-1,-1,-1],[-1,-1,-1,-1],[-1,-1,-1,-1],[-1,-1,-1,-1],[-1,-1,-1,-1],[-1,-1,-1,-1],[-1,-1,-1,-1],[-1,-1,-1,-1],[-1,-1,-1,-1],[-1,-1,-1,-1],[-1,-1,-1,-1],[-1,-1,-1,-1],[-1,-1,-1,-1],[-1,-1,-1,-1],[-1,-1,-1,-1],[-1,-1,-1,-1],[-1,-1,-1,-1],[-1,-1,-1,-1],[-1,-1,-1,-1],[-1,-1,-1,-1],[-1,-1,-1,-1],[-1,-1,-1,-1],[-1,-1,-1,-1],[-1,-1,-1,-1],[-1,-1,-1,-1],[-1,-1,-1,-1],[-1,-1,-1,-1],[-1,-1,-1,-1],[-1,-1,-1,-1],[-1,-1,-1,-1],[-1,-1,-1,-1],[-1,-1,-1,-1],[-1,-1,-1,-1],[-1,-1,-1,-1],[-1,-1,-1,-1],[-1,-1,-1,-1],[-1,-1,-1,-1],[-1,-1,-1,-1],[-1,-1,-1,-1],[-1,-1,-1,-1],[-1,-1,-1,-1],[-1,-1,-1,-1],[-1,-1,-1,-1],[-1,-1,-1,-1],[-1,-1,-1,-1],[-1,-1,-1,-1],[-1,-1,-1,-1],[-1,-1,-1,-1],[-1,-1,-1,-1],[-1,-1,-1,-1],[-1,-1,-1,-1],[-1,-1,-1,-1],[-1,-1,-1,-1],[-1,-1,-1,-1],[-1,-1,-1,-1],[-1,-1,-1,-1],[-1,-1,-1,-1],[-1,-1,-1,-1],[-1,-1,-1,-1],[-1,-1,-1,-1],[-1,-1,-1,-1],[-1,-1,-1,-1],[-1,-1,-1,-1],[-1,-1,-1,-1],[-1,-1,-1,-1],[-1,-1,-1,-1],[-1,-1,-1,-1],[-1,-1,-1,-1],[-1,-1,-1,-1],[-1,-1,-1,-1],[-1,-1,-1,-1],[-1,-1,-1,-1],[-1,-1,-1,-1],[-1,-1,-1,-1],[-1,-1,-1,-1],[-1,-1,-1,-1],[-1,-1,-1,-1],[-1,-1,-1,-1],[-1,-1,-1,-1],[-1,-1,-1,-1],[-1,-1,-1,-1],[-1,-1,-1,-1],[-1,-1,-1,-1],[-1,-1,-1,-1],[-1,-1,-1,-1],[-1,-1,-1,-1],[-1,-1,-1,-1],[-1,-1,-1,-1],[-1,-1,-1,-1],[-1,-1,-1,-1],[-1,-1,-1,-1],[-1,-1,-1,-1],[-1,-1,-1,-1],[-1,-1,-1,-1],[-1,-1,-1,-1],[-1,-1,-1,-1],[-1,-1,-1,-1],[-1,-1,-1,-1],[-1,-1,-1,-1],[-1,-1,-1,-1],[-1,-1,-1,-1],[-1,-1,-1,-1],[-1,-1,-1,-1],[-1,-1,-1,-1],[-1,-1,-1,-1],[-1,-1,-1,-1],[-1,-1,-1,-1],[-1,-1,-1,-1],[-1,-1,-1,-1],[-1,-1,-1,-1],[-1,-1,-1,-1],[-1,-1,-1,-1],[-1,-1,-1,-1],[-1,-1,-1,-1],[-1,-1,-1,-1],[-1,-1,-1,-1],[-1,-1,-1,-1],[-1,-1,-1,-1],[-1,-1,-1,-1],[-1,-1,-1,-1],[-1,-1,-1,-1],[-1,-1,-1,-1],[-1,-1,-1,-1],[-1,-1,-1,-1],[-1,-1,-1,-1],[-1,-1,-1,-1],[-1,-1,-1,-1],[-1,-1,-1,-1],[-1,-1,-1,-1],[-1,-1,-1,-1],[-1,-1,-1,-1],[-1,-1,-1,-1],[-1,-1,-1,-1],[-1,-1,-1,-1],[-1,-1,-1,-1],[-1,-1,-1,-1],[-1,-1,-1,-1],[-1,-1,-1,-1],[-1,-1,-1,-1],[-1,-1,-1,-1],[-1,-1,-1,-1],[-1,-1,-1,-1],[-1,-1,-1,-1],[-1,-1,-1,-1],[-1,-1,-1,-1],[-1,-1,-1,-1],[-1,-1,-1,-1],[-1,-1,-1,-1],[-1,-1,-1,-1],[-1,-1,-1,-1],[-1,-1,-1,-1],[-1,-1,-1,-1],[-1,-1,-1,-1],[-1,-1,-1,-1],[-1,-1,-1,-1],[-1,-1,-1,-1],[-1,-1,-1,-1],[-1,-1,-1,-1],[-1,-1,-1,-1],[-1,-1,-1,-1],[-1,-1,-1,-1],[-1,-1,-1,-1],[-1,-1,-1,-1],[-1,-1,-1,-1],[-1,-1,-1,-1],[-1,-1,-1,-1],[-1,-1,-1,-1],[-1,-1,-1,-1],[-1,-1,-1,-1],[-1,-1,-1,-1],[-1,-1,-1,-1],[-1,-1,-1,-1],[-1,-1,-1,-1],[-1,-1,-1,-1],[-1,-1,-1,-1],[-1,-1,-1,-1],[-1,-1,-1,-1],[-1,-1,-1,-1],[-1,-1,-1,-1],[-1,-1,-1,-1],[-1,-1,-1,-1],[-1,-1,-1,-1],[-1,-1,-1,-1],[-1,-1,-1,-1],[-1,-1,-1,-1],[-1,-1,-1,-1],[-1,-1,-1,-1],[-1,-1,-1,-1],[-1,-1,-1,-1],[-1,-1,-1,-1],[-1,-1,-1,-1],[-1,-1,-1,-1],[-1,-1,-1,-1],[-1,-1,-1,-1],[-1,-1,-1,-1],[-1,-1,-1,-1],[-1,-1,-1,-1],[-1,-1,-1,-1],[-1,-1,-1,-1],[-1,-1,-1,-1],[-1,-1,-1,-1],[-1,-1,-1,-1],[-1,-1,-1,-1],[-1,-1,-1,-1],[-1,-1,-1,-1],[-1,-1,-1,-1],[-1,-1,-1,-1],[-1,-1,-1,-1],[-1,-1,-1,-1],[-1,-1,-1,-1],[-1,-1,-1,-1],[-1,-1,-1,-1],[-1,-1,-1,-1],[-1,-1,-1,-1],[-1,-1,-1,-1],[-1,-1,-1,-1],[-1,-1,-1,-1],[-1,-1,-1,-1],[-1,-1,-1,-1],[-1,-1,-1,-1],[-1,-1,-1,-1],[-1,-1,-1,-1],[-1,-1,-1,-1],[-1,-1,-1,-1],[-1,-1,-1,-1]],"stap_colors":[],"num":3},{"row":11,"stap":[[-1,-1,-1,-1],[-1,-1,-1,-1],[-1,-1,-1,-1],[-1,-1,-1,-1],[-1,-1,-1,-1],[-1,-1,-1,-1],[-1,-1,-1,-1],[-1,-1,-1,-1],[-1,-1,-1,-1],[-1,-1,-1,-1],[-1,-1,-1,-1],[-1,-1,-1,-1],[-1,-1,-1,-1],[-1,-1,-1,-1],[-1,-1,-1,-1],[-1,-1,-1,-1],[-1,-1,-1,-1],[-1,-1,-1,-1],[-1,-1,-1,-1],[-1,-1,-1,-1],[-1,-1,-1,-1],[-1,-1,-1,-1],[-1,-1,-1,-1],[-1,-1,-1,-1],[-1,-1,-1,-1],[-1,-1,-1,-1],[-1,-1,-1,-1],[-1,-1,-1,-1],[-1,-1,-1,-1],[-1,-1,-1,-1],[-1,-1,-1,-1],[-1,-1,-1,-1],[-1,-1,-1,-1],[-1,-1,-1,-1],[-1,-1,-1,-1],[-1,-1,-1,-1],[-1,-1,-1,-1],[-1,-1,-1,-1],[-1,-1,-1,-1],[-1,-1,-1,-1],[-1,-1,-1,-1],[-1,-1,-1,-1],[-1,-1,-1,-1],[-1,-1,-1,-1],[-1,-1,-1,-1],[-1,-1,-1,-1],[-1,-1,-1,-1],[-1,-1,-1,-1],[-1,-1,-1,-1],[-1,-1,-1,-1],[-1,-1,-1,-1],[-1,-1,-1,-1],[-1,-1,-1,-1],[-1,-1,-1,-1],[-1,-1,-1,-1],[-1,-1,-1,-1],[-1,-1,-1,-1],[-1,-1,-1,-1],[-1,-1,-1,-1],[-1,-1,-1,-1],[-1,-1,-1,-1],[-1,-1,-1,-1],[-1,-1,-1,-1],[-1,-1,-1,-1],[-1,-1,-1,-1],[-1,-1,-1,-1],[-1,-1,-1,-1],[-1,-1,-1,-1],[-1,-1,-1,-1],[-1,-1,-1,-1],[-1,-1,-1,-1],[-1,-1,-1,-1],[-1,-1,-1,-1],[-1,-1,-1,-1],[-1,-1,-1,-1],[-1,-1,-1,-1],[-1,-1,-1,-1],[-1,-1,-1,-1],[-1,-1,-1,-1],[-1,-1,-1,-1],[-1,-1,-1,-1],[-1,-1,-1,-1],[-1,-1,-1,-1],[-1,-1,-1,-1],[-1,-1,-1,-1],[-1,-1,-1,-1],[-1,-1,-1,-1],[-1,-1,-1,-1],[-1,-1,-1,-1],[-1,-1,-1,-1],[-1,-1,-1,-1],[-1,-1,-1,-1],[-1,-1,-1,-1],[-1,-1,-1,-1],[-1,-1,-1,-1],[-1,-1,-1,-1],[-1,-1,-1,-1],[-1,-1,-1,-1],[-1,-1,-1,-1],[-1,-1,-1,-1],[-1,-1,-1,-1],[-1,-1,-1,-1],[-1,-1,-1,-1],[-1,-1,-1,-1],[-1,-1,-1,-1],[-1,-1,-1,-1],[-1,-1,-1,-1],[-1,-1,-1,-1],[-1,-1,-1,-1],[-1,-1,-1,-1],[-1,-1,-1,-1],[-1,-1,-1,-1],[-1,-1,-1,-1],[-1,-1,-1,-1],[-1,-1,-1,-1],[-1,-1,-1,-1],[-1,-1,-1,-1],[-1,-1,-1,-1],[-1,-1,-1,-1],[-1,-1,-1,-1],[-1,-1,-1,-1],[-1,-1,-1,-1],[-1,-1,-1,-1],[-1,-1,-1,-1],[-1,-1,-1,-1],[-1,-1,-1,-1],[-1,-1,-1,-1],[-1,-1,-1,-1],[-1,-1,-1,-1],[-1,-1,-1,-1],[-1,-1,-1,-1],[-1,-1,-1,-1],[-1,-1,-1,-1],[-1,-1,-1,-1],[-1,-1,-1,-1],[-1,-1,-1,-1],[-1,-1,-1,-1],[-1,-1,-1,-1],[-1,-1,-1,-1],[-1,-1,-1,-1],[-1,-1,-1,-1],[-1,-1,-1,-1],[-1,-1,-1,-1],[-1,-1,-1,-1],[-1,-1,-1,-1],[-1,-1,-1,-1],[-1,-1,-1,-1],[-1,-1,-1,-1],[-1,-1,-1,-1],[-1,-1,-1,-1],[-1,-1,-1,-1],[-1,-1,-1,-1],[-1,-1,-1,-1],[-1,-1,-1,-1],[-1,-1,-1,-1],[-1,-1,-1,-1],[-1,-1,-1,-1],[-1,-1,-1,-1],[-1,-1,-1,-1],[-1,-1,-1,-1],[-1,-1,-1,-1],[-1,-1,-1,-1],[-1,-1,-1,-1],[-1,-1,-1,-1],[-1,-1,-1,-1],[-1,-1,-1,-1],[-1,-1,-1,-1],[-1,-1,-1,-1],[-1,-1,-1,-1],[-1,-1,-1,-1],[-1,-1,-1,-1],[-1,-1,-1,-1],[-1,-1,-1,-1],[-1,-1,-1,-1],[-1,-1,-1,-1],[-1,-1,-1,-1],[-1,-1,-1,-1],[-1,-1,-1,-1],[-1,-1,-1,-1],[-1,-1,-1,-1],[-1,-1,-1,-1],[-1,-1,-1,-1],[-1,-1,-1,-1],[-1,-1,-1,-1],[-1,-1,-1,-1],[-1,-1,-1,-1],[-1,-1,-1,-1],[-1,-1,-1,-1],[-1,-1,-1,-1],[-1,-1,-1,-1],[-1,-1,-1,-1],[-1,-1,-1,-1],[-1,-1,-1,-1],[-1,-1,-1,-1],[-1,-1,-1,-1],[-1,-1,-1,-1],[-1,-1,-1,-1],[-1,-1,-1,-1],[-1,-1,-1,-1],[-1,-1,-1,-1],[-1,-1,-1,-1],[-1,-1,-1,-1],[-1,-1,-1,-1],[-1,-1,-1,-1],[-1,-1,-1,-1],[-1,-1,-1,-1],[-1,-1,-1,-1],[-1,-1,-1,-1],[-1,-1,-1,-1],[-1,-1,-1,-1],[-1,-1,-1,-1],[-1,-1,-1,-1],[-1,-1,-1,-1],[-1,-1,-1,-1],[-1,-1,-1,-1],[-1,-1,-1,-1],[-1,-1,-1,-1],[-1,-1,-1,-1],[-1,-1,-1,-1],[-1,-1,-1,-1],[-1,-1,-1,-1],[-1,-1,-1,-1],[-1,-1,-1,-1],[-1,-1,-1,-1],[-1,-1,-1,-1],[-1,-1,-1,-1],[-1,-1,-1,-1],[-1,-1,-1,-1],[-1,-1,-1,-1],[-1,-1,-1,-1],[-1,-1,-1,-1],[-1,-1,-1,-1],[-1,-1,-1,-1],[-1,-1,-1,-1],[-1,-1,-1,-1],[-1,-1,-1,-1],[-1,-1,-1,-1],[-1,-1,-1,-1],[-1,-1,-1,-1],[-1,-1,-1,-1],[-1,-1,-1,-1],[-1,-1,-1,-1],[-1,-1,-1,-1],[-1,-1,-1,-1],[-1,-1,-1,-1],[-1,-1,-1,-1],[-1,-1,-1,-1],[-1,-1,-1,-1],[-1,-1,-1,-1],[-1,-1,-1,-1],[-1,-1,-1,-1],[-1,-1,-1,-1],[-1,-1,-1,-1],[-1,-1,-1,-1],[-1,-1,-1,-1],[-1,-1,-1,-1],[-1,-1,-1,-1],[-1,-1,-1,-1],[-1,-1,-1,-1],[-1,-1,-1,-1],[-1,-1,-1,-1],[-1,-1,-1,-1],[-1,-1,-1,-1],[-1,-1,-1,-1],[-1,-1,-1,-1],[-1,-1,-1,-1],[-1,-1,-1,-1],[-1,-1,-1,-1],[-1,-1,-1,-1],[-1,-1,-1,-1],[-1,-1,-1,-1],[-1,-1,-1,-1],[-1,-1,-1,-1]],"loop":[0,0,0,0,0,0,0,0,0,0,0,0,0,0,0,0,0,0,0,0,0,0,0,0,0,0,0,0,0,0,0,0,0,0,0,0,0,0,0,0,0,0,0,0,0,0,0,0,0,0,0,0,0,0,0,0,0,0,0,0,0,0,0,0,0,0,0,0,0,0,0,0,0,0,0,0,0,0,0,0,0,0,0,0,0,0,0,0,0,0,0,0,0,0,0,0,0,0,0,0,0,0,0,0,0,0,0,0,0,0,0,0,0,0,0,0,0,0,0,0,0,0,0,0,0,0,0,0,0,0,0,0,0,0,0,0,0,0,0,0,0,0,0,0,0,0,0,0,0,0,0,0,0,0,0,0,0,0,0,0,0,0,0,0,0,0,0,0,0,0,0,0,0,0,0,0,0,0,0,0,0,0,0,0,0,0,0,0,0,0,0,0,0,0,0,0,0,0,0,0,0,0,0,0,0,0,0,0,0,0,0,0,0,0,0,0,0,0,0,0,0,0,0,0,0,0,0,0,0,0,0,0,0,0,0,0,0,0,0,0,0,0,0,0,0,0,0,0,0,0,0,0,0,0,0,0,0,0,0,0,0,0,0,0,0,0,0,0,0,0,0,0,0],"scafLoop":[],"col":27,"stapLoop":[],"skip":[0,0,0,0,0,0,0,0,0,0,0,0,0,0,0,0,0,0,0,0,0,0,0,0,0,0,0,0,0,0,0,0,0,0,0,0,0,0,0,0,0,0,0,0,0,0,0,0,0,0,0,0,0,0,0,0,0,0,0,0,0,0,0,0,0,0,0,0,0,0,0,0,0,0,0,0,0,0,0,0,0,0,0,0,0,0,0,0,0,0,0,0,0,0,0,0,0,0,0,0,0,0,0,0,0,0,0,0,0,0,0,0,0,0,0,0,0,0,0,0,0,0,0,0,0,0,0,0,0,0,0,0,0,0,0,0,0,0,0,0,0,0,0,0,0,0,0,0,0,0,0,0,0,0,0,0,0,0,0,0,0,0,0,0,0,0,0,0,0,0,0,0,0,0,0,0,0,0,0,0,0,0,0,0,0,0,0,0,0,0,0,0,0,0,0,0,0,0,0,0,0,0,0,0,0,0,0,0,0,0,0,0,0,0,0,0,0,0,0,0,0,0,0,0,0,0,0,0,0,0,0,0,0,0,0,0,0,0,0,0,0,0,0,0,0,0,0,0,0,0,0,0,0,0,0,0,0,0,0,0,0,0,0,0,0,0,0,0,0,0,0,0,0],"scaf":[[-1,-1,-1,-1],[-1,-1,-1,-1],[-1,-1,-1,-1],[-1,-1,-1,-1],[-1,-1,-1,-1],[-1,-1,-1,-1],[-1,-1,-1,-1],[-1,-1,-1,-1],[-1,-1,-1,-1],[-1,-1,-1,-1],[-1,-1,-1,-1],[-1,-1,-1,-1],[-1,-1,-1,-1],[-1,-1,-1,-1],[-1,-1,-1,-1],[-1,-1,-1,-1],[-1,-1,-1,-1],[-1,-1,-1,-1],[-1,-1,-1,-1],[-1,-1,-1,-1],[-1,-1,-1,-1],[-1,-1,-1,-1],[-1,-1,-1,-1],[-1,-1,-1,-1],[-1,-1,-1,-1],[-1,-1,-1,-1],[-1,-1,-1,-1],[-1,-1,-1,-1],[-1,-1,-1,-1],[-1,-1,-1,-1],[-1,-1,-1,-1],[-1,-1,-1,-1],[-1,-1,-1,-1],[-1,-1,-1,-1],[-1,-1,-1,-1],[-1,-1,-1,-1],[-1,-1,-1,-1],[-1,-1,-1,-1],[-1,-1,-1,-1],[-1,-1,-1,-1],[-1,-1,-1,-1],[-1,-1,-1,-1],[-1,-1,-1,-1],[-1,-1,-1,-1],[-1,-1,-1,-1],[-1,-1,-1,-1],[-1,-1,-1,-1],[-1,-1,-1,-1],[-1,-1,-1,-1],[-1,-1,-1,-1],[-1,-1,-1,-1],[-1,-1,-1,-1],[-1,-1,-1,-1],[-1,-1,-1,-1],[-1,-1,-1,-1],[-1,-1,-1,-1],[-1,-1,-1,-1],[-1,-1,-1,-1],[-1,-1,-1,-1],[-1,-1,-1,-1],[-1,-1,-1,-1],[-1,-1,-1,-1],[-1,-1,-1,-1],[-1,-1,-1,-1],[-1,-1,-1,-1],[-1,-1,-1,-1],[-1,-1,-1,-1],[-1,-1,-1,-1],[-1,-1,-1,-1],[-1,-1,-1,-1],[-1,-1,-1,-1],[-1,-1,-1,-1],[-1,-1,-1,-1],[-1,-1,-1,-1],[-1,-1,-1,-1],[-1,-1,-1,-1],[-1,-1,-1,-1],[-1,-1,-1,-1],[-1,-1,-1,-1],[-1,-1,-1,-1],[-1,-1,-1,-1],[-1,-1,-1,-1],[-1,-1,-1,-1],[-1,-1,-1,-1],[-1,-1,-1,-1],[-1,-1,-1,-1],[-1,-1,-1,-1],[-1,-1,-1,-1],[-1,-1,-1,-1],[-1,-1,-1,-1],[-1,-1,-1,-1],[-1,-1,-1,-1],[-1,-1,-1,-1],[-1,-1,-1,-1],[-1,-1,-1,-1],[-1,-1,-1,-1],[-1,-1,-1,-1],[-1,-1,-1,-1],[-1,-1,-1,-1],[-1,-1,-1,-1],[-1,-1,-1,-1],[-1,-1,-1,-1],[-1,-1,-1,-1],[-1,-1,-1,-1],[-1,-1,-1,-1],[-1,-1,-1,-1],[-1,-1,-1,-1],[-1,-1,-1,-1],[-1,-1,-1,-1],[-1,-1,-1,-1],[-1,-1,-1,-1],[-1,-1,-1,-1],[-1,-1,-1,-1],[-1,-1,-1,-1],[-1,-1,-1,-1],[-1,-1,-1,-1],[-1,-1,-1,-1],[-1,-1,-1,-1],[-1,-1,-1,-1],[-1,-1,-1,-1],[-1,-1,-1,-1],[-1,-1,-1,-1],[-1,-1,-1,-1],[-1,-1,-1,-1],[-1,-1,-1,-1],[-1,-1,-1,-1],[-1,-1,-1,-1],[-1,-1,-1,-1],[-1,-1,-1,-1],[-1,-1,-1,-1],[-1,-1,-1,-1],[-1,-1,-1,-1],[-1,-1,-1,-1],[-1,-1,-1,-1],[-1,-1,-1,-1],[-1,-1,-1,-1],[-1,-1,-1,-1],[-1,-1,-1,-1],[-1,-1,-1,-1],[-1,-1,-1,-1],[-1,-1,-1,-1],[-1,-1,-1,-1],[-1,-1,-1,-1],[-1,-1,-1,-1],[-1,-1,-1,-1],[-1,-1,-1,-1],[-1,-1,-1,-1],[-1,-1,-1,-1],[-1,-1,-1,-1],[-1,-1,-1,-1],[-1,-1,-1,-1],[-1,-1,-1,-1],[-1,-1,-1,-1],[-1,-1,-1,-1],[-1,-1,-1,-1],[-1,-1,-1,-1],[-1,-1,-1,-1],[-1,-1,-1,-1],[-1,-1,-1,-1],[-1,-1,-1,-1],[-1,-1,-1,-1],[-1,-1,-1,-1],[-1,-1,-1,-1],[-1,-1,-1,-1],[-1,-1,-1,-1],[-1,-1,-1,-1],[-1,-1,-1,-1],[-1,-1,-1,-1],[-1,-1,-1,-1],[-1,-1,-1,-1],[-1,-1,-1,-1],[-1,-1,-1,-1],[-1,-1,-1,-1],[-1,-1,-1,-1],[-1,-1,-1,-1],[-1,-1,-1,-1],[-1,-1,-1,-1],[-1,-1,-1,-1],[-1,-1,-1,-1],[-1,-1,-1,-1],[-1,-1,-1,-1],[-1,-1,-1,-1],[-1,-1,-1,-1],[-1,-1,-1,-1],[-1,-1,-1,-1],[-1,-1,-1,-1],[-1,-1,-1,-1],[-1,-1,-1,-1],[-1,-1,-1,-1],[-1,-1,-1,-1],[-1,-1,-1,-1],[-1,-1,-1,-1],[-1,-1,-1,-1],[-1,-1,-1,-1],[-1,-1,-1,-1],[-1,-1,-1,-1],[-1,-1,-1,-1],[-1,-1,-1,-1],[-1,-1,-1,-1],[-1,-1,-1,-1],[-1,-1,-1,-1],[-1,-1,-1,-1],[-1,-1,-1,-1],[-1,-1,-1,-1],[-1,-1,-1,-1],[-1,-1,-1,-1],[-1,-1,-1,-1],[-1,-1,-1,-1],[-1,-1,-1,-1],[-1,-1,-1,-1],[-1,-1,-1,-1],[-1,-1,-1,-1],[-1,-1,-1,-1],[-1,-1,-1,-1],[-1,-1,-1,-1],[-1,-1,-1,-1],[-1,-1,-1,-1],[-1,-1,-1,-1],[-1,-1,-1,-1],[-1,-1,-1,-1],[-1,-1,-1,-1],[-1,-1,-1,-1],[-1,-1,-1,-1],[-1,-1,-1,-1],[-1,-1,-1,-1],[-1,-1,-1,-1],[-1,-1,-1,-1],[-1,-1,-1,-1],[-1,-1,-1,-1],[-1,-1,-1,-1],[-1,-1,-1,-1],[-1,-1,-1,-1],[-1,-1,-1,-1],[-1,-1,-1,-1],[-1,-1,-1,-1],[-1,-1,-1,-1],[-1,-1,-1,-1],[-1,-1,-1,-1],[-1,-1,-1,-1],[-1,-1,-1,-1],[-1,-1,-1,-1],[-1,-1,-1,-1],[-1,-1,-1,-1],[-1,-1,-1,-1],[-1,-1,-1,-1],[-1,-1,-1,-1],[-1,-1,-1,-1],[-1,-1,-1,-1],[-1,-1,-1,-1],[-1,-1,-1,-1],[-1,-1,-1,-1],[-1,-1,-1,-1],[-1,-1,-1,-1],[-1,-1,-1,-1],[-1,-1,-1,-1],[-1,-1,-1,-1],[-1,-1,-1,-1],[-1,-1,-1,-1],[-1,-1,-1,-1],[-1,-1,-1,-1],[-1,-1,-1,-1],[-1,-1,-1,-1],[-1,-1,-1,-1],[-1,-1,-1,-1],[-1,-1,-1,-1],[-1,-1,-1,-1],[-1,-1,-1,-1],[-1,-1,-1,-1],[-1,-1,-1,-1],[-1,-1,-1,-1],[-1,-1,-1,-1],[-1,-1,-1,-1],[-1,-1,-1,-1]],"stap_colors":[],"num":4},{"row":12,"stap":[[-1,-1,-1,-1],[-1,-1,-1,-1],[-1,-1,-1,-1],[-1,-1,-1,-1],[-1,-1,-1,-1],[-1,-1,-1,-1],[-1,-1,-1,-1],[6,8,6,258],[6,9,6,7],[6,10,6,8],[6,11,6,9],[6,12,6,10],[6,13,6,11],[7,13,6,12],[6,15,7,14],[6,16,6,14],[6,17,6,15],[6,18,6,16],[6,19,6,17],[6,20,6,18],[6,21,6,19],[6,22,6,20],[6,23,6,21],[6,24,6,22],[6,25,6,23],[6,26,6,24],[6,27,6,25],[6,28,6,26],[6,29,6,27],[6,30,6,28],[6,31,6,29],[6,32,6,30],[6,33,6,31],[6,34,6,32],[-1,-1,6,33],[6,36,-1,-1],[6,37,6,35],[6,38,6,36],[6,39,6,37],[6,40,6,38],[6,41,6,39],[6,42,6,40],[6,43,6,41],[6,44,6,42],[6,45,6,43],[6,46,6,44],[6,47,6,45],[6,48,6,46],[6,49,6,47],[6,50,6,48],[6,51,6,49],[6,52,6,50],[6,53,6,51],[6,54,6,52],[6,55,6,53],[7,55,6,54],[6,57,7,56],[6,58,6,56],[6,59,6,57],[6,60,6,58],[6,61,6,59],[6,62,6,60],[6,63,6,61],[6,64,6,62],[6,65,6,63],[6,66,6,64],[6,67,6,65],[6,68,6,66],[6,69,6,67],[6,70,6,68],[6,71,6,69],[6,72,6,70],[6,73,6,71],[6,74,6,72],[6,75,6,73],[6,76,6,74],[-1,-1,6,75],[6,78,-1,-1],[6,79,6,77],[6,80,6,78],[6,81,6,79],[6,82,6,80],[6,83,6,81],[6,84,6,82],[6,85,6,83],[6,86,6,84],[6,87,6,85],[6,88,6,86],[6,89,6,87],[6,90,6,88],[6,91,6,89],[6,92,6,90],[6,93,6,91],[6,94,6,92],[6,95,6,93],[6,96,6,94],[6,97,6,95],[7,97,6,96],[6,99,7,98],[6,100,6,98],[6,101,6,99],[6,102,6,100],[6,103,6,101],[6,104,6,102],[6,105,6,103],[6,106,6,104],[6,107,6,105],[6,108,6,106],[6,109,6,107],[6,110,6,108],[6,111,6,109],[6,112,6,110],[6,113,6,111],[6,114,6,112],[6,115,6,113],[6,116,6,114],[6,117,6,115],[6,118,6,116],[-1,-1,6,117],[6,120,-1,-1],[6,121,6,119],[6,122,6,120],[6,123,6,121],[6,124,6,122],[6,125,6,123],[6,126,6,124],[6,127,6,125],[6,128,6,126],[6,129,6,127],[6,130,6,128],[6,131,6,129],[6,132,6,130],[6,133,6,131],[6,134,6,132],[6,135,6,133],[6,136,6,134],[6,137,6,135],[6,138,6,136],[6,139,6,137],[7,139,6,138],[6,141,7,140],[6,142,6,140],[6,143,6,141],[6,144,6,142],[6,145,6,143],[6,146,6,144],[6,147,6,145],[6,148,6,146],[6,149,6,147],[6,150,6,148],[6,151,6,149],[6,152,6,150],[6,153,6,151],[6,154,6,152],[6,155,6,153],[6,156,6,154],[6,157,6,155],[6,158,6,156],[6,159,6,157],[6,160,6,158],[-1,-1,6,159],[6,162,-1,-1],[6,163,6,161],[6,164,6,162],[6,165,6,163],[6,166,6,164],[6,167,6,165],[6,168,6,166],[6,169,6,167],[6,170,6,168],[6,171,6,169],[6,172,6,170],[6,173,6,171],[6,174,6,172],[6,175,6,173],[6,176,6,174],[6,177,6,175],[6,178,6,176],[6,179,6,177],[6,180,6,178],[6,181,6,179],[7,181,6,180],[6,183,7,182],[6,184,6,182],[6,185,6,183],[6,186,6,184],[6,187,6,185],[6,188,6,186],[6,189,6,187],[6,190,6,188],[6,191,6,189],[6,192,6,190],[6,193,6,191],[6,194,6,192],[6,195,6,193],[6,196,6,194],[6,197,6,195],[6,198,6,196],[6,199,6,197],[6,200,6,198],[6,201,6,199],[6,202,6,200],[-1,-1,6,201],[6,204,-1,-1],[6,205,6,203],[6,206,6,204],[6,207,6,205],[6,208,6,206],[6,209,6,207],[6,210,6,208],[6,211,6,209],[6,212,6,210],[6,213,6,211],[6,214,6,212],[6,215,6,213],[6,216,6,214],[6,217,6,215],[6,218,6,216],[6,219,6,217],[6,220,6,218],[6,221,6,219],[6,222,6,220],[6,223,6,221],[7,223,6,222],[6,225,7,224],[6,226,6,224],[6,227,6,225],[6,228,6,226],[6,229,6,227],[6,230,6,228],[6,231,6,229],[6,232,6,230],[6,233,6,231],[6,234,6,232],[6,235,6,233],[6,236,6,234],[6,237,6,235],[6,238,6,236],[6,239,6,237],[6,240,6,238],[6,241,6,239],[6,242,6,240],[6,243,6,241],[6,244,6,242],[-1,-1,6,243],[6,246,-1,-1],[6,247,6,245],[6,248,6,246],[6,249,6,247],[6,250,6,248],[6,251,6,249],[6,252,6,250],[6,253,6,251],[6,254,6,252],[6,255,6,253],[6,256,6,254],[6,257,6,255],[6,258,6,256],[6,7,6,257],[-1,-1,-1,-1],[-1,-1,-1,-1],[-1,-1,-1,-1],[-1,-1,-1,-1],[-1,-1,-1,-1],[-1,-1,-1,-1],[-1,-1,-1,-1],[-1,-1,-1,-1],[-1,-1,-1,-1],[-1,-1,-1,-1],[-1,-1,-1,-1],[-1,-1,-1,-1],[-1,-1,-1,-1],[-1,-1,-1,-1]],"loop":[0,0,0,0,0,0,0,0,0,0,0,0,0,0,0,0,0,0,0,0,0,0,0,0,0,0,0,0,0,0,0,0,0,0,0,0,0,0,0,0,0,0,0,0,0,0,0,0,0,0,0,0,0,0,0,0,0,0,0,0,0,0,0,0,0,0,0,0,0,0,0,0,0,0,0,0,0,0,0,0,0,0,0,0,0,0,0,0,0,0,0,0,0,0,0,0,0,0,0,0,0,0,0,0,0,0,0,0,0,0,0,0,0,0,0,0,0,0,0,0,0,0,0,0,0,0,0,0,0,0,0,0,0,0,0,0,0,0,0,0,0,0,0,0,0,0,0,0,0,0,0,0,0,0,0,0,0,0,0,0,0,0,0,0,0,0,0,0,0,0,0,0,0,0,0,0,0,0,0,0,0,0,0,0,0,0,0,0,0,0,0,0,0,0,0,0,0,0,0,0,0,0,0,0,0,0,0,0,0,0,0,0,0,0,0,0,0,0,0,0,0,0,0,0,0,0,0,0,0,0,0,0,0,0,0,0,0,0,0,0,0,0,0,0,0,0,0,0,0,0,0,0,0,0,0,0,0,0,0,0,0,0,0,0,0,0,0,0,0,0,0,0,0],"scafLoop":[],"col":26,"stapLoop":[],"skip":[0,0,0,0,0,0,0,0,0,-1,0,0,0,0,0,0,-1,0,-1,0,0,0,0,-1,0,-1,0,0,0,0,-1,0,0,0,0,0,0,-1,0,-1,0,0,0,0,-1,0,-1,0,0,0,0,-1,0,0,0,0,0,0,-1,0,-1,0,0,0,0,-1,0,-1,0,0,0,0,-1,0,0,0,0,0,0,-1,0,-1,0,0,0,0,-1,0,-1,0,0,0,0,-1,0,0,0,0,0,0,-1,0,-1,0,0,0,0,-1,0,-1,0,0,0,0,-1,0,0,0,0,0,0,-1,0,-1,0,0,0,0,-1,0,-1,0,0,0,0,-1,0,0,0,0,0,0,-1,0,-1,0,0,0,0,-1,0,-1,0,0,0,0,-1,0,0,0,0,0,0,-1,0,-1,0,0,0,0,-1,0,-1,0,0,0,0,-1,0,0,0,0,0,0,-1,0,-1,0,0,0,0,-1,0,-1,0,0,0,0,-1,0,0,0,0,0,0,-1,0,-1,0,0,0,0,-1,0,-1,0,0,0,0,-1,0,0,0,0,0,0,-1,0,-1,0,0,0,0,-1,0,-1,0,0,0,0,-1,0,0,0,0,0,0,-1,0,-1,0,0,0,0,-1,0,-1,0,0,0,0,0,0,0,0,0,0,0,0,0,0,0,0],"scaf":[[-1,-1,-1,-1],[-1,-1,-1,-1],[-1,-1,-1,-1],[-1,-1,-1,-1],[-1,-1,-1,-1],[-1,-1,-1,-1],[-1,-1,-1,-1],[6,258,6,8],[6,7,6,9],[6,8,6,10],[6,9,6,11],[6,10,6,12],[6,11,6,13],[6,12,6,14],[6,13,6,15],[6,14,6,16],[6,15,6,17],[6,16,6,18],[6,17,6,19],[6,18,6,20],[6,19,6,21],[6,20,6,22],[6,21,6,23],[6,22,6,24],[6,23,6,25],[6,24,6,26],[6,25,6,27],[6,26,6,28],[6,27,6,29],[6,28,6,30],[6,29,6,31],[6,30,6,32],[6,31,6,33],[6,32,6,34],[6,33,6,35],[6,34,6,36],[6,35,6,37],[6,36,6,38],[6,37,6,39],[6,38,6,40],[6,39,6,41],[6,40,6,42],[6,41,6,43],[6,42,6,44],[6,43,6,45],[6,44,-1,-1],[-1,-1,6,47],[6,46,6,48],[6,47,6,49],[6,48,6,50],[6,49,6,51],[6,50,6,52],[6,51,6,53],[6,52,6,54],[6,53,6,55],[6,54,6,56],[6,55,6,57],[6,56,6,58],[6,57,6,59],[6,58,6,60],[6,59,6,61],[6,60,6,62],[6,61,6,63],[6,62,6,64],[6,63,6,65],[6,64,6,66],[6,65,6,67],[6,66,6,68],[6,67,6,69],[6,68,6,70],[6,69,6,71],[6,70,6,72],[6,71,6,73],[6,72,6,74],[6,73,6,75],[6,74,6,76],[6,75,6,77],[6,76,6,78],[6,77,6,79],[6,78,6,80],[6,79,6,81],[6,80,6,82],[6,81,6,83],[6,82,6,84],[6,83,6,85],[6,84,6,86],[6,85,6,87],[6,86,-1,-1],[-1,-1,6,89],[6,88,6,90],[6,89,6,91],[6,90,6,92],[6,91,6,93],[6,92,6,94],[6,93,6,95],[6,94,6,96],[6,95,6,97],[6,96,6,98],[6,97,6,99],[6,98,6,100],[6,99,6,101],[6,100,6,102],[6,101,6,103],[6,102,6,104],[6,103,6,105],[6,104,6,106],[6,105,6,107],[6,106,6,108],[6,107,6,109],[6,108,6,110],[6,109,6,111],[6,110,6,112],[6,111,6,113],[6,112,6,114],[6,113,6,115],[6,114,6,116],[6,115,6,117],[6,116,6,118],[6,117,6,119],[6,118,6,120],[6,119,6,121],[6,120,6,122],[6,121,6,123],[6,122,6,124],[6,123,6,125],[6,124,6,126],[6,125,6,127],[6,126,6,128],[6,127,6,129],[6,128,-1,-1],[-1,-1,6,131],[6,130,6,132],[6,131,6,133],[6,132,6,134],[6,133,6,135],[6,134,6,136],[6,135,6,137],[6,136,6,138],[6,137,6,139],[6,138,6,140],[6,139,6,141],[6,140,6,142],[6,141,6,143],[6,142,6,144],[6,143,6,145],[6,144,6,146],[6,145,6,147],[6,146,6,148],[6,147,6,149],[6,148,6,150],[6,149,6,151],[6,150,6,152],[6,151,6,153],[6,152,6,154],[6,153,6,155],[6,154,6,156],[6,155,6,157],[6,156,6,158],[6,157,6,159],[6,158,6,160],[6,159,6,161],[6,160,6,162],[6,161,6,163],[6,162,6,164],[6,163,6,165],[6,164,6,166],[6,165,6,167],[6,166,6,168],[6,167,6,169],[6,168,6,170],[6,169,6,171],[6,170,-1,-1],[-1,-1,6,173],[6,172,6,174],[6,173,6,175],[6,174,6,176],[6,175,6,177],[6,176,6,178],[6,177,6,179],[6,178,6,180],[6,179,6,181],[6,180,6,182],[6,181,6,183],[6,182,6,184],[6,183,6,185],[6,184,6,186],[6,185,6,187],[6,186,6,188],[6,187,6,189],[6,188,6,190],[6,189,6,191],[6,190,6,192],[6,191,6,193],[6,192,6,194],[6,193,6,195],[6,194,6,196],[6,195,6,197],[6,196,6,198],[6,197,6,199],[6,198,6,200],[6,199,6,201],[6,200,6,202],[6,201,6,203],[6,202,6,204],[6,203,6,205],[6,204,6,206],[6,205,6,207],[6,206,6,208],[6,207,6,209],[6,208,6,210],[6,209,6,211],[6,210,6,212],[6,211,6,213],[6,212,-1,-1],[-1,-1,6,215],[6,214,6,216],[6,215,6,217],[6,216,6,218],[6,217,6,219],[6,218,6,220],[6,219,6,221],[6,220,6,222],[6,221,6,223],[6,222,6,224],[6,223,6,225],[6,224,6,226],[6,225,6,227],[6,226,6,228],[6,227,6,229],[6,228,6,230],[6,229,6,231],[6,230,6,232],[6,231,6,233],[6,232,6,234],[6,233,6,235],[6,234,6,236],[6,235,6,237],[6,236,6,238],[6,237,6,239],[6,238,6,240],[6,239,6,241],[6,240,6,242],[6,241,6,243],[6,242,6,244],[6,243,6,245],[6,244,6,246],[6,245,6,247],[6,246,6,248],[6,247,6,249],[6,248,6,250],[6,249,6,251],[6,250,6,252],[6,251,6,253],[6,252,6,254],[6,253,6,255],[6,254,-1,-1],[-1,-1,6,257],[6,256,6,258],[6,257,6,7],[-1,-1,-1,-1],[-1,-1,-1,-1],[-1,-1,-1,-1],[-1,-1,-1,-1],[-1,-1,-1,-1],[-1,-1,-1,-1],[-1,-1,-1,-1],[-1,-1,-1,-1],[-1,-1,-1,-1],[-1,-1,-1,-1],[-1,-1,-1,-1],[-1,-1,-1,-1],[-1,-1,-1,-1],[-1,-1,-1,-1]],"stap_colors":[[34,5749504],[76,5749504],[118,5749504],[160,5749504],[202,5749504],[244,5749504]],"num":6},{"row":11,"stap":[[-1,-1,-1,-1],[-1,-1,-1,-1],[-1,-1,-1,-1],[-1,-1,-1,-1],[-1,-1,-1,-1],[-1,-1,-1,-1],[-1,-1,-1,-1],[7,258,7,8],[7,7,7,9],[7,8,7,10],[7,9,7,11],[7,10,7,12],[7,11,7,13],[7,12,6,13],[6,14,7,15],[7,14,7,16],[7,15,7,17],[7,16,7,18],[7,17,7,19],[7,18,7,20],[7,19,7,21],[7,20,7,22],[7,21,7,23],[7,22,7,24],[7,23,7,25],[7,24,7,26],[7,25,7,27],[7,26,7,28],[7,27,7,29],[7,28,7,30],[7,29,7,31],[7,30,7,32],[7,31,7,33],[7,32,7,34],[7,33,-1,-1],[-1,-1,7,36],[7,35,7,37],[7,36,7,38],[7,37,7,39],[7,38,7,40],[7,39,7,41],[7,40,7,42],[7,41,7,43],[7,42,7,44],[7,43,7,45],[7,44,7,46],[7,45,7,47],[7,46,7,48],[7,47,7,49],[7,48,7,50],[7,49,7,51],[7,50,7,52],[7,51,7,53],[7,52,7,54],[7,53,7,55],[7,54,6,55],[6,56,7,57],[7,56,7,58],[7,57,7,59],[7,58,7,60],[7,59,7,61],[7,60,7,62],[7,61,7,63],[7,62,7,64],[7,63,7,65],[7,64,7,66],[7,65,7,67],[7,66,7,68],[7,67,7,69],[7,68,7,70],[7,69,7,71],[7,70,7,72],[7,71,7,73],[7,72,7,74],[7,73,7,75],[7,74,7,76],[7,75,-1,-1],[-1,-1,7,78],[7,77,7,79],[7,78,7,80],[7,79,7,81],[7,80,7,82],[7,81,7,83],[7,82,7,84],[7,83,7,85],[7,84,7,86],[7,85,7,87],[7,86,7,88],[7,87,7,89],[7,88,7,90],[7,89,7,91],[7,90,7,92],[7,91,7,93],[7,92,7,94],[7,93,7,95],[7,94,7,96],[7,95,7,97],[7,96,6,97],[6,98,7,99],[7,98,7,100],[7,99,7,101],[7,100,7,102],[7,101,7,103],[7,102,7,104],[7,103,7,105],[7,104,7,106],[7,105,7,107],[7,106,7,108],[7,107,7,109],[7,108,7,110],[7,109,7,111],[7,110,7,112],[7,111,7,113],[7,112,7,114],[7,113,7,115],[7,114,7,116],[7,115,7,117],[7,116,7,118],[7,117,-1,-1],[-1,-1,7,120],[7,119,7,121],[7,120,7,122],[7,121,7,123],[7,122,7,124],[7,123,7,125],[7,124,7,126],[7,125,7,127],[7,126,7,128],[7,127,7,129],[7,128,7,130],[7,129,7,131],[7,130,7,132],[7,131,7,133],[7,132,7,134],[7,133,7,135],[7,134,7,136],[7,135,7,137],[7,136,7,138],[7,137,7,139],[7,138,6,139],[6,140,7,141],[7,140,7,142],[7,141,7,143],[7,142,7,144],[7,143,7,145],[7,144,7,146],[7,145,7,147],[7,146,7,148],[7,147,7,149],[7,148,7,150],[7,149,7,151],[7,150,7,152],[7,151,7,153],[7,152,7,154],[7,153,7,155],[7,154,7,156],[7,155,7,157],[7,156,7,158],[7,157,7,159],[7,158,7,160],[7,159,-1,-1],[-1,-1,7,162],[7,161,7,163],[7,162,7,164],[7,163,7,165],[7,164,7,166],[7,165,7,167],[7,166,7,168],[7,167,7,169],[7,168,7,170],[7,169,7,171],[7,170,7,172],[7,171,7,173],[7,172,7,174],[7,173,7,175],[7,174,7,176],[7,175,7,177],[7,176,7,178],[7,177,7,179],[7,178,7,180],[7,179,7,181],[7,180,6,181],[6,182,7,183],[7,182,7,184],[7,183,7,185],[7,184,7,186],[7,185,7,187],[7,186,7,188],[7,187,7,189],[7,188,7,190],[7,189,7,191],[7,190,7,192],[7,191,7,193],[7,192,7,194],[7,193,7,195],[7,194,7,196],[7,195,7,197],[7,196,7,198],[7,197,7,199],[7,198,7,200],[7,199,7,201],[7,200,7,202],[7,201,-1,-1],[-1,-1,7,204],[7,203,7,205],[7,204,7,206],[7,205,7,207],[7,206,7,208],[7,207,7,209],[7,208,7,210],[7,209,7,211],[7,210,7,212],[7,211,7,213],[7,212,7,214],[7,213,7,215],[7,214,7,216],[7,215,7,217],[7,216,7,218],[7,217,7,219],[7,218,7,220],[7,219,7,221],[7,220,7,222],[7,221,7,223],[7,222,6,223],[6,224,7,225],[7,224,7,226],[7,225,7,227],[7,226,7,228],[7,227,7,229],[7,228,7,230],[7,229,7,231],[7,230,7,232],[7,231,7,233],[7,232,7,234],[7,233,7,235],[7,234,7,236],[7,235,7,237],[7,236,7,238],[7,237,7,239],[7,238,7,240],[7,239,7,241],[7,240,7,242],[7,241,7,243],[7,242,7,244],[7,243,-1,-1],[-1,-1,7,246],[7,245,7,247],[7,246,7,248],[7,247,7,249],[7,248,7,250],[7,249,7,251],[7,250,7,252],[7,251,7,253],[7,252,7,254],[7,253,7,255],[7,254,7,256],[7,255,7,257],[7,256,7,258],[7,257,7,7],[-1,-1,-1,-1],[-1,-1,-1,-1],[-1,-1,-1,-1],[-1,-1,-1,-1],[-1,-1,-1,-1],[-1,-1,-1,-1],[-1,-1,-1,-1],[-1,-1,-1,-1],[-1,-1,-1,-1],[-1,-1,-1,-1],[-1,-1,-1,-1],[-1,-1,-1,-1],[-1,-1,-1,-1],[-1,-1,-1,-1]],"loop":[0,0,0,0,0,0,0,0,0,0,0,0,0,0,0,0,0,0,0,0,0,0,0,0,0,0,0,0,0,0,0,0,0,0,0,0,0,0,0,0,0,0,0,0,0,0,0,0,0,0,0,0,0,0,0,0,0,0,0,0,0,0,0,0,0,0,0,0,0,0,0,0,0,0,0,0,0,0,0,0,0,0,0,0,0,0,0,0,0,0,0,0,0,0,0,0,0,0,0,0,0,0,0,0,0,0,0,0,0,0,0,0,0,0,0,0,0,0,0,0,0,0,0,0,0,0,0,0,0,0,0,0,0,0,0,0,0,0,0,0,0,0,0,0,0,0,0,0,0,0,0,0,0,0,0,0,0,0,0,0,0,0,0,0,0,0,0,0,0,0,0,0,0,0,0,0,0,0,0,0,0,0,0,0,0,0,0,0,0,0,0,0,0,0,0,0,0,0,0,0,0,0,0,0,0,0,0,0,0,0,0,0,0,0,0,0,0,0,0,0,0,0,0,0,0,0,0,0,0,0,0,0,0,0,0,0,0,0,0,0,0,0,0,0,0,0,0,0,0,0,0,0,0,0,0,0,0,0,0,0,0,0,0,0,0,0,0,0,0,0,0,0,0],"scafLoop":[],"col":26,"stapLoop":[],"skip":[0,0,0,0,0,0,0,0,0,0,-1,0,0,0,0,0,0,0,0,0,0,0,0,0,0,0,0,0,0,0,0,-1,0,0,0,0,0,0,0,0,0,0,0,0,0,0,0,0,0,0,0,0,-1,0,0,0,0,0,0,0,0,0,0,0,0,0,0,0,0,0,0,0,0,-1,0,0,0,0,0,0,0,0,0,0,0,0,0,0,0,0,0,0,0,0,-1,0,0,0,0,0,0,0,0,0,0,0,0,0,0,0,0,0,0,0,0,-1,0,0,0,0,0,0,0,0,0,0,0,0,0,0,0,0,0,0,0,0,-1,0,0,0,0,0,0,0,0,0,0,0,0,0,0,0,0,0,0,0,0,-1,0,0,0,0,0,0,0,0,0,0,0,0,0,0,0,0,0,0,0,0,-1,0,0,0,0,0,0,0,0,0,0,0,0,0,0,0,0,0,0,0,0,-1,0,0,0,0,0,0,0,0,0,0,0,0,0,0,0,0,0,0,0,0,-1,0,0,0,0,0,0,0,0,0,0,0,0,0,0,0,0,0,0,0,0,-1,0,0,0,0,0,0,0,0,0,0,0,0,0,0,0,0,0,0,0,0,0,0,0,0,0,0,0,0,0,0,0],"scaf":[[-1,-1,-1,-1],[-1,-1,-1,-1],[-1,-1,-1,-1],[-1,-1,-1,-1],[-1,-1,-1,-1],[-1,-1,-1,-1],[-1,-1,-1,-1],[7,8,7,258],[7,9,7,7],[7,10,7,8],[7,11,7,9],[7,12,7,10],[7,13,7,11],[7,14,7,12],[7,15,7,13],[-1,-1,7,14],[7,17,-1,-1],[7,18,7,16],[7,19,7,17],[7,20,7,18],[7,21,7,19],[7,22,7,20],[8,22,7,21],[7,24,8,23],[7,25,7,23],[7,26,7,24],[7,27,7,25],[7,28,7,26],[7,29,7,27],[7,30,7,28],[7,31,7,29],[7,32,7,30],[7,33,7,31],[7,34,7,32],[7,35,7,33],[7,36,7,34],[7,37,7,35],[7,38,7,36],[7,39,7,37],[7,40,7,38],[7,41,7,39],[7,42,7,40],[7,43,7,41],[8,43,7,42],[7,45,8,44],[7,46,7,44],[7,47,7,45],[7,48,7,46],[7,49,7,47],[7,50,7,48],[7,51,7,49],[7,52,7,50],[7,53,7,51],[7,54,7,52],[7,55,7,53],[7,56,7,54],[7,57,7,55],[7,58,7,56],[7,59,7,57],[7,60,7,58],[7,61,7,59],[7,62,7,60],[7,63,7,61],[7,64,7,62],[8,64,7,63],[7,66,8,65],[7,67,7,65],[7,68,7,66],[7,69,7,67],[7,70,7,68],[7,71,7,69],[7,72,7,70],[7,73,7,71],[7,74,7,72],[7,75,7,73],[7,76,7,74],[7,77,7,75],[7,78,7,76],[7,79,7,77],[7,80,7,78],[7,81,7,79],[7,82,7,80],[7,83,7,81],[7,84,7,82],[7,85,7,83],[8,85,7,84],[7,87,8,86],[7,88,7,86],[7,89,7,87],[7,90,7,88],[7,91,7,89],[7,92,7,90],[7,93,7,91],[7,94,7,92],[7,95,7,93],[7,96,7,94],[7,97,7,95],[7,98,7,96],[7,99,7,97],[7,100,7,98],[7,101,7,99],[7,102,7,100],[7,103,7,101],[7,104,7,102],[7,105,7,103],[7,106,7,104],[8,106,7,105],[7,108,8,107],[7,109,7,107],[7,110,7,108],[7,111,7,109],[7,112,7,110],[7,113,7,111],[7,114,7,112],[7,115,7,113],[7,116,7,114],[7,117,7,115],[7,118,7,116],[7,119,7,117],[7,120,7,118],[7,121,7,119],[7,122,7,120],[7,123,7,121],[7,124,7,122],[7,125,7,123],[7,126,7,124],[7,127,7,125],[8,127,7,126],[7,129,8,128],[7,130,7,128],[7,131,7,129],[7,132,7,130],[7,133,7,131],[7,134,7,132],[7,135,7,133],[7,136,7,134],[7,137,7,135],[7,138,7,136],[7,139,7,137],[7,140,7,138],[7,141,7,139],[7,142,7,140],[7,143,7,141],[7,144,7,142],[7,145,7,143],[7,146,7,144],[7,147,7,145],[7,148,7,146],[8,148,7,147],[7,150,8,149],[7,151,7,149],[7,152,7,150],[7,153,7,151],[7,154,7,152],[7,155,7,153],[7,156,7,154],[7,157,7,155],[7,158,7,156],[7,159,7,157],[7,160,7,158],[7,161,7,159],[7,162,7,160],[7,163,7,161],[7,164,7,162],[7,165,7,163],[7,166,7,164],[7,167,7,165],[7,168,7,166],[7,169,7,167],[8,169,7,168],[7,171,8,170],[7,172,7,170],[7,173,7,171],[7,174,7,172],[7,175,7,173],[7,176,7,174],[7,177,7,175],[7,178,7,176],[7,179,7,177],[7,180,7,178],[7,181,7,179],[7,182,7,180],[7,183,7,181],[7,184,7,182],[7,185,7,183],[7,186,7,184],[7,187,7,185],[7,188,7,186],[7,189,7,187],[7,190,7,188],[8,190,7,189],[7,192,8,191],[7,193,7,191],[7,194,7,192],[7,195,7,193],[7,196,7,194],[7,197,7,195],[7,198,7,196],[7,199,7,197],[7,200,7,198],[7,201,7,199],[7,202,7,200],[7,203,7,201],[7,204,7,202],[7,205,7,203],[7,206,7,204],[7,207,7,205],[7,208,7,206],[7,209,7,207],[7,210,7,208],[7,211,7,209],[8,211,7,210],[7,213,8,212],[7,214,7,212],[7,215,7,213],[7,216,7,214],[7,217,7,215],[7,218,7,216],[7,219,7,217],[7,220,7,218],[7,221,7,219],[7,222,7,220],[7,223,7,221],[7,224,7,222],[7,225,7,223],[7,226,7,224],[7,227,7,225],[7,228,7,226],[7,229,7,227],[7,230,7,228],[7,231,7,229],[7,232,7,230],[8,232,7,231],[7,234,8,233],[7,235,7,233],[7,236,7,234],[7,237,7,235],[7,238,7,236],[7,239,7,237],[7,240,7,238],[7,241,7,239],[7,242,7,240],[7,243,7,241],[7,244,7,242],[7,245,7,243],[7,246,7,244],[7,247,7,245],[7,248,7,246],[7,249,7,247],[7,250,7,248],[7,251,7,249],[7,252,7,250],[7,253,7,251],[8,253,7,252],[7,255,8,254],[7,256,7,254],[7,257,7,255],[7,258,7,256],[7,7,7,257],[-1,-1,-1,-1],[-1,-1,-1,-1],[-1,-1,-1,-1],[-1,-1,-1,-1],[-1,-1,-1,-1],[-1,-1,-1,-1],[-1,-1,-1,-1],[-1,-1,-1,-1],[-1,-1,-1,-1],[-1,-1,-1,-1],[-1,-1,-1,-1],[-1,-1,-1,-1],[-1,-1,-1,-1],[-1,-1,-1,-1]],"stap_colors":[[35,5749504],[77,5749504],[119,5749504],[161,5749504],[203,5749504],[245,5749504]],"num":7},{"row":11,"stap":[[-1,-1,-1,-1],[-1,-1,-1,-1],[-1,-1,-1,-1],[-1,-1,-1,-1],[-1,-1,-1,-1],[-1,-1,-1,-1],[-1,-1,-1,-1],[8,8,8,258],[8,9,8,7],[8,10,8,8],[8,11,8,9],[8,12,8,10],[8,13,8,11],[8,14,8,12],[8,15,8,13],[8,16,8,14],[8,17,8,15],[8,18,8,16],[8,19,8,17],[8,20,8,18],[8,21,8,19],[8,22,8,20],[8,23,8,21],[8,24,8,22],[8,25,8,23],[8,26,8,24],[8,27,8,25],[8,28,8,26],[8,29,8,27],[8,30,8,28],[8,31,8,29],[8,32,8,30],[8,33,8,31],[8,34,8,32],[-1,-1,8,33],[8,36,-1,-1],[8,37,8,35],[8,38,8,36],[8,39,8,37],[8,40,8,38],[8,41,8,39],[8,42,8,40],[8,43,8,41],[8,44,8,42],[8,45,8,43],[8,46,8,44],[8,47,8,45],[8,48,8,46],[8,49,8,47],[8,50,8,48],[8,51,8,49],[8,52,8,50],[8,53,8,51],[8,54,8,52],[8,55,8,53],[8,56,8,54],[8,57,8,55],[8,58,8,56],[8,59,8,57],[8,60,8,58],[8,61,8,59],[8,62,8,60],[8,63,8,61],[8,64,8,62],[8,65,8,63],[8,66,8,64],[8,67,8,65],[8,68,8,66],[8,69,8,67],[8,70,8,68],[8,71,8,69],[8,72,8,70],[8,73,8,71],[8,74,8,72],[8,75,8,73],[8,76,8,74],[-1,-1,8,75],[8,78,-1,-1],[8,79,8,77],[8,80,8,78],[8,81,8,79],[8,82,8,80],[8,83,8,81],[8,84,8,82],[8,85,8,83],[8,86,8,84],[8,87,8,85],[8,88,8,86],[8,89,8,87],[8,90,8,88],[8,91,8,89],[8,92,8,90],[8,93,8,91],[8,94,8,92],[8,95,8,93],[8,96,8,94],[8,97,8,95],[8,98,8,96],[8,99,8,97],[8,100,8,98],[8,101,8,99],[8,102,8,100],[8,103,8,101],[8,104,8,102],[8,105,8,103],[8,106,8,104],[8,107,8,105],[8,108,8,106],[8,109,8,107],[8,110,8,108],[8,111,8,109],[8,112,8,110],[8,113,8,111],[8,114,8,112],[8,115,8,113],[8,116,8,114],[8,117,8,115],[8,118,8,116],[-1,-1,8,117],[8,120,-1,-1],[8,121,8,119],[8,122,8,120],[8,123,8,121],[8,124,8,122],[8,125,8,123],[8,126,8,124],[8,127,8,125],[8,128,8,126],[8,129,8,127],[8,130,8,128],[8,131,8,129],[8,132,8,130],[8,133,8,131],[8,134,8,132],[8,135,8,133],[8,136,8,134],[8,137,8,135],[8,138,8,136],[8,139,8,137],[8,140,8,138],[8,141,8,139],[8,142,8,140],[8,143,8,141],[8,144,8,142],[8,145,8,143],[8,146,8,144],[8,147,8,145],[8,148,8,146],[8,149,8,147],[8,150,8,148],[8,151,8,149],[8,152,8,150],[8,153,8,151],[8,154,8,152],[8,155,8,153],[8,156,8,154],[8,157,8,155],[8,158,8,156],[8,159,8,157],[8,160,8,158],[-1,-1,8,159],[8,162,-1,-1],[8,163,8,161],[8,164,8,162],[8,165,8,163],[8,166,8,164],[8,167,8,165],[8,168,8,166],[8,169,8,167],[8,170,8,168],[8,171,8,169],[8,172,8,170],[8,173,8,171],[8,174,8,172],[8,175,8,173],[8,176,8,174],[8,177,8,175],[8,178,8,176],[8,179,8,177],[8,180,8,178],[8,181,8,179],[8,182,8,180],[8,183,8,181],[8,184,8,182],[8,185,8,183],[8,186,8,184],[8,187,8,185],[8,188,8,186],[8,189,8,187],[8,190,8,188],[8,191,8,189],[8,192,8,190],[8,193,8,191],[8,194,8,192],[8,195,8,193],[8,196,8,194],[8,197,8,195],[8,198,8,196],[8,199,8,197],[8,200,8,198],[8,201,8,199],[8,202,8,200],[-1,-1,8,201],[8,204,-1,-1],[8,205,8,203],[8,206,8,204],[8,207,8,205],[8,208,8,206],[8,209,8,207],[8,210,8,208],[8,211,8,209],[8,212,8,210],[8,213,8,211],[8,214,8,212],[8,215,8,213],[8,216,8,214],[8,217,8,215],[8,218,8,216],[8,219,8,217],[8,220,8,218],[8,221,8,219],[8,222,8,220],[8,223,8,221],[8,224,8,222],[8,225,8,223],[8,226,8,224],[8,227,8,225],[8,228,8,226],[8,229,8,227],[8,230,8,228],[8,231,8,229],[8,232,8,230],[8,233,8,231],[8,234,8,232],[8,235,8,233],[8,236,8,234],[8,237,8,235],[8,238,8,236],[8,239,8,237],[8,240,8,238],[8,241,8,239],[8,242,8,240],[8,243,8,241],[8,244,8,242],[-1,-1,8,243],[8,246,-1,-1],[8,247,8,245],[8,248,8,246],[8,249,8,247],[8,250,8,248],[8,251,8,249],[8,252,8,250],[8,253,8,251],[8,254,8,252],[8,255,8,253],[8,256,8,254],[8,257,8,255],[8,258,8,256],[8,7,8,257],[-1,-1,-1,-1],[-1,-1,-1,-1],[-1,-1,-1,-1],[-1,-1,-1,-1],[-1,-1,-1,-1],[-1,-1,-1,-1],[-1,-1,-1,-1],[-1,-1,-1,-1],[-1,-1,-1,-1],[-1,-1,-1,-1],[-1,-1,-1,-1],[-1,-1,-1,-1],[-1,-1,-1,-1],[-1,-1,-1,-1]],"loop":[0,0,0,0,0,0,0,0,0,0,1,0,0,0,0,0,0,0,0,0,0,0,0,0,1,0,0,0,0,0,0,0,0,0,0,0,0,0,1,0,0,0,0,0,0,0,0,0,0,0,0,0,1,0,0,0,0,0,0,0,0,0,0,0,0,0,1,0,0,0,0,0,0,0,0,0,0,0,0,0,1,0,0,0,0,0,0,0,0,0,0,0,0,0,1,0,0,0,0,0,0,0,0,0,0,0,0,0,1,0,0,0,0,0,0,0,0,0,0,0,0,0,1,0,0,0,0,0,0,0,0,0,0,0,0,0,1,0,0,0,0,0,0,0,0,0,0,0,0,0,1,0,0,0,0,0,0,0,0,0,0,0,0,0,1,0,0,0,0,0,0,0,0,0,0,0,0,0,1,0,0,0,0,0,0,0,0,0,0,0,0,0,1,0,0,0,0,0,0,0,0,0,0,0,0,0,1,0,0,0,0,0,0,0,0,0,0,0,0,0,1,0,0,0,0,0,0,0,0,0,0,0,0,0,1,0,0,0,0,0,0,0,0,0,0,0,0,0,1,0,0,0,0,0,0,0,0,0,0,0,0,0,0,0,0,0,0,0,0,0,0,0,0],"scafLoop":[],"col":25,"stapLoop":[],"skip":[0,0,0,0,0,0,0,0,0,0,0,0,0,0,0,0,0,0,0,0,0,0,0,0,0,0,0,0,0,0,0,0,0,0,0,0,0,0,0,0,0,0,0,0,0,0,0,0,0,0,0,0,0,0,0,0,0,0,0,0,0,0,0,0,0,0,0,0,0,0,0,0,0,0,0,0,0,0,0,0,0,0,0,0,0,0,0,0,0,0,0,0,0,0,0,0,0,0,0,0,0,0,0,0,0,0,0,0,0,0,0,0,0,0,0,0,0,0,0,0,0,0,0,0,0,0,0,0,0,0,0,0,0,0,0,0,0,0,0,0,0,0,0,0,0,0,0,0,0,0,0,0,0,0,0,0,0,0,0,0,0,0,0,0,0,0,0,0,0,0,0,0,0,0,0,0,0,0,0,0,0,0,0,0,0,0,0,0,0,0,0,0,0,0,0,0,0,0,0,0,0,0,0,0,0,0,0,0,0,0,0,0,0,0,0,0,0,0,0,0,0,0,0,0,0,0,0,0,0,0,0,0,0,0,0,0,0,0,0,0,0,0,0,0,0,0,0,0,0,0,0,0,0,0,0,0,0,0,0,0,0,0,0,0,0,0,0,0,0,0,0,0,0],"scaf":[[-1,-1,-1,-1],[-1,-1,-1,-1],[-1,-1,-1,-1],[-1,-1,-1,-1],[-1,-1,-1,-1],[-1,-1,-1,-1],[-1,-1,-1,-1],[8,258,8,8],[8,7,8,9],[8,8,8,10],[8,9,8,11],[8,10,8,12],[8,11,8,13],[8,12,8,14],[8,13,8,15],[8,14,11,15],[11,16,8,17],[8,16,8,18],[8,17,8,19],[8,18,8,20],[8,19,8,21],[8,20,8,22],[8,21,7,22],[7,23,8,24],[8,23,8,25],[8,24,8,26],[8,25,8,27],[8,26,8,28],[8,27,8,29],[8,28,8,30],[8,29,8,31],[8,30,8,32],[8,31,8,33],[8,32,8,34],[8,33,8,35],[8,34,8,36],[8,35,11,36],[11,37,8,38],[8,37,8,39],[8,38,8,40],[8,39,8,41],[8,40,8,42],[8,41,8,43],[8,42,7,43],[7,44,8,45],[8,44,8,46],[8,45,8,47],[8,46,8,48],[8,47,8,49],[8,48,8,50],[8,49,8,51],[8,50,8,52],[8,51,8,53],[8,52,8,54],[8,53,8,55],[8,54,8,56],[8,55,8,57],[8,56,11,57],[11,58,8,59],[8,58,8,60],[8,59,8,61],[8,60,8,62],[8,61,8,63],[8,62,8,64],[8,63,7,64],[7,65,8,66],[8,65,8,67],[8,66,8,68],[8,67,8,69],[8,68,8,70],[8,69,8,71],[8,70,8,72],[8,71,8,73],[8,72,8,74],[8,73,8,75],[8,74,8,76],[8,75,8,77],[8,76,8,78],[8,77,11,78],[11,79,8,80],[8,79,8,81],[8,80,8,82],[8,81,8,83],[8,82,8,84],[8,83,8,85],[8,84,7,85],[7,86,8,87],[8,86,8,88],[8,87,8,89],[8,88,8,90],[8,89,8,91],[8,90,8,92],[8,91,8,93],[8,92,8,94],[8,93,8,95],[8,94,8,96],[8,95,8,97],[8,96,8,98],[8,97,8,99],[8,98,11,99],[11,100,8,101],[8,100,8,102],[8,101,8,103],[8,102,8,104],[8,103,8,105],[8,104,8,106],[8,105,7,106],[7,107,8,108],[8,107,8,109],[8,108,8,110],[8,109,8,111],[8,110,8,112],[8,111,8,113],[8,112,8,114],[8,113,8,115],[8,114,8,116],[8,115,8,117],[8,116,8,118],[8,117,8,119],[8,118,8,120],[8,119,11,120],[11,121,8,122],[8,121,8,123],[8,122,8,124],[8,123,8,125],[8,124,8,126],[8,125,8,127],[8,126,7,127],[7,128,8,129],[8,128,8,130],[8,129,8,131],[8,130,8,132],[8,131,8,133],[8,132,8,134],[8,133,8,135],[8,134,8,136],[8,135,8,137],[8,136,8,138],[8,137,8,139],[8,138,8,140],[8,139,8,141],[8,140,11,141],[11,142,8,143],[8,142,8,144],[8,143,8,145],[8,144,8,146],[8,145,8,147],[8,146,8,148],[8,147,7,148],[7,149,8,150],[8,149,8,151],[8,150,8,152],[8,151,8,153],[8,152,8,154],[8,153,8,155],[8,154,8,156],[8,155,8,157],[8,156,8,158],[8,157,8,159],[8,158,8,160],[8,159,8,161],[8,160,8,162],[8,161,11,162],[11,163,8,164],[8,163,8,165],[8,164,8,166],[8,165,8,167],[8,166,8,168],[8,167,8,169],[8,168,7,169],[7,170,8,171],[8,170,8,172],[8,171,8,173],[8,172,8,174],[8,173,8,175],[8,174,8,176],[8,175,8,177],[8,176,8,178],[8,177,8,179],[8,178,8,180],[8,179,8,181],[8,180,8,182],[8,181,8,183],[8,182,11,183],[11,184,8,185],[8,184,8,186],[8,185,8,187],[8,186,8,188],[8,187,8,189],[8,188,8,190],[8,189,7,190],[7,191,8,192],[8,191,8,193],[8,192,8,194],[8,193,8,195],[8,194,8,196],[8,195,8,197],[8,196,8,198],[8,197,8,199],[8,198,8,200],[8,199,8,201],[8,200,8,202],[8,201,8,203],[8,202,8,204],[8,203,11,204],[11,205,8,206],[8,205,8,207],[8,206,8,208],[8,207,8,209],[8,208,8,210],[8,209,8,211],[8,210,7,211],[7,212,8,213],[8,212,8,214],[8,213,8,215],[8,214,8,216],[8,215,8,217],[8,216,8,218],[8,217,8,219],[8,218,8,220],[8,219,8,221],[8,220,8,222],[8,221,8,223],[8,222,8,224],[8,223,8,225],[8,224,11,225],[11,226,8,227],[8,226,8,228],[8,227,8,229],[8,228,8,230],[8,229,8,231],[8,230,8,232],[8,231,7,232],[7,233,8,234],[8,233,8,235],[8,234,8,236],[8,235,8,237],[8,236,8,238],[8,237,8,239],[8,238,8,240],[8,239,8,241],[8,240,8,242],[8,241,8,243],[8,242,8,244],[8,243,8,245],[8,244,8,246],[8,245,11,246],[11,247,8,248],[8,247,8,249],[8,248,8,250],[8,249,8,251],[8,250,8,252],[8,251,8,253],[8,252,7,253],[7,254,8,255],[8,254,8,256],[8,255,8,257],[8,256,8,258],[8,257,8,7],[-1,-1,-1,-1],[-1,-1,-1,-1],[-1,-1,-1,-1],[-1,-1,-1,-1],[-1,-1,-1,-1],[-1,-1,-1,-1],[-1,-1,-1,-1],[-1,-1,-1,-1],[-1,-1,-1,-1],[-1,-1,-1,-1],[-1,-1,-1,-1],[-1,-1,-1,-1],[-1,-1,-1,-1],[-1,-1,-1,-1]],"stap_colors":[[34,16225054],[76,16225054],[118,16225054],[160,16225054],[202,16225054],[244,16225054]],"num":8},{"row":12,"stap":[[-1,-1,-1,-1],[-1,-1,-1,-1],[-1,-1,-1,-1],[-1,-1,-1,-1],[-1,-1,-1,-1],[-1,-1,-1,-1],[-1,-1,-1,-1],[10,8,10,258],[10,9,10,7],[10,10,10,8],[10,11,10,9],[10,12,10,10],[10,13,10,11],[11,13,10,12],[10,15,11,14],[10,16,10,14],[10,17,10,15],[10,18,10,16],[10,19,10,17],[10,20,10,18],[10,21,10,19],[10,22,10,20],[10,23,10,21],[10,24,10,22],[10,25,10,23],[10,26,10,24],[10,27,10,25],[10,28,10,26],[10,29,10,27],[10,30,10,28],[10,31,10,29],[10,32,10,30],[10,33,10,31],[10,34,10,32],[-1,-1,10,33],[10,36,-1,-1],[10,37,10,35],[10,38,10,36],[10,39,10,37],[10,40,10,38],[10,41,10,39],[10,42,10,40],[10,43,10,41],[10,44,10,42],[10,45,10,43],[10,46,10,44],[10,47,10,45],[10,48,10,46],[10,49,10,47],[10,50,10,48],[10,51,10,49],[10,52,10,50],[10,53,10,51],[10,54,10,52],[10,55,10,53],[11,55,10,54],[10,57,11,56],[10,58,10,56],[10,59,10,57],[10,60,10,58],[10,61,10,59],[10,62,10,60],[10,63,10,61],[10,64,10,62],[10,65,10,63],[10,66,10,64],[10,67,10,65],[10,68,10,66],[10,69,10,67],[10,70,10,68],[10,71,10,69],[10,72,10,70],[10,73,10,71],[10,74,10,72],[10,75,10,73],[10,76,10,74],[-1,-1,10,75],[10,78,-1,-1],[10,79,10,77],[10,80,10,78],[10,81,10,79],[10,82,10,80],[10,83,10,81],[10,84,10,82],[10,85,10,83],[10,86,10,84],[10,87,10,85],[10,88,10,86],[10,89,10,87],[10,90,10,88],[10,91,10,89],[10,92,10,90],[10,93,10,91],[10,94,10,92],[10,95,10,93],[10,96,10,94],[10,97,10,95],[11,97,10,96],[10,99,11,98],[10,100,10,98],[10,101,10,99],[10,102,10,100],[10,103,10,101],[10,104,10,102],[10,105,10,103],[10,106,10,104],[10,107,10,105],[10,108,10,106],[10,109,10,107],[10,110,10,108],[10,111,10,109],[10,112,10,110],[10,113,10,111],[10,114,10,112],[10,115,10,113],[10,116,10,114],[10,117,10,115],[10,118,10,116],[-1,-1,10,117],[10,120,-1,-1],[10,121,10,119],[10,122,10,120],[10,123,10,121],[10,124,10,122],[10,125,10,123],[10,126,10,124],[10,127,10,125],[10,128,10,126],[10,129,10,127],[10,130,10,128],[10,131,10,129],[10,132,10,130],[10,133,10,131],[10,134,10,132],[10,135,10,133],[10,136,10,134],[10,137,10,135],[10,138,10,136],[10,139,10,137],[11,139,10,138],[10,141,11,140],[10,142,10,140],[10,143,10,141],[10,144,10,142],[10,145,10,143],[10,146,10,144],[10,147,10,145],[10,148,10,146],[10,149,10,147],[10,150,10,148],[10,151,10,149],[10,152,10,150],[10,153,10,151],[10,154,10,152],[10,155,10,153],[10,156,10,154],[10,157,10,155],[10,158,10,156],[10,159,10,157],[10,160,10,158],[-1,-1,10,159],[10,162,-1,-1],[10,163,10,161],[10,164,10,162],[10,165,10,163],[10,166,10,164],[10,167,10,165],[10,168,10,166],[10,169,10,167],[10,170,10,168],[10,171,10,169],[10,172,10,170],[10,173,10,171],[10,174,10,172],[10,175,10,173],[10,176,10,174],[10,177,10,175],[10,178,10,176],[10,179,10,177],[10,180,10,178],[10,181,10,179],[11,181,10,180],[10,183,11,182],[10,184,10,182],[10,185,10,183],[10,186,10,184],[10,187,10,185],[10,188,10,186],[10,189,10,187],[10,190,10,188],[10,191,10,189],[10,192,10,190],[10,193,10,191],[10,194,10,192],[10,195,10,193],[10,196,10,194],[10,197,10,195],[10,198,10,196],[10,199,10,197],[10,200,10,198],[10,201,10,199],[10,202,10,200],[-1,-1,10,201],[10,204,-1,-1],[10,205,10,203],[10,206,10,204],[10,207,10,205],[10,208,10,206],[10,209,10,207],[10,210,10,208],[10,211,10,209],[10,212,10,210],[10,213,10,211],[10,214,10,212],[10,215,10,213],[10,216,10,214],[10,217,10,215],[10,218,10,216],[10,219,10,217],[10,220,10,218],[10,221,10,219],[10,222,10,220],[10,223,10,221],[11,223,10,222],[10,225,11,224],[10,226,10,224],[10,227,10,225],[10,228,10,226],[10,229,10,227],[10,230,10,228],[10,231,10,229],[10,232,10,230],[10,233,10,231],[10,234,10,232],[10,235,10,233],[10,236,10,234],[10,237,10,235],[10,238,10,236],[10,239,10,237],[10,240,10,238],[10,241,10,239],[10,242,10,240],[10,243,10,241],[10,244,10,242],[-1,-1,10,243],[10,246,-1,-1],[10,247,10,245],[10,248,10,246],[10,249,10,247],[10,250,10,248],[10,251,10,249],[10,252,10,250],[10,253,10,251],[10,254,10,252],[10,255,10,253],[10,256,10,254],[10,257,10,255],[10,258,10,256],[10,7,10,257],[-1,-1,-1,-1],[-1,-1,-1,-1],[-1,-1,-1,-1],[-1,-1,-1,-1],[-1,-1,-1,-1],[-1,-1,-1,-1],[-1,-1,-1,-1],[-1,-1,-1,-1],[-1,-1,-1,-1],[-1,-1,-1,-1],[-1,-1,-1,-1],[-1,-1,-1,-1],[-1,-1,-1,-1],[-1,-1,-1,-1]],"loop":[0,0,0,0,0,0,0,0,0,0,0,0,0,0,0,0,0,0,0,0,0,0,0,0,0,0,0,0,0,0,0,0,0,0,0,0,0,0,0,0,0,0,0,0,0,0,0,0,0,0,0,0,0,0,0,0,0,0,0,0,0,0,0,0,0,0,0,0,0,0,0,0,0,0,0,0,0,0,0,0,0,0,0,0,0,0,0,0,0,0,0,0,0,0,0,0,0,0,0,0,0,0,0,0,0,0,0,0,0,0,0,0,0,0,0,0,0,0,0,0,0,0,0,0,0,0,0,0,0,0,0,0,0,0,0,0,0,0,0,0,0,0,0,0,0,0,0,0,0,0,0,0,0,0,0,0,0,0,0,0,0,0,0,0,0,0,0,0,0,0,0,0,0,0,0,0,0,0,0,0,0,0,0,0,0,0,0,0,0,0,0,0,0,0,0,0,0,0,0,0,0,0,0,0,0,0,0,0,0,0,0,0,0,0,0,0,0,0,0,0,0,0,0,0,0,0,0,0,0,0,0,0,0,0,0,0,0,0,0,0,0,0,0,0,0,0,0,0,0,0,0,0,0,0,0,0,0,0,0,0,0,0,0,0,0,0,0,0,0,0,0,0,0],"scafLoop":[],"col":24,"stapLoop":[],"skip":[0,0,0,0,0,0,0,0,0,-1,0,0,0,0,0,0,-1,0,-1,0,0,0,0,-1,0,-1,0,0,0,0,-1,0,0,0,0,0,0,-1,0,-1,0,0,0,0,-1,0,-1,0,0,0,0,-1,0,0,0,0,0,0,-1,0,-1,0,0,0,0,-1,0,-1,0,0,0,0,-1,0,0,0,0,0,0,-1,0,-1,0,0,0,0,-1,0,-1,0,0,0,0,-1,0,0,0,0,0,0,-1,0,-1,0,0,0,0,-1,0,-1,0,0,0,0,-1,0,0,0,0,0,0,-1,0,-1,0,0,0,0,-1,0,-1,0,0,0,0,-1,0,0,0,0,0,0,-1,0,-1,0,0,0,0,-1,0,-1,0,0,0,0,-1,0,0,0,0,0,0,-1,0,-1,0,0,0,0,-1,0,-1,0,0,0,0,-1,0,0,0,0,0,0,-1,0,-1,0,0,0,0,-1,0,-1,0,0,0,0,-1,0,0,0,0,0,0,-1,0,-1,0,0,0,0,-1,0,-1,0,0,0,0,-1,0,0,0,0,0,0,-1,0,-1,0,0,0,0,-1,0,-1,0,0,0,0,-1,0,0,0,0,0,0,-1,0,-1,0,0,0,0,-1,0,-1,0,0,0,0,0,0,0,0,0,0,0,0,0,0,0,0],"scaf":[[-1,-1,-1,-1],[-1,-1,-1,-1],[-1,-1,-1,-1],[-1,-1,-1,-1],[-1,-1,-1,-1],[-1,-1,-1,-1],[-1,-1,-1,-1],[10,258,10,8],[10,7,10,9],[10,8,10,10],[10,9,10,11],[10,10,10,12],[10,11,10,13],[10,12,10,14],[10,13,10,15],[10,14,10,16],[10,15,10,17],[10,16,10,18],[10,17,10,19],[10,18,10,20],[10,19,10,21],[10,20,10,22],[10,21,10,23],[10,22,10,24],[10,23,10,25],[10,24,10,26],[10,25,10,27],[10,26,10,28],[10,27,10,29],[10,28,10,30],[10,29,10,31],[10,30,10,32],[10,31,10,33],[10,32,10,34],[10,33,10,35],[10,34,10,36],[10,35,10,37],[10,36,10,38],[10,37,10,39],[10,38,10,40],[10,39,10,41],[10,40,10,42],[10,41,10,43],[10,42,10,44],[10,43,10,45],[10,44,-1,-1],[-1,-1,10,47],[10,46,10,48],[10,47,10,49],[10,48,10,50],[10,49,10,51],[10,50,10,52],[10,51,10,53],[10,52,10,54],[10,53,10,55],[10,54,10,56],[10,55,10,57],[10,56,10,58],[10,57,10,59],[10,58,10,60],[10,59,10,61],[10,60,10,62],[10,61,10,63],[10,62,10,64],[10,63,10,65],[10,64,10,66],[10,65,10,67],[10,66,10,68],[10,67,10,69],[10,68,10,70],[10,69,10,71],[10,70,10,72],[10,71,10,73],[10,72,10,74],[10,73,10,75],[10,74,10,76],[10,75,10,77],[10,76,10,78],[10,77,10,79],[10,78,10,80],[10,79,10,81],[10,80,10,82],[10,81,10,83],[10,82,10,84],[10,83,10,85],[10,84,10,86],[10,85,10,87],[10,86,-1,-1],[-1,-1,10,89],[10,88,10,90],[10,89,10,91],[10,90,10,92],[10,91,10,93],[10,92,10,94],[10,93,10,95],[10,94,10,96],[10,95,10,97],[10,96,10,98],[10,97,10,99],[10,98,10,100],[10,99,10,101],[10,100,10,102],[10,101,10,103],[10,102,10,104],[10,103,10,105],[10,104,10,106],[10,105,10,107],[10,106,10,108],[10,107,10,109],[10,108,10,110],[10,109,10,111],[10,110,10,112],[10,111,10,113],[10,112,10,114],[10,113,10,115],[10,114,10,116],[10,115,10,117],[10,116,10,118],[10,117,10,119],[10,118,10,120],[10,119,10,121],[10,120,10,122],[10,121,10,123],[10,122,10,124],[10,123,10,125],[10,124,10,126],[10,125,10,127],[10,126,10,128],[10,127,10,129],[10,128,-1,-1],[-1,-1,10,131],[10,130,10,132],[10,131,10,133],[10,132,10,134],[10,133,10,135],[10,134,10,136],[10,135,10,137],[10,136,10,138],[10,137,10,139],[10,138,10,140],[10,139,10,141],[10,140,10,142],[10,141,10,143],[10,142,10,144],[10,143,10,145],[10,144,10,146],[10,145,10,147],[10,146,10,148],[10,147,10,149],[10,148,10,150],[10,149,10,151],[10,150,10,152],[10,151,10,153],[10,152,10,154],[10,153,10,155],[10,154,10,156],[10,155,10,157],[10,156,10,158],[10,157,10,159],[10,158,10,160],[10,159,10,161],[10,160,10,162],[10,161,10,163],[10,162,10,164],[10,163,10,165],[10,164,10,166],[10,165,10,167],[10,166,10,168],[10,167,10,169],[10,168,10,170],[10,169,10,171],[10,170,-1,-1],[-1,-1,10,173],[10,172,10,174],[10,173,10,175],[10,174,10,176],[10,175,10,177],[10,176,10,178],[10,177,10,179],[10,178,10,180],[10,179,10,181],[10,180,10,182],[10,181,10,183],[10,182,10,184],[10,183,10,185],[10,184,10,186],[10,185,10,187],[10,186,10,188],[10,187,10,189],[10,188,10,190],[10,189,10,191],[10,190,10,192],[10,191,10,193],[10,192,10,194],[10,193,10,195],[10,194,10,196],[10,195,10,197],[10,196,10,198],[10,197,10,199],[10,198,10,200],[10,199,10,201],[10,200,10,202],[10,201,10,203],[10,202,10,204],[10,203,10,205],[10,204,10,206],[10,205,10,207],[10,206,10,208],[10,207,10,209],[10,208,10,210],[10,209,10,211],[10,210,10,212],[10,211,10,213],[10,212,-1,-1],[-1,-1,10,215],[10,214,10,216],[10,215,10,217],[10,216,10,218],[10,217,10,219],[10,218,10,220],[10,219,10,221],[10,220,10,222],[10,221,10,223],[10,222,10,224],[10,223,10,225],[10,224,10,226],[10,225,10,227],[10,226,10,228],[10,227,10,229],[10,228,10,230],[10,229,10,231],[10,230,10,232],[10,231,10,233],[10,232,10,234],[10,233,10,235],[10,234,10,236],[10,235,10,237],[10,236,10,238],[10,237,10,239],[10,238,10,240],[10,239,10,241],[10,240,10,242],[10,241,10,243],[10,242,10,244],[10,243,10,245],[10,244,10,246],[10,245,10,247],[10,246,10,248],[10,247,10,249],[10,248,10,250],[10,249,10,251],[10,250,10,252],[10,251,10,253],[10,252,10,254],[10,253,10,255],[10,254,-1,-1],[-1,-1,10,257],[10,256,10,258],[10,257,10,7],[-1,-1,-1,-1],[-1,-1,-1,-1],[-1,-1,-1,-1],[-1,-1,-1,-1],[-1,-1,-1,-1],[-1,-1,-1,-1],[-1,-1,-1,-1],[-1,-1,-1,-1],[-1,-1,-1,-1],[-1,-1,-1,-1],[-1,-1,-1,-1],[-1,-1,-1,-1],[-1,-1,-1,-1],[-1,-1,-1,-1]],"stap_colors":[[34,5749504],[76,5749504],[118,5749504],[160,5749504],[202,5749504],[244,5749504]],"num":10},{"row":11,"stap":[[-1,-1,-1,-1],[-1,-1,-1,-1],[-1,-1,-1,-1],[-1,-1,-1,-1],[-1,-1,-1,-1],[-1,-1,-1,-1],[-1,-1,-1,-1],[11,258,11,8],[11,7,11,9],[11,8,11,10],[11,9,11,11],[11,10,11,12],[11,11,11,13],[11,12,10,13],[10,14,11,15],[11,14,11,16],[11,15,11,17],[11,16,11,18],[11,17,11,19],[11,18,11,20],[11,19,11,21],[11,20,11,22],[11,21,11,23],[11,22,11,24],[11,23,11,25],[11,24,11,26],[11,25,11,27],[11,26,11,28],[11,27,11,29],[11,28,11,30],[11,29,11,31],[11,30,11,32],[11,31,11,33],[11,32,11,34],[11,33,-1,-1],[-1,-1,11,36],[11,35,11,37],[11,36,11,38],[11,37,11,39],[11,38,11,40],[11,39,11,41],[11,40,11,42],[11,41,11,43],[11,42,11,44],[11,43,11,45],[11,44,11,46],[11,45,11,47],[11,46,11,48],[11,47,11,49],[11,48,11,50],[11,49,11,51],[11,50,11,52],[11,51,11,53],[11,52,11,54],[11,53,11,55],[11,54,10,55],[10,56,11,57],[11,56,11,58],[11,57,11,59],[11,58,11,60],[11,59,11,61],[11,60,11,62],[11,61,11,63],[11,62,11,64],[11,63,11,65],[11,64,11,66],[11,65,11,67],[11,66,11,68],[11,67,11,69],[11,68,11,70],[11,69,11,71],[11,70,11,72],[11,71,11,73],[11,72,11,74],[11,73,11,75],[11,74,11,76],[11,75,-1,-1],[-1,-1,11,78],[11,77,11,79],[11,78,11,80],[11,79,11,81],[11,80,11,82],[11,81,11,83],[11,82,11,84],[11,83,11,85],[11,84,11,86],[11,85,11,87],[11,86,11,88],[11,87,11,89],[11,88,11,90],[11,89,11,91],[11,90,11,92],[11,91,11,93],[11,92,11,94],[11,93,11,95],[11,94,11,96],[11,95,11,97],[11,96,10,97],[10,98,11,99],[11,98,11,100],[11,99,11,101],[11,100,11,102],[11,101,11,103],[11,102,11,104],[11,103,11,105],[11,104,11,106],[11,105,11,107],[11,106,11,108],[11,107,11,109],[11,108,11,110],[11,109,11,111],[11,110,11,112],[11,111,11,113],[11,112,11,114],[11,113,11,115],[11,114,11,116],[11,115,11,117],[11,116,11,118],[11,117,-1,-1],[-1,-1,11,120],[11,119,11,121],[11,120,11,122],[11,121,11,123],[11,122,11,124],[11,123,11,125],[11,124,11,126],[11,125,11,127],[11,126,11,128],[11,127,11,129],[11,128,11,130],[11,129,11,131],[11,130,11,132],[11,131,11,133],[11,132,11,134],[11,133,11,135],[11,134,11,136],[11,135,11,137],[11,136,11,138],[11,137,11,139],[11,138,10,139],[10,140,11,141],[11,140,11,142],[11,141,11,143],[11,142,11,144],[11,143,11,145],[11,144,11,146],[11,145,11,147],[11,146,11,148],[11,147,11,149],[11,148,11,150],[11,149,11,151],[11,150,11,152],[11,151,11,153],[11,152,11,154],[11,153,11,155],[11,154,11,156],[11,155,11,157],[11,156,11,158],[11,157,11,159],[11,158,11,160],[11,159,-1,-1],[-1,-1,11,162],[11,161,11,163],[11,162,11,164],[11,163,11,165],[11,164,11,166],[11,165,11,167],[11,166,11,168],[11,167,11,169],[11,168,11,170],[11,169,11,171],[11,170,11,172],[11,171,11,173],[11,172,11,174],[11,173,11,175],[11,174,11,176],[11,175,11,177],[11,176,11,178],[11,177,11,179],[11,178,11,180],[11,179,11,181],[11,180,10,181],[10,182,11,183],[11,182,11,184],[11,183,11,185],[11,184,11,186],[11,185,11,187],[11,186,11,188],[11,187,11,189],[11,188,11,190],[11,189,11,191],[11,190,11,192],[11,191,11,193],[11,192,11,194],[11,193,11,195],[11,194,11,196],[11,195,11,197],[11,196,11,198],[11,197,11,199],[11,198,11,200],[11,199,11,201],[11,200,11,202],[11,201,-1,-1],[-1,-1,11,204],[11,203,11,205],[11,204,11,206],[11,205,11,207],[11,206,11,208],[11,207,11,209],[11,208,11,210],[11,209,11,211],[11,210,11,212],[11,211,11,213],[11,212,11,214],[11,213,11,215],[11,214,11,216],[11,215,11,217],[11,216,11,218],[11,217,11,219],[11,218,11,220],[11,219,11,221],[11,220,11,222],[11,221,11,223],[11,222,10,223],[10,224,11,225],[11,224,11,226],[11,225,11,227],[11,226,11,228],[11,227,11,229],[11,228,11,230],[11,229,11,231],[11,230,11,232],[11,231,11,233],[11,232,11,234],[11,233,11,235],[11,234,11,236],[11,235,11,237],[11,236,11,238],[11,237,11,239],[11,238,11,240],[11,239,11,241],[11,240,11,242],[11,241,11,243],[11,242,11,244],[11,243,-1,-1],[-1,-1,11,246],[11,245,11,247],[11,246,11,248],[11,247,11,249],[11,248,11,250],[11,249,11,251],[11,250,11,252],[11,251,11,253],[11,252,11,254],[11,253,11,255],[11,254,11,256],[11,255,11,257],[11,256,11,258],[11,257,11,7],[-1,-1,-1,-1],[-1,-1,-1,-1],[-1,-1,-1,-1],[-1,-1,-1,-1],[-1,-1,-1,-1],[-1,-1,-1,-1],[-1,-1,-1,-1],[-1,-1,-1,-1],[-1,-1,-1,-1],[-1,-1,-1,-1],[-1,-1,-1,-1],[-1,-1,-1,-1],[-1,-1,-1,-1],[-1,-1,-1,-1]],"loop":[0,0,0,0,0,0,0,0,0,0,0,0,0,0,0,0,0,0,0,0,0,0,0,0,0,0,0,0,0,0,0,0,0,0,0,0,0,0,0,0,0,0,0,0,0,0,0,0,0,0,0,0,0,0,0,0,0,0,0,0,0,0,0,0,0,0,0,0,0,0,0,0,0,0,0,0,0,0,0,0,0,0,0,0,0,0,0,0,0,0,0,0,0,0,0,0,0,0,0,0,0,0,0,0,0,0,0,0,0,0,0,0,0,0,0,0,0,0,0,0,0,0,0,0,0,0,0,0,0,0,0,0,0,0,0,0,0,0,0,0,0,0,0,0,0,0,0,0,0,0,0,0,0,0,0,0,0,0,0,0,0,0,0,0,0,0,0,0,0,0,0,0,0,0,0,0,0,0,0,0,0,0,0,0,0,0,0,0,0,0,0,0,0,0,0,0,0,0,0,0,0,0,0,0,0,0,0,0,0,0,0,0,0,0,0,0,0,0,0,0,0,0,0,0,0,0,0,0,0,0,0,0,0,0,0,0,0,0,0,0,0,0,0,0,0,0,0,0,0,0,0,0,0,0,0,0,0,0,0,0,0,0,0,0,0,0,0,0,0,0,0,0,0],"scafLoop":[],"col":24,"stapLoop":[],"skip":[0,0,0,0,0,0,0,0,0,0,-1,0,0,0,0,0,0,0,0,0,0,0,0,0,0,0,0,0,0,0,0,-1,0,0,0,0,0,0,0,0,0,0,0,0,0,0,0,0,0,0,0,0,-1,0,0,0,0,0,0,0,0,0,0,0,0,0,0,0,0,0,0,0,0,-1,0,0,0,0,0,0,0,0,0,0,0,0,0,0,0,0,0,0,0,0,-1,0,0,0,0,0,0,0,0,0,0,0,0,0,0,0,0,0,0,0,0,-1,0,0,0,0,0,0,0,0,0,0,0,0,0,0,0,0,0,0,0,0,-1,0,0,0,0,0,0,0,0,0,0,0,0,0,0,0,0,0,0,0,0,-1,0,0,0,0,0,0,0,0,0,0,0,0,0,0,0,0,0,0,0,0,-1,0,0,0,0,0,0,0,0,0,0,0,0,0,0,0,0,0,0,0,0,-1,0,0,0,0,0,0,0,0,0,0,0,0,0,0,0,0,0,0,0,0,-1,0,0,0,0,0,0,0,0,0,0,0,0,0,0,0,0,0,0,0,0,-1,0,0,0,0,0,0,0,0,0,0,0,0,0,0,0,0,0,0,0,0,0,0,0,0,0,0,0,0,0,0,0],"scaf":[[-1,-1,-1,-1],[-1,-1,-1,-1],[-1,-1,-1,-1],[-1,-1,-1,-1],[-1,-1,-1,-1],[-1,-1,-1,-1],[-1,-1,-1,-1],[11,8,11,258],[11,9,11,7],[11,10,11,8],[11,11,11,9],[11,12,11,10],[11,13,11,11],[11,14,11,12],[11,15,11,13],[8,15,11,14],[11,17,8,16],[11,18,11,16],[11,19,11,17],[11,20,11,18],[11,21,11,19],[11,22,11,20],[12,22,11,21],[11,24,12,23],[11,25,11,23],[11,26,11,24],[11,27,11,25],[11,28,11,26],[11,29,11,27],[11,30,11,28],[11,31,11,29],[11,32,11,30],[11,33,11,31],[11,34,11,32],[11,35,11,33],[11,36,11,34],[8,36,11,35],[11,38,8,37],[11,39,11,37],[11,40,11,38],[11,41,11,39],[11,42,11,40],[11,43,11,41],[12,43,11,42],[11,45,12,44],[11,46,11,44],[11,47,11,45],[11,48,11,46],[11,49,11,47],[11,50,11,48],[11,51,11,49],[11,52,11,50],[11,53,11,51],[11,54,11,52],[11,55,11,53],[11,56,11,54],[11,57,11,55],[8,57,11,56],[11,59,8,58],[11,60,11,58],[11,61,11,59],[11,62,11,60],[11,63,11,61],[11,64,11,62],[12,64,11,63],[11,66,12,65],[11,67,11,65],[11,68,11,66],[11,69,11,67],[11,70,11,68],[11,71,11,69],[11,72,11,70],[11,73,11,71],[11,74,11,72],[11,75,11,73],[11,76,11,74],[11,77,11,75],[11,78,11,76],[8,78,11,77],[11,80,8,79],[11,81,11,79],[11,82,11,80],[11,83,11,81],[11,84,11,82],[11,85,11,83],[12,85,11,84],[11,87,12,86],[11,88,11,86],[11,89,11,87],[11,90,11,88],[11,91,11,89],[11,92,11,90],[11,93,11,91],[11,94,11,92],[11,95,11,93],[11,96,11,94],[11,97,11,95],[11,98,11,96],[11,99,11,97],[8,99,11,98],[11,101,8,100],[11,102,11,100],[11,103,11,101],[11,104,11,102],[11,105,11,103],[11,106,11,104],[12,106,11,105],[11,108,12,107],[11,109,11,107],[11,110,11,108],[11,111,11,109],[11,112,11,110],[11,113,11,111],[11,114,11,112],[11,115,11,113],[11,116,11,114],[11,117,11,115],[11,118,11,116],[11,119,11,117],[11,120,11,118],[8,120,11,119],[11,122,8,121],[11,123,11,121],[11,124,11,122],[11,125,11,123],[11,126,11,124],[11,127,11,125],[12,127,11,126],[11,129,12,128],[11,130,11,128],[11,131,11,129],[11,132,11,130],[11,133,11,131],[11,134,11,132],[11,135,11,133],[11,136,11,134],[11,137,11,135],[11,138,11,136],[11,139,11,137],[11,140,11,138],[11,141,11,139],[8,141,11,140],[11,143,8,142],[11,144,11,142],[11,145,11,143],[11,146,11,144],[11,147,11,145],[11,148,11,146],[12,148,11,147],[11,150,12,149],[11,151,11,149],[11,152,11,150],[11,153,11,151],[11,154,11,152],[11,155,11,153],[11,156,11,154],[11,157,11,155],[11,158,11,156],[11,159,11,157],[11,160,11,158],[11,161,11,159],[11,162,11,160],[8,162,11,161],[11,164,8,163],[11,165,11,163],[11,166,11,164],[11,167,11,165],[11,168,11,166],[11,169,11,167],[12,169,11,168],[11,171,12,170],[11,172,11,170],[11,173,11,171],[11,174,11,172],[11,175,11,173],[11,176,11,174],[11,177,11,175],[11,178,11,176],[11,179,11,177],[11,180,11,178],[11,181,11,179],[11,182,11,180],[11,183,11,181],[8,183,11,182],[11,185,8,184],[11,186,11,184],[11,187,11,185],[11,188,11,186],[11,189,11,187],[11,190,11,188],[12,190,11,189],[11,192,12,191],[11,193,11,191],[11,194,11,192],[11,195,11,193],[11,196,11,194],[11,197,11,195],[11,198,11,196],[11,199,11,197],[11,200,11,198],[11,201,11,199],[11,202,11,200],[11,203,11,201],[11,204,11,202],[8,204,11,203],[11,206,8,205],[11,207,11,205],[11,208,11,206],[11,209,11,207],[11,210,11,208],[11,211,11,209],[12,211,11,210],[11,213,12,212],[11,214,11,212],[11,215,11,213],[11,216,11,214],[11,217,11,215],[11,218,11,216],[11,219,11,217],[11,220,11,218],[11,221,11,219],[11,222,11,220],[11,223,11,221],[11,224,11,222],[11,225,11,223],[8,225,11,224],[11,227,8,226],[11,228,11,226],[11,229,11,227],[11,230,11,228],[11,231,11,229],[11,232,11,230],[12,232,11,231],[11,234,12,233],[11,235,11,233],[11,236,11,234],[11,237,11,235],[11,238,11,236],[11,239,11,237],[11,240,11,238],[11,241,11,239],[11,242,11,240],[11,243,11,241],[11,244,11,242],[11,245,11,243],[11,246,11,244],[8,246,11,245],[11,248,8,247],[11,249,11,247],[11,250,11,248],[11,251,11,249],[11,252,11,250],[11,253,11,251],[12,253,11,252],[11,255,12,254],[11,256,11,254],[11,257,11,255],[11,258,11,256],[11,7,11,257],[-1,-1,-1,-1],[-1,-1,-1,-1],[-1,-1,-1,-1],[-1,-1,-1,-1],[-1,-1,-1,-1],[-1,-1,-1,-1],[-1,-1,-1,-1],[-1,-1,-1,-1],[-1,-1,-1,-1],[-1,-1,-1,-1],[-1,-1,-1,-1],[-1,-1,-1,-1],[-1,-1,-1,-1],[-1,-1,-1,-1]],"stap_colors":[[35,5749504],[77,5749504],[119,5749504],[161,5749504],[203,5749504],[245,5749504]],"num":11},{"row":11,"stap":[[-1,-1,-1,-1],[-1,-1,-1,-1],[-1,-1,-1,-1],[-1,-1,-1,-1],[-1,-1,-1,-1],[-1,-1,-1,-1],[-1,-1,-1,-1],[12,8,12,258],[12,9,12,7],[12,10,12,8],[12,11,12,9],[12,12,12,10],[12,13,12,11],[-1,-1,12,12],[12,15,-1,-1],[12,16,12,14],[12,17,12,15],[12,18,12,16],[12,19,12,17],[12,20,12,18],[12,21,12,19],[12,22,12,20],[12,23,12,21],[12,24,12,22],[12,25,12,23],[12,26,12,24],[12,27,12,25],[12,28,12,26],[12,29,12,27],[12,30,12,28],[12,31,12,29],[12,32,12,30],[12,33,12,31],[12,34,12,32],[12,35,12,33],[12,36,12,34],[12,37,12,35],[12,38,12,36],[12,39,12,37],[12,40,12,38],[12,41,12,39],[12,42,12,40],[12,43,12,41],[12,44,12,42],[12,45,12,43],[12,46,12,44],[12,47,12,45],[12,48,12,46],[12,49,12,47],[12,50,12,48],[12,51,12,49],[12,52,12,50],[12,53,12,51],[12,54,12,52],[12,55,12,53],[-1,-1,12,54],[12,57,-1,-1],[12,58,12,56],[12,59,12,57],[12,60,12,58],[12,61,12,59],[12,62,12,60],[12,63,12,61],[12,64,12,62],[12,65,12,63],[12,66,12,64],[12,67,12,65],[12,68,12,66],[12,69,12,67],[12,70,12,68],[12,71,12,69],[12,72,12,70],[12,73,12,71],[12,74,12,72],[12,75,12,73],[12,76,12,74],[12,77,12,75],[12,78,12,76],[12,79,12,77],[12,80,12,78],[12,81,12,79],[12,82,12,80],[12,83,12,81],[12,84,12,82],[12,85,12,83],[12,86,12,84],[12,87,12,85],[12,88,12,86],[12,89,12,87],[12,90,12,88],[12,91,12,89],[12,92,12,90],[12,93,12,91],[12,94,12,92],[12,95,12,93],[12,96,12,94],[12,97,12,95],[-1,-1,12,96],[12,99,-1,-1],[12,100,12,98],[12,101,12,99],[12,102,12,100],[12,103,12,101],[12,104,12,102],[12,105,12,103],[12,106,12,104],[12,107,12,105],[12,108,12,106],[12,109,12,107],[12,110,12,108],[12,111,12,109],[12,112,12,110],[12,113,12,111],[12,114,12,112],[12,115,12,113],[12,116,12,114],[12,117,12,115],[12,118,12,116],[12,119,12,117],[12,120,12,118],[12,121,12,119],[12,122,12,120],[12,123,12,121],[12,124,12,122],[12,125,12,123],[12,126,12,124],[12,127,12,125],[12,128,12,126],[12,129,12,127],[12,130,12,128],[12,131,12,129],[12,132,12,130],[12,133,12,131],[12,134,12,132],[12,135,12,133],[12,136,12,134],[12,137,12,135],[12,138,12,136],[12,139,12,137],[-1,-1,12,138],[12,141,-1,-1],[12,142,12,140],[12,143,12,141],[12,144,12,142],[12,145,12,143],[12,146,12,144],[12,147,12,145],[12,148,12,146],[12,149,12,147],[12,150,12,148],[12,151,12,149],[12,152,12,150],[12,153,12,151],[12,154,12,152],[12,155,12,153],[12,156,12,154],[12,157,12,155],[12,158,12,156],[12,159,12,157],[12,160,12,158],[12,161,12,159],[12,162,12,160],[12,163,12,161],[12,164,12,162],[12,165,12,163],[12,166,12,164],[12,167,12,165],[12,168,12,166],[12,169,12,167],[12,170,12,168],[12,171,12,169],[12,172,12,170],[12,173,12,171],[12,174,12,172],[12,175,12,173],[12,176,12,174],[12,177,12,175],[12,178,12,176],[12,179,12,177],[12,180,12,178],[12,181,12,179],[-1,-1,12,180],[12,183,-1,-1],[12,184,12,182],[12,185,12,183],[12,186,12,184],[12,187,12,185],[12,188,12,186],[12,189,12,187],[12,190,12,188],[12,191,12,189],[12,192,12,190],[12,193,12,191],[12,194,12,192],[12,195,12,193],[12,196,12,194],[12,197,12,195],[12,198,12,196],[12,199,12,197],[12,200,12,198],[12,201,12,199],[12,202,12,200],[12,203,12,201],[12,204,12,202],[12,205,12,203],[12,206,12,204],[12,207,12,205],[12,208,12,206],[12,209,12,207],[12,210,12,208],[12,211,12,209],[12,212,12,210],[12,213,12,211],[12,214,12,212],[12,215,12,213],[12,216,12,214],[12,217,12,215],[12,218,12,216],[12,219,12,217],[12,220,12,218],[12,221,12,219],[12,222,12,220],[12,223,12,221],[-1,-1,12,222],[12,225,-1,-1],[12,226,12,224],[12,227,12,225],[12,228,12,226],[12,229,12,227],[12,230,12,228],[12,231,12,229],[12,232,12,230],[12,233,12,231],[12,234,12,232],[12,235,12,233],[12,236,12,234],[12,237,12,235],[12,238,12,236],[12,239,12,237],[12,240,12,238],[12,241,12,239],[12,242,12,240],[12,243,12,241],[12,244,12,242],[12,245,12,243],[12,246,12,244],[12,247,12,245],[12,248,12,246],[12,249,12,247],[12,250,12,248],[12,251,12,249],[12,252,12,250],[12,253,12,251],[12,254,12,252],[12,255,12,253],[12,256,12,254],[12,257,12,255],[12,258,12,256],[12,7,12,257],[-1,-1,-1,-1],[-1,-1,-1,-1],[-1,-1,-1,-1],[-1,-1,-1,-1],[-1,-1,-1,-1],[-1,-1,-1,-1],[-1,-1,-1,-1],[-1,-1,-1,-1],[-1,-1,-1,-1],[-1,-1,-1,-1],[-1,-1,-1,-1],[-1,-1,-1,-1],[-1,-1,-1,-1],[-1,-1,-1,-1]],"loop":[0,0,0,0,0,0,0,0,0,0,1,0,0,0,0,0,0,0,0,0,0,0,0,0,1,0,0,0,0,0,0,0,0,0,0,0,0,0,1,0,0,0,0,0,0,0,0,0,0,0,0,0,1,0,0,0,0,0,0,0,0,0,0,0,0,0,1,0,0,0,0,0,0,0,0,0,0,0,0,0,1,0,0,0,0,0,0,0,0,0,0,0,0,0,1,0,0,0,0,0,0,0,0,0,0,0,0,0,1,0,0,0,0,0,0,0,0,0,0,0,0,0,1,0,0,0,0,0,0,0,0,0,0,0,0,0,1,0,0,0,0,0,0,0,0,0,0,0,0,0,1,0,0,0,0,0,0,0,0,0,0,0,0,0,1,0,0,0,0,0,0,0,0,0,0,0,0,0,1,0,0,0,0,0,0,0,0,0,0,0,0,0,1,0,0,0,0,0,0,0,0,0,0,0,0,0,1,0,0,0,0,0,0,0,0,0,0,0,0,0,1,0,0,0,0,0,0,0,0,0,0,0,0,0,1,0,0,0,0,0,0,0,0,0,0,0,0,0,1,0,0,0,0,0,0,0,0,0,0,0,0,0,0,0,0,0,0,0,0,0,0,0,0],"scafLoop":[],"col":23,"stapLoop":[],"skip":[0,0,0,0,0,0,0,0,0,0,0,0,0,0,0,0,0,0,0,0,0,0,0,0,0,0,0,0,0,0,0,0,0,0,0,0,0,0,0,0,0,0,0,0,0,0,0,0,0,0,0,0,0,0,0,0,0,0,0,0,0,0,0,0,0,0,0,0,0,0,0,0,0,0,0,0,0,0,0,0,0,0,0,0,0,0,0,0,0,0,0,0,0,0,0,0,0,0,0,0,0,0,0,0,0,0,0,0,0,0,0,0,0,0,0,0,0,0,0,0,0,0,0,0,0,0,0,0,0,0,0,0,0,0,0,0,0,0,0,0,0,0,0,0,0,0,0,0,0,0,0,0,0,0,0,0,0,0,0,0,0,0,0,0,0,0,0,0,0,0,0,0,0,0,0,0,0,0,0,0,0,0,0,0,0,0,0,0,0,0,0,0,0,0,0,0,0,0,0,0,0,0,0,0,0,0,0,0,0,0,0,0,0,0,0,0,0,0,0,0,0,0,0,0,0,0,0,0,0,0,0,0,0,0,0,0,0,0,0,0,0,0,0,0,0,0,0,0,0,0,0,0,0,0,0,0,0,0,0,0,0,0,0,0,0,0,0,0,0,0,0,0,0],"scaf":[[-1,-1,-1,-1],[-1,-1,-1,-1],[-1,-1,-1,-1],[-1,-1,-1,-1],[-1,-1,-1,-1],[-1,-1,-1,-1],[-1,-1,-1,-1],[12,258,12,8],[12,7,12,9],[12,8,12,10],[12,9,12,11],[12,10,12,12],[12,11,12,13],[12,12,12,14],[12,13,12,15],[12,14,15,15],[15,16,12,17],[12,16,12,18],[12,17,12,19],[12,18,12,20],[12,19,12,21],[12,20,12,22],[12,21,11,22],[11,23,12,24],[12,23,12,25],[12,24,12,26],[12,25,12,27],[12,26,12,28],[12,27,12,29],[12,28,12,30],[12,29,12,31],[12,30,12,32],[12,31,12,33],[12,32,12,34],[12,33,12,35],[12,34,12,36],[12,35,15,36],[15,37,12,38],[12,37,12,39],[12,38,12,40],[12,39,12,41],[12,40,12,42],[12,41,12,43],[12,42,11,43],[11,44,12,45],[12,44,12,46],[12,45,12,47],[12,46,12,48],[12,47,12,49],[12,48,12,50],[12,49,12,51],[12,50,12,52],[12,51,12,53],[12,52,12,54],[12,53,12,55],[12,54,12,56],[12,55,12,57],[12,56,15,57],[15,58,12,59],[12,58,12,60],[12,59,12,61],[12,60,12,62],[12,61,12,63],[12,62,12,64],[12,63,11,64],[11,65,12,66],[12,65,12,67],[12,66,12,68],[12,67,12,69],[12,68,12,70],[12,69,12,71],[12,70,12,72],[12,71,12,73],[12,72,12,74],[12,73,12,75],[12,74,12,76],[12,75,12,77],[12,76,12,78],[12,77,15,78],[15,79,12,80],[12,79,12,81],[12,80,12,82],[12,81,12,83],[12,82,12,84],[12,83,12,85],[12,84,11,85],[11,86,12,87],[12,86,12,88],[12,87,12,89],[12,88,12,90],[12,89,12,91],[12,90,12,92],[12,91,12,93],[12,92,12,94],[12,93,12,95],[12,94,12,96],[12,95,12,97],[12,96,12,98],[12,97,12,99],[12,98,15,99],[15,100,12,101],[12,100,12,102],[12,101,12,103],[12,102,12,104],[12,103,12,105],[12,104,12,106],[12,105,11,106],[11,107,12,108],[12,107,12,109],[12,108,12,110],[12,109,12,111],[12,110,12,112],[12,111,12,113],[12,112,12,114],[12,113,12,115],[12,114,12,116],[12,115,12,117],[12,116,12,118],[12,117,12,119],[12,118,12,120],[12,119,15,120],[15,121,12,122],[12,121,12,123],[12,122,12,124],[12,123,12,125],[12,124,12,126],[12,125,12,127],[12,126,11,127],[11,128,12,129],[12,128,12,130],[12,129,12,131],[12,130,12,132],[12,131,12,133],[12,132,12,134],[12,133,12,135],[12,134,12,136],[12,135,12,137],[12,136,12,138],[12,137,12,139],[12,138,12,140],[12,139,12,141],[12,140,15,141],[15,142,12,143],[12,142,12,144],[12,143,12,145],[12,144,12,146],[12,145,12,147],[12,146,12,148],[12,147,11,148],[11,149,12,150],[12,149,12,151],[12,150,12,152],[12,151,12,153],[12,152,12,154],[12,153,12,155],[12,154,12,156],[12,155,12,157],[12,156,12,158],[12,157,12,159],[12,158,12,160],[12,159,12,161],[12,160,12,162],[12,161,15,162],[15,163,12,164],[12,163,12,165],[12,164,12,166],[12,165,12,167],[12,166,12,168],[12,167,12,169],[12,168,11,169],[11,170,12,171],[12,170,12,172],[12,171,12,173],[12,172,12,174],[12,173,12,175],[12,174,12,176],[12,175,12,177],[12,176,12,178],[12,177,12,179],[12,178,12,180],[12,179,12,181],[12,180,12,182],[12,181,12,183],[12,182,15,183],[15,184,12,185],[12,184,12,186],[12,185,12,187],[12,186,12,188],[12,187,12,189],[12,188,12,190],[12,189,11,190],[11,191,12,192],[12,191,12,193],[12,192,12,194],[12,193,12,195],[12,194,12,196],[12,195,12,197],[12,196,12,198],[12,197,12,199],[12,198,12,200],[12,199,12,201],[12,200,12,202],[12,201,12,203],[12,202,12,204],[12,203,15,204],[15,205,12,206],[12,205,12,207],[12,206,12,208],[12,207,12,209],[12,208,12,210],[12,209,12,211],[12,210,11,211],[11,212,12,213],[12,212,12,214],[12,213,12,215],[12,214,12,216],[12,215,12,217],[12,216,12,218],[12,217,12,219],[12,218,12,220],[12,219,12,221],[12,220,12,222],[12,221,12,223],[12,222,12,224],[12,223,12,225],[12,224,15,225],[15,226,12,227],[12,226,12,228],[12,227,12,229],[12,228,12,230],[12,229,12,231],[12,230,12,232],[12,231,11,232],[11,233,12,234],[12,233,12,235],[12,234,12,236],[12,235,12,237],[12,236,12,238],[12,237,12,239],[12,238,12,240],[12,239,12,241],[12,240,12,242],[12,241,12,243],[12,242,12,244],[12,243,12,245],[12,244,12,246],[12,245,15,246],[15,247,12,248],[12,247,12,249],[12,248,12,250],[12,249,12,251],[12,250,12,252],[12,251,12,253],[12,252,11,253],[11,254,12,255],[12,254,12,256],[12,255,12,257],[12,256,12,258],[12,257,12,7],[-1,-1,-1,-1],[-1,-1,-1,-1],[-1,-1,-1,-1],[-1,-1,-1,-1],[-1,-1,-1,-1],[-1,-1,-1,-1],[-1,-1,-1,-1],[-1,-1,-1,-1],[-1,-1,-1,-1],[-1,-1,-1,-1],[-1,-1,-1,-1],[-1,-1,-1,-1],[-1,-1,-1,-1],[-1,-1,-1,-1]],"stap_colors":[[13,16225054],[55,16225054],[97,16225054],[139,16225054],[181,16225054],[223,16225054]],"num":12},{"row":12,"stap":[[-1,-1,-1,-1],[-1,-1,-1,-1],[-1,-1,-1,-1],[-1,-1,-1,-1],[-1,-1,-1,-1],[-1,-1,-1,-1],[-1,-1,-1,-1],[14,8,14,258],[14,9,14,7],[14,10,14,8],[14,11,14,9],[14,12,14,10],[14,13,14,11],[15,13,14,12],[14,15,15,14],[14,16,14,14],[14,17,14,15],[14,18,14,16],[14,19,14,17],[14,20,14,18],[14,21,14,19],[14,22,14,20],[14,23,14,21],[14,24,14,22],[14,25,14,23],[14,26,14,24],[14,27,14,25],[14,28,14,26],[14,29,14,27],[14,30,14,28],[14,31,14,29],[14,32,14,30],[14,33,14,31],[14,34,14,32],[-1,-1,14,33],[14,36,-1,-1],[14,37,14,35],[14,38,14,36],[14,39,14,37],[14,40,14,38],[14,41,14,39],[14,42,14,40],[14,43,14,41],[14,44,14,42],[14,45,14,43],[14,46,14,44],[14,47,14,45],[14,48,14,46],[14,49,14,47],[14,50,14,48],[14,51,14,49],[14,52,14,50],[14,53,14,51],[14,54,14,52],[14,55,14,53],[15,55,14,54],[14,57,15,56],[14,58,14,56],[14,59,14,57],[14,60,14,58],[14,61,14,59],[14,62,14,60],[14,63,14,61],[14,64,14,62],[14,65,14,63],[14,66,14,64],[14,67,14,65],[14,68,14,66],[14,69,14,67],[14,70,14,68],[14,71,14,69],[14,72,14,70],[14,73,14,71],[14,74,14,72],[14,75,14,73],[14,76,14,74],[-1,-1,14,75],[14,78,-1,-1],[14,79,14,77],[14,80,14,78],[14,81,14,79],[14,82,14,80],[14,83,14,81],[14,84,14,82],[14,85,14,83],[14,86,14,84],[14,87,14,85],[14,88,14,86],[14,89,14,87],[14,90,14,88],[14,91,14,89],[14,92,14,90],[14,93,14,91],[14,94,14,92],[14,95,14,93],[14,96,14,94],[14,97,14,95],[15,97,14,96],[14,99,15,98],[14,100,14,98],[14,101,14,99],[14,102,14,100],[14,103,14,101],[14,104,14,102],[14,105,14,103],[14,106,14,104],[14,107,14,105],[14,108,14,106],[14,109,14,107],[14,110,14,108],[14,111,14,109],[14,112,14,110],[14,113,14,111],[14,114,14,112],[14,115,14,113],[14,116,14,114],[14,117,14,115],[14,118,14,116],[-1,-1,14,117],[14,120,-1,-1],[14,121,14,119],[14,122,14,120],[14,123,14,121],[14,124,14,122],[14,125,14,123],[14,126,14,124],[14,127,14,125],[14,128,14,126],[14,129,14,127],[14,130,14,128],[14,131,14,129],[14,132,14,130],[14,133,14,131],[14,134,14,132],[14,135,14,133],[14,136,14,134],[14,137,14,135],[14,138,14,136],[14,139,14,137],[15,139,14,138],[14,141,15,140],[14,142,14,140],[14,143,14,141],[14,144,14,142],[14,145,14,143],[14,146,14,144],[14,147,14,145],[14,148,14,146],[14,149,14,147],[14,150,14,148],[14,151,14,149],[14,152,14,150],[14,153,14,151],[14,154,14,152],[14,155,14,153],[14,156,14,154],[14,157,14,155],[14,158,14,156],[14,159,14,157],[14,160,14,158],[-1,-1,14,159],[14,162,-1,-1],[14,163,14,161],[14,164,14,162],[14,165,14,163],[14,166,14,164],[14,167,14,165],[14,168,14,166],[14,169,14,167],[14,170,14,168],[14,171,14,169],[14,172,14,170],[14,173,14,171],[14,174,14,172],[14,175,14,173],[14,176,14,174],[14,177,14,175],[14,178,14,176],[14,179,14,177],[14,180,14,178],[14,181,14,179],[15,181,14,180],[14,183,15,182],[14,184,14,182],[14,185,14,183],[14,186,14,184],[14,187,14,185],[14,188,14,186],[14,189,14,187],[14,190,14,188],[14,191,14,189],[14,192,14,190],[14,193,14,191],[14,194,14,192],[14,195,14,193],[14,196,14,194],[14,197,14,195],[14,198,14,196],[14,199,14,197],[14,200,14,198],[14,201,14,199],[14,202,14,200],[-1,-1,14,201],[14,204,-1,-1],[14,205,14,203],[14,206,14,204],[14,207,14,205],[14,208,14,206],[14,209,14,207],[14,210,14,208],[14,211,14,209],[14,212,14,210],[14,213,14,211],[14,214,14,212],[14,215,14,213],[14,216,14,214],[14,217,14,215],[14,218,14,216],[14,219,14,217],[14,220,14,218],[14,221,14,219],[14,222,14,220],[14,223,14,221],[15,223,14,222],[14,225,15,224],[14,226,14,224],[14,227,14,225],[14,228,14,226],[14,229,14,227],[14,230,14,228],[14,231,14,229],[14,232,14,230],[14,233,14,231],[14,234,14,232],[14,235,14,233],[14,236,14,234],[14,237,14,235],[14,238,14,236],[14,239,14,237],[14,240,14,238],[14,241,14,239],[14,242,14,240],[14,243,14,241],[14,244,14,242],[-1,-1,14,243],[14,246,-1,-1],[14,247,14,245],[14,248,14,246],[14,249,14,247],[14,250,14,248],[14,251,14,249],[14,252,14,250],[14,253,14,251],[14,254,14,252],[14,255,14,253],[14,256,14,254],[14,257,14,255],[14,258,14,256],[14,7,14,257],[-1,-1,-1,-1],[-1,-1,-1,-1],[-1,-1,-1,-1],[-1,-1,-1,-1],[-1,-1,-1,-1],[-1,-1,-1,-1],[-1,-1,-1,-1],[-1,-1,-1,-1],[-1,-1,-1,-1],[-1,-1,-1,-1],[-1,-1,-1,-1],[-1,-1,-1,-1],[-1,-1,-1,-1],[-1,-1,-1,-1]],"loop":[0,0,0,0,0,0,0,0,0,0,0,0,0,0,0,0,0,0,0,0,0,0,0,0,0,0,0,0,0,0,0,0,0,0,0,0,0,0,0,0,0,0,0,0,0,0,0,0,0,0,0,0,0,0,0,0,0,0,0,0,0,0,0,0,0,0,0,0,0,0,0,0,0,0,0,0,0,0,0,0,0,0,0,0,0,0,0,0,0,0,0,0,0,0,0,0,0,0,0,0,0,0,0,0,0,0,0,0,0,0,0,0,0,0,0,0,0,0,0,0,0,0,0,0,0,0,0,0,0,0,0,0,0,0,0,0,0,0,0,0,0,0,0,0,0,0,0,0,0,0,0,0,0,0,0,0,0,0,0,0,0,0,0,0,0,0,0,0,0,0,0,0,0,0,0,0,0,0,0,0,0,0,0,0,0,0,0,0,0,0,0,0,0,0,0,0,0,0,0,0,0,0,0,0,0,0,0,0,0,0,0,0,0,0,0,0,0,0,0,0,0,0,0,0,0,0,0,0,0,0,0,0,0,0,0,0,0,0,0,0,0,0,0,0,0,0,0,0,0,0,0,0,0,0,0,0,0,0,0,0,0,0,0,0,0,0,0,0,0,0,0,0,0],"scafLoop":[],"col":22,"stapLoop":[],"skip":[0,0,0,0,0,0,0,0,0,-1,0,0,0,0,0,0,-1,0,-1,0,0,0,0,-1,0,-1,0,0,0,0,-1,0,0,0,0,0,0,-1,0,-1,0,0,0,0,-1,0,-1,0,0,0,0,-1,0,0,0,0,0,0,-1,0,-1,0,0,0,0,-1,0,-1,0,0,0,0,-1,0,0,0,0,0,0,-1,0,-1,0,0,0,0,-1,0,-1,0,0,0,0,-1,0,0,0,0,0,0,-1,0,-1,0,0,0,0,-1,0,-1,0,0,0,0,-1,0,0,0,0,0,0,-1,0,-1,0,0,0,0,-1,0,-1,0,0,0,0,-1,0,0,0,0,0,0,-1,0,-1,0,0,0,0,-1,0,-1,0,0,0,0,-1,0,0,0,0,0,0,-1,0,-1,0,0,0,0,-1,0,-1,0,0,0,0,-1,0,0,0,0,0,0,-1,0,-1,0,0,0,0,-1,0,-1,0,0,0,0,-1,0,0,0,0,0,0,-1,0,-1,0,0,0,0,-1,0,-1,0,0,0,0,-1,0,0,0,0,0,0,-1,0,-1,0,0,0,0,-1,0,-1,0,0,0,0,-1,0,0,0,0,0,0,-1,0,-1,0,0,0,0,-1,0,-1,0,0,0,0,0,0,0,0,0,0,0,0,0,0,0,0],"scaf":[[-1,-1,-1,-1],[-1,-1,-1,-1],[-1,-1,-1,-1],[-1,-1,-1,-1],[-1,-1,-1,-1],[-1,-1,-1,-1],[-1,-1,-1,-1],[14,258,14,8],[14,7,15,8],[15,9,14,10],[14,9,14,11],[14,10,14,12],[14,11,14,13],[14,12,14,14],[14,13,14,15],[14,14,14,16],[14,15,14,17],[14,16,14,18],[14,17,14,19],[14,18,14,20],[14,19,14,21],[14,20,14,22],[14,21,14,23],[14,22,14,24],[14,23,14,25],[14,24,14,26],[14,25,14,27],[14,26,14,28],[14,27,14,29],[14,28,14,30],[14,29,14,31],[14,30,14,32],[14,31,14,33],[14,32,14,34],[14,33,14,35],[14,34,14,36],[14,35,14,37],[14,36,14,38],[14,37,14,39],[14,38,14,40],[14,39,14,41],[14,40,14,42],[14,41,14,43],[14,42,14,44],[14,43,14,45],[14,44,14,46],[14,45,14,47],[14,46,14,48],[14,47,14,49],[14,48,14,50],[14,49,14,51],[14,50,14,52],[14,51,14,53],[14,52,14,54],[14,53,14,55],[14,54,14,56],[14,55,14,57],[14,56,14,58],[14,57,14,59],[14,58,14,60],[14,59,14,61],[14,60,14,62],[14,61,14,63],[14,62,14,64],[14,63,14,65],[14,64,14,66],[14,65,14,67],[14,66,14,68],[14,67,14,69],[14,68,14,70],[14,69,14,71],[14,70,14,72],[14,71,14,73],[14,72,14,74],[14,73,14,75],[14,74,14,76],[14,75,14,77],[14,76,14,78],[14,77,14,79],[14,78,14,80],[14,79,14,81],[14,80,14,82],[14,81,14,83],[14,82,14,84],[14,83,14,85],[14,84,14,86],[14,85,14,87],[14,86,57,59],[-1,-1,14,89],[14,88,14,90],[14,89,14,91],[14,90,14,92],[14,91,14,93],[14,92,14,94],[14,93,14,95],[14,94,14,96],[14,95,14,97],[14,96,14,98],[14,97,14,99],[14,98,14,100],[14,99,14,101],[14,100,14,102],[14,101,14,103],[14,102,14,104],[14,103,14,105],[14,104,14,106],[14,105,14,107],[14,106,14,108],[14,107,14,109],[14,108,14,110],[14,109,14,111],[14,110,14,112],[14,111,14,113],[14,112,14,114],[14,113,14,115],[14,114,14,116],[14,115,14,117],[14,116,14,118],[14,117,14,119],[14,118,14,120],[14,119,14,121],[14,120,14,122],[14,121,14,123],[14,122,14,124],[14,123,14,125],[14,124,14,126],[14,125,14,127],[14,126,14,128],[14,127,14,129],[14,128,-1,-1],[-1,-1,14,131],[14,130,14,132],[14,131,14,133],[14,132,14,134],[14,133,14,135],[14,134,14,136],[14,135,14,137],[14,136,14,138],[14,137,14,139],[14,138,14,140],[14,139,14,141],[14,140,14,142],[14,141,14,143],[14,142,14,144],[14,143,14,145],[14,144,14,146],[14,145,14,147],[14,146,14,148],[14,147,14,149],[14,148,14,150],[14,149,14,151],[14,150,14,152],[14,151,14,153],[14,152,14,154],[14,153,14,155],[14,154,14,156],[14,155,14,157],[14,156,14,158],[14,157,14,159],[14,158,14,160],[14,159,14,161],[14,160,14,162],[14,161,14,163],[14,162,14,164],[14,163,14,165],[14,164,14,166],[14,165,14,167],[14,166,14,168],[14,167,14,169],[14,168,14,170],[14,169,14,171],[14,170,-1,-1],[-1,-1,14,173],[14,172,14,174],[14,173,14,175],[14,174,14,176],[14,175,14,177],[14,176,14,178],[14,177,14,179],[14,178,14,180],[14,179,14,181],[14,180,14,182],[14,181,14,183],[14,182,14,184],[14,183,14,185],[14,184,14,186],[14,185,14,187],[14,186,14,188],[14,187,14,189],[14,188,14,190],[14,189,14,191],[14,190,14,192],[14,191,14,193],[14,192,14,194],[14,193,14,195],[14,194,14,196],[14,195,14,197],[14,196,14,198],[14,197,14,199],[14,198,14,200],[14,199,14,201],[14,200,14,202],[14,201,14,203],[14,202,14,204],[14,203,14,205],[14,204,14,206],[14,205,14,207],[14,206,14,208],[14,207,14,209],[14,208,14,210],[14,209,14,211],[14,210,14,212],[14,211,14,213],[14,212,-1,-1],[58,59,14,215],[14,214,14,216],[14,215,14,217],[14,216,14,218],[14,217,14,219],[14,218,14,220],[14,219,14,221],[14,220,14,222],[14,221,14,223],[14,222,14,224],[14,223,14,225],[14,224,14,226],[14,225,14,227],[14,226,14,228],[14,227,14,229],[14,228,14,230],[14,229,14,231],[14,230,14,232],[14,231,14,233],[14,232,14,234],[14,233,14,235],[14,234,14,236],[14,235,14,237],[14,236,14,238],[14,237,14,239],[14,238,14,240],[14,239,14,241],[14,240,14,242],[14,241,14,243],[14,242,14,244],[14,243,14,245],[14,244,14,246],[14,245,14,247],[14,246,14,248],[14,247,14,249],[14,248,14,250],[14,249,14,251],[14,250,14,252],[14,251,14,253],[14,252,14,254],[14,253,14,255],[14,254,14,256],[14,255,14,257],[14,256,14,258],[14,257,14,7],[-1,-1,-1,-1],[-1,-1,-1,-1],[-1,-1,-1,-1],[-1,-1,-1,-1],[-1,-1,-1,-1],[-1,-1,-1,-1],[-1,-1,-1,-1],[-1,-1,-1,-1],[-1,-1,-1,-1],[-1,-1,-1,-1],[-1,-1,-1,-1],[-1,-1,-1,-1],[-1,-1,-1,-1],[-1,-1,-1,-1]],"stap_colors":[[34,5749504],[76,5749504],[118,5749504],[160,5749504],[202,5749504],[244,5749504]],"num":14},{"row":11,"stap":[[-1,-1,-1,-1],[-1,-1,-1,-1],[-1,-1,-1,-1],[-1,-1,-1,-1],[-1,-1,-1,-1],[-1,-1,-1,-1],[-1,-1,-1,-1],[15,258,15,8],[15,7,15,9],[15,8,15,10],[15,9,15,11],[15,10,15,12],[15,11,15,13],[15,12,14,13],[14,14,15,15],[15,14,15,16],[15,15,15,17],[15,16,15,18],[15,17,15,19],[15,18,15,20],[15,19,15,21],[15,20,15,22],[15,21,15,23],[15,22,15,24],[15,23,15,25],[15,24,15,26],[15,25,15,27],[15,26,15,28],[15,27,15,29],[15,28,15,30],[15,29,15,31],[15,30,15,32],[15,31,15,33],[15,32,15,34],[15,33,-1,-1],[-1,-1,15,36],[15,35,15,37],[15,36,15,38],[15,37,15,39],[15,38,15,40],[15,39,15,41],[15,40,15,42],[15,41,15,43],[15,42,15,44],[15,43,15,45],[15,44,15,46],[15,45,15,47],[15,46,15,48],[15,47,15,49],[15,48,15,50],[15,49,15,51],[15,50,15,52],[15,51,15,53],[15,52,15,54],[15,53,15,55],[15,54,14,55],[14,56,15,57],[15,56,15,58],[15,57,15,59],[15,58,15,60],[15,59,15,61],[15,60,15,62],[15,61,15,63],[15,62,15,64],[15,63,15,65],[15,64,15,66],[15,65,15,67],[15,66,15,68],[15,67,15,69],[15,68,15,70],[15,69,15,71],[15,70,15,72],[15,71,15,73],[15,72,15,74],[15,73,15,75],[15,74,15,76],[15,75,-1,-1],[-1,-1,15,78],[15,77,15,79],[15,78,15,80],[15,79,15,81],[15,80,15,82],[15,81,15,83],[15,82,15,84],[15,83,15,85],[15,84,15,86],[15,85,15,87],[15,86,15,88],[15,87,15,89],[15,88,15,90],[15,89,15,91],[15,90,15,92],[15,91,15,93],[15,92,15,94],[15,93,15,95],[15,94,15,96],[15,95,15,97],[15,96,14,97],[14,98,15,99],[15,98,15,100],[15,99,15,101],[15,100,15,102],[15,101,15,103],[15,102,15,104],[15,103,15,105],[15,104,15,106],[15,105,15,107],[15,106,15,108],[15,107,15,109],[15,108,15,110],[15,109,15,111],[15,110,15,112],[15,111,15,113],[15,112,15,114],[15,113,15,115],[15,114,15,116],[15,115,15,117],[15,116,15,118],[15,117,-1,-1],[-1,-1,15,120],[15,119,15,121],[15,120,15,122],[15,121,15,123],[15,122,15,124],[15,123,15,125],[15,124,15,126],[15,125,15,127],[15,126,15,128],[15,127,15,129],[15,128,15,130],[15,129,15,131],[15,130,15,132],[15,131,15,133],[15,132,15,134],[15,133,15,135],[15,134,15,136],[15,135,15,137],[15,136,15,138],[15,137,15,139],[15,138,14,139],[14,140,15,141],[15,140,15,142],[15,141,15,143],[15,142,15,144],[15,143,15,145],[15,144,15,146],[15,145,15,147],[15,146,15,148],[15,147,15,149],[15,148,15,150],[15,149,15,151],[15,150,15,152],[15,151,15,153],[15,152,15,154],[15,153,15,155],[15,154,15,156],[15,155,15,157],[15,156,15,158],[15,157,15,159],[15,158,15,160],[15,159,-1,-1],[-1,-1,15,162],[15,161,15,163],[15,162,15,164],[15,163,15,165],[15,164,15,166],[15,165,15,167],[15,166,15,168],[15,167,15,169],[15,168,15,170],[15,169,15,171],[15,170,15,172],[15,171,15,173],[15,172,15,174],[15,173,15,175],[15,174,15,176],[15,175,15,177],[15,176,15,178],[15,177,15,179],[15,178,15,180],[15,179,15,181],[15,180,14,181],[14,182,15,183],[15,182,15,184],[15,183,15,185],[15,184,15,186],[15,185,15,187],[15,186,15,188],[15,187,15,189],[15,188,15,190],[15,189,15,191],[15,190,15,192],[15,191,15,193],[15,192,15,194],[15,193,15,195],[15,194,15,196],[15,195,15,197],[15,196,15,198],[15,197,15,199],[15,198,15,200],[15,199,15,201],[15,200,15,202],[15,201,-1,-1],[-1,-1,15,204],[15,203,15,205],[15,204,15,206],[15,205,15,207],[15,206,15,208],[15,207,15,209],[15,208,15,210],[15,209,15,211],[15,210,15,212],[15,211,15,213],[15,212,15,214],[15,213,15,215],[15,214,15,216],[15,215,15,217],[15,216,15,218],[15,217,15,219],[15,218,15,220],[15,219,15,221],[15,220,15,222],[15,221,15,223],[15,222,14,223],[14,224,15,225],[15,224,15,226],[15,225,15,227],[15,226,15,228],[15,227,15,229],[15,228,15,230],[15,229,15,231],[15,230,15,232],[15,231,15,233],[15,232,15,234],[15,233,15,235],[15,234,15,236],[15,235,15,237],[15,236,15,238],[15,237,15,239],[15,238,15,240],[15,239,15,241],[15,240,15,242],[15,241,15,243],[15,242,15,244],[15,243,-1,-1],[-1,-1,15,246],[15,245,15,247],[15,246,15,248],[15,247,15,249],[15,248,15,250],[15,249,15,251],[15,250,15,252],[15,251,15,253],[15,252,15,254],[15,253,15,255],[15,254,15,256],[15,255,15,257],[15,256,15,258],[15,257,15,7],[-1,-1,-1,-1],[-1,-1,-1,-1],[-1,-1,-1,-1],[-1,-1,-1,-1],[-1,-1,-1,-1],[-1,-1,-1,-1],[-1,-1,-1,-1],[-1,-1,-1,-1],[-1,-1,-1,-1],[-1,-1,-1,-1],[-1,-1,-1,-1],[-1,-1,-1,-1],[-1,-1,-1,-1],[-1,-1,-1,-1]],"loop":[0,0,0,0,0,0,0,0,0,0,0,0,0,0,0,0,0,0,0,0,0,0,0,0,0,0,0,0,0,0,0,0,0,0,0,0,0,0,0,0,0,0,0,0,0,0,0,0,0,0,0,0,0,0,0,0,0,0,0,0,0,0,0,0,0,0,0,0,0,0,0,0,0,0,0,0,0,0,0,0,0,0,0,0,0,0,0,0,0,0,0,0,0,0,0,0,0,0,0,0,0,0,0,0,0,0,0,0,0,0,0,0,0,0,0,0,0,0,0,0,0,0,0,0,0,0,0,0,0,0,0,0,0,0,0,0,0,0,0,0,0,0,0,0,0,0,0,0,0,0,0,0,0,0,0,0,0,0,0,0,0,0,0,0,0,0,0,0,0,0,0,0,0,0,0,0,0,0,0,0,0,0,0,0,0,0,0,0,0,0,0,0,0,0,0,0,0,0,0,0,0,0,0,0,0,0,0,0,0,0,0,0,0,0,0,0,0,0,0,0,0,0,0,0,0,0,0,0,0,0,0,0,0,0,0,0,0,0,0,0,0,0,0,0,0,0,0,0,0,0,0,0,0,0,0,0,0,0,0,0,0,0,0,0,0,0,0,0,0,0,0,0,0],"scafLoop":[],"col":22,"stapLoop":[],"skip":[0,0,0,0,0,0,0,0,0,0,-1,0,0,0,0,0,0,0,0,0,0,0,0,0,0,0,0,0,0,0,0,-1,0,0,0,0,0,0,0,0,0,0,0,0,0,0,0,0,0,0,0,0,-1,0,0,0,0,0,0,0,0,0,0,0,0,0,0,0,0,0,0,0,0,-1,0,0,0,0,0,0,0,0,0,0,0,0,0,0,0,0,0,0,0,0,-1,0,0,0,0,0,0,0,0,0,0,0,0,0,0,0,0,0,0,0,0,-1,0,0,0,0,0,0,0,0,0,0,0,0,0,0,0,0,0,0,0,0,-1,0,0,0,0,0,0,0,0,0,0,0,0,0,0,0,0,0,0,0,0,-1,0,0,0,0,0,0,0,0,0,0,0,0,0,0,0,0,0,0,0,0,-1,0,0,0,0,0,0,0,0,0,0,0,0,0,0,0,0,0,0,0,0,-1,0,0,0,0,0,0,0,0,0,0,0,0,0,0,0,0,0,0,0,0,-1,0,0,0,0,0,0,0,0,0,0,0,0,0,0,0,0,0,0,0,0,-1,0,0,0,0,0,0,0,0,0,0,0,0,0,0,0,0,0,0,0,0,0,0,0,0,0,0,0,0,0,0,0],"scaf":[[-1,-1,-1,-1],[-1,-1,-1,-1],[-1,-1,-1,-1],[-1,-1,-1,-1],[-1,-1,-1,-1],[-1,-1,-1,-1],[-1,-1,-1,-1],[15,8,15,258],[14,8,15,7],[15,10,14,9],[15,11,15,9],[15,12,15,10],[15,13,15,11],[15,14,15,12],[15,15,15,13],[12,15,15,14],[15,17,12,16],[15,18,15,16],[15,19,15,17],[15,20,15,18],[15,21,15,19],[15,22,15,20],[16,22,15,21],[15,24,16,23],[15,25,15,23],[15,26,15,24],[15,27,15,25],[15,28,15,26],[15,29,15,27],[15,30,15,28],[15,31,15,29],[15,32,15,30],[15,33,15,31],[15,34,15,32],[15,35,15,33],[15,36,15,34],[12,36,15,35],[15,38,12,37],[15,39,15,37],[15,40,15,38],[15,41,15,39],[15,42,15,40],[15,43,15,41],[16,43,15,42],[15,45,16,44],[15,46,15,44],[15,47,15,45],[15,48,15,46],[15,49,15,47],[15,50,15,48],[15,51,15,49],[15,52,15,50],[15,53,15,51],[15,54,15,52],[15,55,15,53],[15,56,15,54],[15,57,15,55],[12,57,15,56],[15,59,12,58],[15,60,15,58],[15,61,15,59],[15,62,15,60],[15,63,15,61],[15,64,15,62],[16,64,15,63],[15,66,16,65],[15,67,15,65],[15,68,15,66],[15,69,15,67],[15,70,15,68],[15,71,15,69],[15,72,15,70],[15,73,15,71],[15,74,15,72],[15,75,15,73],[15,76,15,74],[15,77,15,75],[15,78,15,76],[12,78,15,77],[15,80,12,79],[15,81,15,79],[15,82,15,80],[15,83,15,81],[15,84,15,82],[15,85,15,83],[16,85,15,84],[15,87,16,86],[15,88,15,86],[15,89,15,87],[15,90,15,88],[15,91,15,89],[15,92,15,90],[15,93,15,91],[15,94,15,92],[15,95,15,93],[15,96,15,94],[15,97,15,95],[15,98,15,96],[15,99,15,97],[12,99,15,98],[15,101,12,100],[15,102,15,100],[15,103,15,101],[15,104,15,102],[15,105,15,103],[15,106,15,104],[16,106,15,105],[15,108,16,107],[15,109,15,107],[15,110,15,108],[15,111,15,109],[15,112,15,110],[15,113,15,111],[15,114,15,112],[15,115,15,113],[15,116,15,114],[15,117,15,115],[15,118,15,116],[15,119,15,117],[15,120,15,118],[12,120,15,119],[15,122,12,121],[15,123,15,121],[15,124,15,122],[15,125,15,123],[15,126,15,124],[15,127,15,125],[16,127,15,126],[15,129,16,128],[15,130,15,128],[15,131,15,129],[15,132,15,130],[15,133,15,131],[15,134,15,132],[15,135,15,133],[15,136,15,134],[15,137,15,135],[15,138,15,136],[15,139,15,137],[15,140,15,138],[15,141,15,139],[12,141,15,140],[15,143,12,142],[15,144,15,142],[15,145,15,143],[15,146,15,144],[15,147,15,145],[15,148,15,146],[16,148,15,147],[15,150,16,149],[15,151,15,149],[15,152,15,150],[15,153,15,151],[15,154,15,152],[15,155,15,153],[15,156,15,154],[15,157,15,155],[15,158,15,156],[15,159,15,157],[15,160,15,158],[15,161,15,159],[15,162,15,160],[12,162,15,161],[15,164,12,163],[15,165,15,163],[15,166,15,164],[15,167,15,165],[15,168,15,166],[15,169,15,167],[16,169,15,168],[15,171,16,170],[15,172,15,170],[15,173,15,171],[15,174,15,172],[15,175,15,173],[15,176,15,174],[15,177,15,175],[15,178,15,176],[15,179,15,177],[15,180,15,178],[15,181,15,179],[15,182,15,180],[15,183,15,181],[12,183,15,182],[15,185,12,184],[15,186,15,184],[15,187,15,185],[15,188,15,186],[15,189,15,187],[15,190,15,188],[16,190,15,189],[15,192,16,191],[15,193,15,191],[15,194,15,192],[15,195,15,193],[15,196,15,194],[15,197,15,195],[15,198,15,196],[15,199,15,197],[15,200,15,198],[15,201,15,199],[15,202,15,200],[15,203,15,201],[15,204,15,202],[12,204,15,203],[15,206,12,205],[15,207,15,205],[15,208,15,206],[15,209,15,207],[15,210,15,208],[15,211,15,209],[16,211,15,210],[15,213,16,212],[15,214,15,212],[15,215,15,213],[15,216,15,214],[15,217,15,215],[15,218,15,216],[15,219,15,217],[15,220,15,218],[15,221,15,219],[15,222,15,220],[15,223,15,221],[15,224,15,222],[15,225,15,223],[12,225,15,224],[15,227,12,226],[15,228,15,226],[15,229,15,227],[15,230,15,228],[15,231,15,229],[15,232,15,230],[16,232,15,231],[15,234,16,233],[15,235,15,233],[15,236,15,234],[15,237,15,235],[15,238,15,236],[15,239,15,237],[15,240,15,238],[15,241,15,239],[15,242,15,240],[15,243,15,241],[15,244,15,242],[15,245,15,243],[15,246,15,244],[12,246,15,245],[15,248,12,247],[15,249,15,247],[15,250,15,248],[15,251,15,249],[15,252,15,250],[15,253,15,251],[16,253,15,252],[15,255,16,254],[15,256,15,254],[15,257,15,255],[15,258,15,256],[15,7,15,257],[-1,-1,-1,-1],[-1,-1,-1,-1],[-1,-1,-1,-1],[-1,-1,-1,-1],[-1,-1,-1,-1],[-1,-1,-1,-1],[-1,-1,-1,-1],[-1,-1,-1,-1],[-1,-1,-1,-1],[-1,-1,-1,-1],[-1,-1,-1,-1],[-1,-1,-1,-1],[-1,-1,-1,-1],[-1,-1,-1,-1]],"stap_colors":[[35,5749504],[77,5749504],[119,5749504],[161,5749504],[203,5749504],[245,5749504]],"num":15},{"row":11,"stap":[[-1,-1,-1,-1],[-1,-1,-1,-1],[-1,-1,-1,-1],[-1,-1,-1,-1],[-1,-1,-1,-1],[-1,-1,-1,-1],[-1,-1,-1,-1],[16,8,16,258],[16,9,16,7],[16,10,16,8],[16,11,16,9],[16,12,16,10],[16,13,16,11],[16,14,16,12],[16,15,16,13],[16,16,16,14],[16,17,16,15],[16,18,16,16],[16,19,16,17],[16,20,16,18],[16,21,16,19],[16,22,16,20],[16,23,16,21],[16,24,16,22],[16,25,16,23],[16,26,16,24],[16,27,16,25],[16,28,16,26],[16,29,16,27],[16,30,16,28],[16,31,16,29],[16,32,16,30],[16,33,16,31],[16,34,16,32],[-1,-1,16,33],[16,36,-1,-1],[16,37,16,35],[16,38,16,36],[16,39,16,37],[16,40,16,38],[16,41,16,39],[16,42,16,40],[16,43,16,41],[16,44,16,42],[16,45,16,43],[16,46,16,44],[16,47,16,45],[16,48,16,46],[16,49,16,47],[16,50,16,48],[16,51,16,49],[16,52,16,50],[16,53,16,51],[16,54,16,52],[16,55,16,53],[16,56,16,54],[16,57,16,55],[16,58,16,56],[16,59,16,57],[16,60,16,58],[16,61,16,59],[16,62,16,60],[16,63,16,61],[16,64,16,62],[16,65,16,63],[16,66,16,64],[16,67,16,65],[16,68,16,66],[16,69,16,67],[16,70,16,68],[16,71,16,69],[16,72,16,70],[16,73,16,71],[16,74,16,72],[16,75,16,73],[16,76,16,74],[-1,-1,16,75],[16,78,-1,-1],[16,79,16,77],[16,80,16,78],[16,81,16,79],[16,82,16,80],[16,83,16,81],[16,84,16,82],[16,85,16,83],[16,86,16,84],[16,87,16,85],[16,88,16,86],[16,89,16,87],[16,90,16,88],[16,91,16,89],[16,92,16,90],[16,93,16,91],[16,94,16,92],[16,95,16,93],[16,96,16,94],[16,97,16,95],[16,98,16,96],[16,99,16,97],[16,100,16,98],[16,101,16,99],[16,102,16,100],[16,103,16,101],[16,104,16,102],[16,105,16,103],[16,106,16,104],[16,107,16,105],[16,108,16,106],[16,109,16,107],[16,110,16,108],[16,111,16,109],[16,112,16,110],[16,113,16,111],[16,114,16,112],[16,115,16,113],[16,116,16,114],[16,117,16,115],[16,118,16,116],[-1,-1,16,117],[16,120,-1,-1],[16,121,16,119],[16,122,16,120],[16,123,16,121],[16,124,16,122],[16,125,16,123],[16,126,16,124],[16,127,16,125],[16,128,16,126],[16,129,16,127],[16,130,16,128],[16,131,16,129],[16,132,16,130],[16,133,16,131],[16,134,16,132],[16,135,16,133],[16,136,16,134],[16,137,16,135],[16,138,16,136],[16,139,16,137],[16,140,16,138],[16,141,16,139],[16,142,16,140],[16,143,16,141],[16,144,16,142],[16,145,16,143],[16,146,16,144],[16,147,16,145],[16,148,16,146],[16,149,16,147],[16,150,16,148],[16,151,16,149],[16,152,16,150],[16,153,16,151],[16,154,16,152],[16,155,16,153],[16,156,16,154],[16,157,16,155],[16,158,16,156],[16,159,16,157],[16,160,16,158],[-1,-1,16,159],[16,162,-1,-1],[16,163,16,161],[16,164,16,162],[16,165,16,163],[16,166,16,164],[16,167,16,165],[16,168,16,166],[16,169,16,167],[16,170,16,168],[16,171,16,169],[16,172,16,170],[16,173,16,171],[16,174,16,172],[16,175,16,173],[16,176,16,174],[16,177,16,175],[16,178,16,176],[16,179,16,177],[16,180,16,178],[16,181,16,179],[16,182,16,180],[16,183,16,181],[16,184,16,182],[16,185,16,183],[16,186,16,184],[16,187,16,185],[16,188,16,186],[16,189,16,187],[16,190,16,188],[16,191,16,189],[16,192,16,190],[16,193,16,191],[16,194,16,192],[16,195,16,193],[16,196,16,194],[16,197,16,195],[16,198,16,196],[16,199,16,197],[16,200,16,198],[16,201,16,199],[16,202,16,200],[-1,-1,16,201],[16,204,-1,-1],[16,205,16,203],[16,206,16,204],[16,207,16,205],[16,208,16,206],[16,209,16,207],[16,210,16,208],[16,211,16,209],[16,212,16,210],[16,213,16,211],[16,214,16,212],[16,215,16,213],[16,216,16,214],[16,217,16,215],[16,218,16,216],[16,219,16,217],[16,220,16,218],[16,221,16,219],[16,222,16,220],[16,223,16,221],[16,224,16,222],[16,225,16,223],[16,226,16,224],[16,227,16,225],[16,228,16,226],[16,229,16,227],[16,230,16,228],[16,231,16,229],[16,232,16,230],[16,233,16,231],[16,234,16,232],[16,235,16,233],[16,236,16,234],[16,237,16,235],[16,238,16,236],[16,239,16,237],[16,240,16,238],[16,241,16,239],[16,242,16,240],[16,243,16,241],[16,244,16,242],[-1,-1,16,243],[16,246,-1,-1],[16,247,16,245],[16,248,16,246],[16,249,16,247],[16,250,16,248],[16,251,16,249],[16,252,16,250],[16,253,16,251],[16,254,16,252],[16,255,16,253],[16,256,16,254],[16,257,16,255],[16,258,16,256],[16,7,16,257],[-1,-1,-1,-1],[-1,-1,-1,-1],[-1,-1,-1,-1],[-1,-1,-1,-1],[-1,-1,-1,-1],[-1,-1,-1,-1],[-1,-1,-1,-1],[-1,-1,-1,-1],[-1,-1,-1,-1],[-1,-1,-1,-1],[-1,-1,-1,-1],[-1,-1,-1,-1],[-1,-1,-1,-1],[-1,-1,-1,-1]],"loop":[0,0,0,0,0,0,0,0,0,0,1,0,0,0,0,0,0,0,0,0,0,0,0,0,1,0,0,0,0,0,0,0,0,0,0,0,0,0,1,0,0,0,0,0,0,0,0,0,0,0,0,0,1,0,0,0,0,0,0,0,0,0,0,0,0,0,1,0,0,0,0,0,0,0,0,0,0,0,0,0,1,0,0,0,0,0,0,0,0,0,0,0,0,0,1,0,0,0,0,0,0,0,0,0,0,0,0,0,1,0,0,0,0,0,0,0,0,0,0,0,0,0,1,0,0,0,0,0,0,0,0,0,0,0,0,0,1,0,0,0,0,0,0,0,0,0,0,0,0,0,1,0,0,0,0,0,0,0,0,0,0,0,0,0,1,0,0,0,0,0,0,0,0,0,0,0,0,0,1,0,0,0,0,0,0,0,0,0,0,0,0,0,1,0,0,0,0,0,0,0,0,0,0,0,0,0,1,0,0,0,0,0,0,0,0,0,0,0,0,0,1,0,0,0,0,0,0,0,0,0,0,0,0,0,1,0,0,0,0,0,0,0,0,0,0,0,0,0,1,0,0,0,0,0,0,0,0,0,0,0,0,0,0,0,0,0,0,0,0,0,0,0,0],"scafLoop":[],"col":21,"stapLoop":[],"skip":[0,0,0,0,0,0,0,0,0,0,0,0,0,0,0,0,0,0,0,0,0,0,0,0,0,0,0,0,0,0,0,0,0,0,0,0,0,0,0,0,0,0,0,0,0,0,0,0,0,0,0,0,0,0,0,0,0,0,0,0,0,0,0,0,0,0,0,0,0,0,0,0,0,0,0,0,0,0,0,0,0,0,0,0,0,0,0,0,0,0,0,0,0,0,0,0,0,0,0,0,0,0,0,0,0,0,0,0,0,0,0,0,0,0,0,0,0,0,0,0,0,0,0,0,0,0,0,0,0,0,0,0,0,0,0,0,0,0,0,0,0,0,0,0,0,0,0,0,0,0,0,0,0,0,0,0,0,0,0,0,0,0,0,0,0,0,0,0,0,0,0,0,0,0,0,0,0,0,0,0,0,0,0,0,0,0,0,0,0,0,0,0,0,0,0,0,0,0,0,0,0,0,0,0,0,0,0,0,0,0,0,0,0,0,0,0,0,0,0,0,0,0,0,0,0,0,0,0,0,0,0,0,0,0,0,0,0,0,0,0,0,0,0,0,0,0,0,0,0,0,0,0,0,0,0,0,0,0,0,0,0,0,0,0,0,0,0,0,0,0,0,0,0],"scaf":[[-1,-1,-1,-1],[-1,-1,-1,-1],[-1,-1,-1,-1],[-1,-1,-1,-1],[-1,-1,-1,-1],[-1,-1,-1,-1],[-1,-1,-1,-1],[16,258,16,8],[16,7,16,9],[16,8,16,10],[16,9,16,11],[16,10,16,12],[16,11,16,13],[16,12,16,14],[16,13,16,15],[16,14,19,15],[19,16,16,17],[16,16,16,18],[16,17,16,19],[16,18,16,20],[16,19,16,21],[16,20,16,22],[16,21,15,22],[15,23,16,24],[16,23,16,25],[16,24,16,26],[16,25,16,27],[16,26,16,28],[16,27,16,29],[16,28,16,30],[16,29,16,31],[16,30,16,32],[16,31,16,33],[16,32,16,34],[16,33,16,35],[16,34,16,36],[16,35,19,36],[19,37,16,38],[16,37,16,39],[16,38,16,40],[16,39,16,41],[16,40,16,42],[16,41,16,43],[16,42,15,43],[15,44,16,45],[16,44,16,46],[16,45,16,47],[16,46,16,48],[16,47,16,49],[16,48,16,50],[16,49,16,51],[16,50,16,52],[16,51,16,53],[16,52,16,54],[16,53,16,55],[16,54,16,56],[16,55,16,57],[16,56,19,57],[19,58,16,59],[16,58,16,60],[16,59,16,61],[16,60,16,62],[16,61,16,63],[16,62,16,64],[16,63,15,64],[15,65,16,66],[16,65,16,67],[16,66,16,68],[16,67,16,69],[16,68,16,70],[16,69,16,71],[16,70,16,72],[16,71,16,73],[16,72,16,74],[16,73,16,75],[16,74,16,76],[16,75,16,77],[16,76,16,78],[16,77,19,78],[19,79,16,80],[16,79,16,81],[16,80,16,82],[16,81,16,83],[16,82,16,84],[16,83,16,85],[16,84,15,85],[15,86,16,87],[16,86,16,88],[16,87,16,89],[16,88,16,90],[16,89,16,91],[16,90,16,92],[16,91,16,93],[16,92,16,94],[16,93,16,95],[16,94,16,96],[16,95,16,97],[16,96,16,98],[16,97,16,99],[16,98,19,99],[19,100,16,101],[16,100,16,102],[16,101,16,103],[16,102,16,104],[16,103,16,105],[16,104,16,106],[16,105,15,106],[15,107,16,108],[16,107,16,109],[16,108,16,110],[16,109,16,111],[16,110,16,112],[16,111,16,113],[16,112,16,114],[16,113,16,115],[16,114,16,116],[16,115,16,117],[16,116,16,118],[16,117,16,119],[16,118,16,120],[16,119,19,120],[19,121,16,122],[16,121,16,123],[16,122,16,124],[16,123,16,125],[16,124,16,126],[16,125,16,127],[16,126,15,127],[15,128,16,129],[16,128,16,130],[16,129,16,131],[16,130,16,132],[16,131,16,133],[16,132,16,134],[16,133,16,135],[16,134,16,136],[16,135,16,137],[16,136,16,138],[16,137,16,139],[16,138,16,140],[16,139,16,141],[16,140,19,141],[19,142,16,143],[16,142,16,144],[16,143,16,145],[16,144,16,146],[16,145,16,147],[16,146,16,148],[16,147,15,148],[15,149,16,150],[16,149,16,151],[16,150,16,152],[16,151,16,153],[16,152,16,154],[16,153,16,155],[16,154,16,156],[16,155,16,157],[16,156,16,158],[16,157,16,159],[16,158,16,160],[16,159,16,161],[16,160,16,162],[16,161,19,162],[19,163,16,164],[16,163,16,165],[16,164,16,166],[16,165,16,167],[16,166,16,168],[16,167,16,169],[16,168,15,169],[15,170,16,171],[16,170,16,172],[16,171,16,173],[16,172,16,174],[16,173,16,175],[16,174,16,176],[16,175,16,177],[16,176,16,178],[16,177,16,179],[16,178,16,180],[16,179,16,181],[16,180,16,182],[16,181,16,183],[16,182,19,183],[19,184,16,185],[16,184,16,186],[16,185,16,187],[16,186,16,188],[16,187,16,189],[16,188,16,190],[16,189,15,190],[15,191,16,192],[16,191,16,193],[16,192,16,194],[16,193,16,195],[16,194,16,196],[16,195,16,197],[16,196,16,198],[16,197,16,199],[16,198,16,200],[16,199,16,201],[16,200,16,202],[16,201,16,203],[16,202,16,204],[16,203,19,204],[19,205,16,206],[16,205,16,207],[16,206,16,208],[16,207,16,209],[16,208,16,210],[16,209,16,211],[16,210,15,211],[15,212,16,213],[16,212,16,214],[16,213,16,215],[16,214,16,216],[16,215,16,217],[16,216,16,218],[16,217,16,219],[16,218,16,220],[16,219,16,221],[16,220,16,222],[16,221,16,223],[16,222,16,224],[16,223,16,225],[16,224,19,225],[19,226,16,227],[16,226,16,228],[16,227,16,229],[16,228,16,230],[16,229,16,231],[16,230,16,232],[16,231,15,232],[15,233,16,234],[16,233,16,235],[16,234,16,236],[16,235,16,237],[16,236,16,238],[16,237,16,239],[16,238,16,240],[16,239,16,241],[16,240,16,242],[16,241,16,243],[16,242,16,244],[16,243,16,245],[16,244,16,246],[16,245,19,246],[19,247,16,248],[16,247,16,249],[16,248,16,250],[16,249,16,251],[16,250,16,252],[16,251,16,253],[16,252,15,253],[15,254,16,255],[16,254,16,256],[16,255,16,257],[16,256,16,258],[16,257,16,7],[-1,-1,-1,-1],[-1,-1,-1,-1],[-1,-1,-1,-1],[-1,-1,-1,-1],[-1,-1,-1,-1],[-1,-1,-1,-1],[-1,-1,-1,-1],[-1,-1,-1,-1],[-1,-1,-1,-1],[-1,-1,-1,-1],[-1,-1,-1,-1],[-1,-1,-1,-1],[-1,-1,-1,-1],[-1,-1,-1,-1]],"stap_colors":[[34,16225054],[76,16225054],[118,16225054],[160,16225054],[202,16225054],[244,16225054]],"num":16},{"row":12,"stap":[[-1,-1,-1,-1],[-1,-1,-1,-1],[-1,-1,-1,-1],[-1,-1,-1,-1],[-1,-1,-1,-1],[-1,-1,-1,-1],[-1,-1,-1,-1],[18,8,18,258],[18,9,18,7],[18,10,18,8],[18,11,18,9],[18,12,18,10],[18,13,18,11],[19,13,18,12],[18,15,19,14],[18,16,18,14],[18,17,18,15],[18,18,18,16],[18,19,18,17],[18,20,18,18],[18,21,18,19],[18,22,18,20],[18,23,18,21],[18,24,18,22],[18,25,18,23],[18,26,18,24],[18,27,18,25],[18,28,18,26],[18,29,18,27],[18,30,18,28],[18,31,18,29],[18,32,18,30],[18,33,18,31],[18,34,18,32],[-1,-1,18,33],[18,36,-1,-1],[18,37,18,35],[18,38,18,36],[18,39,18,37],[18,40,18,38],[18,41,18,39],[18,42,18,40],[18,43,18,41],[18,44,18,42],[18,45,18,43],[18,46,18,44],[18,47,18,45],[18,48,18,46],[18,49,18,47],[18,50,18,48],[18,51,18,49],[18,52,18,50],[18,53,18,51],[18,54,18,52],[18,55,18,53],[19,55,18,54],[18,57,19,56],[18,58,18,56],[18,59,18,57],[18,60,18,58],[18,61,18,59],[18,62,18,60],[18,63,18,61],[18,64,18,62],[18,65,18,63],[18,66,18,64],[18,67,18,65],[18,68,18,66],[18,69,18,67],[18,70,18,68],[18,71,18,69],[18,72,18,70],[18,73,18,71],[18,74,18,72],[18,75,18,73],[18,76,18,74],[-1,-1,18,75],[18,78,-1,-1],[18,79,18,77],[18,80,18,78],[18,81,18,79],[18,82,18,80],[18,83,18,81],[18,84,18,82],[18,85,18,83],[18,86,18,84],[18,87,18,85],[18,88,18,86],[18,89,18,87],[18,90,18,88],[18,91,18,89],[18,92,18,90],[18,93,18,91],[18,94,18,92],[18,95,18,93],[18,96,18,94],[18,97,18,95],[19,97,18,96],[18,99,19,98],[18,100,18,98],[18,101,18,99],[18,102,18,100],[18,103,18,101],[18,104,18,102],[18,105,18,103],[18,106,18,104],[18,107,18,105],[18,108,18,106],[18,109,18,107],[18,110,18,108],[18,111,18,109],[18,112,18,110],[18,113,18,111],[18,114,18,112],[18,115,18,113],[18,116,18,114],[18,117,18,115],[18,118,18,116],[-1,-1,18,117],[18,120,-1,-1],[18,121,18,119],[18,122,18,120],[18,123,18,121],[18,124,18,122],[18,125,18,123],[18,126,18,124],[18,127,18,125],[18,128,18,126],[18,129,18,127],[18,130,18,128],[18,131,18,129],[18,132,18,130],[18,133,18,131],[18,134,18,132],[18,135,18,133],[18,136,18,134],[18,137,18,135],[18,138,18,136],[18,139,18,137],[19,139,18,138],[18,141,19,140],[18,142,18,140],[18,143,18,141],[18,144,18,142],[18,145,18,143],[18,146,18,144],[18,147,18,145],[18,148,18,146],[18,149,18,147],[18,150,18,148],[18,151,18,149],[18,152,18,150],[18,153,18,151],[18,154,18,152],[18,155,18,153],[18,156,18,154],[18,157,18,155],[18,158,18,156],[18,159,18,157],[18,160,18,158],[-1,-1,18,159],[18,162,-1,-1],[18,163,18,161],[18,164,18,162],[18,165,18,163],[18,166,18,164],[18,167,18,165],[18,168,18,166],[18,169,18,167],[18,170,18,168],[18,171,18,169],[18,172,18,170],[18,173,18,171],[18,174,18,172],[18,175,18,173],[18,176,18,174],[18,177,18,175],[18,178,18,176],[18,179,18,177],[18,180,18,178],[18,181,18,179],[19,181,18,180],[18,183,19,182],[18,184,18,182],[18,185,18,183],[18,186,18,184],[18,187,18,185],[18,188,18,186],[18,189,18,187],[18,190,18,188],[18,191,18,189],[18,192,18,190],[18,193,18,191],[18,194,18,192],[18,195,18,193],[18,196,18,194],[18,197,18,195],[18,198,18,196],[18,199,18,197],[18,200,18,198],[18,201,18,199],[18,202,18,200],[-1,-1,18,201],[18,204,-1,-1],[18,205,18,203],[18,206,18,204],[18,207,18,205],[18,208,18,206],[18,209,18,207],[18,210,18,208],[18,211,18,209],[18,212,18,210],[18,213,18,211],[18,214,18,212],[18,215,18,213],[18,216,18,214],[18,217,18,215],[18,218,18,216],[18,219,18,217],[18,220,18,218],[18,221,18,219],[18,222,18,220],[18,223,18,221],[19,223,18,222],[18,225,19,224],[18,226,18,224],[18,227,18,225],[18,228,18,226],[18,229,18,227],[18,230,18,228],[18,231,18,229],[18,232,18,230],[18,233,18,231],[18,234,18,232],[18,235,18,233],[18,236,18,234],[18,237,18,235],[18,238,18,236],[18,239,18,237],[18,240,18,238],[18,241,18,239],[18,242,18,240],[18,243,18,241],[18,244,18,242],[-1,-1,18,243],[18,246,-1,-1],[18,247,18,245],[18,248,18,246],[18,249,18,247],[18,250,18,248],[18,251,18,249],[18,252,18,250],[18,253,18,251],[18,254,18,252],[18,255,18,253],[18,256,18,254],[18,257,18,255],[18,258,18,256],[18,7,18,257],[-1,-1,-1,-1],[-1,-1,-1,-1],[-1,-1,-1,-1],[-1,-1,-1,-1],[-1,-1,-1,-1],[-1,-1,-1,-1],[-1,-1,-1,-1],[-1,-1,-1,-1],[-1,-1,-1,-1],[-1,-1,-1,-1],[-1,-1,-1,-1],[-1,-1,-1,-1],[-1,-1,-1,-1],[-1,-1,-1,-1]],"loop":[0,0,0,0,0,0,0,0,0,0,0,0,0,0,0,0,0,0,0,0,0,0,0,0,0,0,0,0,0,0,0,0,0,0,0,0,0,0,0,0,0,0,0,0,0,0,0,0,0,0,0,0,0,0,0,0,0,0,0,0,0,0,0,0,0,0,0,0,0,0,0,0,0,0,0,0,0,0,0,0,0,0,0,0,0,0,0,0,0,0,0,0,0,0,0,0,0,0,0,0,0,0,0,0,0,0,0,0,0,0,0,0,0,0,0,0,0,0,0,0,0,0,0,0,0,0,0,0,0,0,0,0,0,0,0,0,0,0,0,0,0,0,0,0,0,0,0,0,0,0,0,0,0,0,0,0,0,0,0,0,0,0,0,0,0,0,0,0,0,0,0,0,0,0,0,0,0,0,0,0,0,0,0,0,0,0,0,0,0,0,0,0,0,0,0,0,0,0,0,0,0,0,0,0,0,0,0,0,0,0,0,0,0,0,0,0,0,0,0,0,0,0,0,0,0,0,0,0,0,0,0,0,0,0,0,0,0,0,0,0,0,0,0,0,0,0,0,0,0,0,0,0,0,0,0,0,0,0,0,0,0,0,0,0,0,0,0,0,0,0,0,0,0],"scafLoop":[],"col":20,"stapLoop":[],"skip":[0,0,0,0,0,0,0,0,0,-1,0,0,0,0,0,0,-1,0,-1,0,0,0,0,-1,0,-1,0,0,0,0,-1,0,0,0,0,0,0,-1,0,-1,0,0,0,0,-1,0,-1,0,0,0,0,-1,0,0,0,0,0,0,-1,0,-1,0,0,0,0,-1,0,-1,0,0,0,0,-1,0,0,0,0,0,0,-1,0,-1,0,0,0,0,-1,0,-1,0,0,0,0,-1,0,0,0,0,0,0,-1,0,-1,0,0,0,0,-1,0,-1,0,0,0,0,-1,0,0,0,0,0,0,-1,0,-1,0,0,0,0,-1,0,-1,0,0,0,0,-1,0,0,0,0,0,0,-1,0,-1,0,0,0,0,-1,0,-1,0,0,0,0,-1,0,0,0,0,0,0,-1,0,-1,0,0,0,0,-1,0,-1,0,0,0,0,-1,0,0,0,0,0,0,-1,0,-1,0,0,0,0,-1,0,-1,0,0,0,0,-1,0,0,0,0,0,0,-1,0,-1,0,0,0,0,-1,0,-1,0,0,0,0,-1,0,0,0,0,0,0,-1,0,-1,0,0,0,0,-1,0,-1,0,0,0,0,-1,0,0,0,0,0,0,-1,0,-1,0,0,0,0,-1,0,-1,0,0,0,0,0,0,0,0,0,0,0,0,0,0,0,0],"scaf":[[-1,-1,-1,-1],[-1,-1,-1,-1],[-1,-1,-1,-1],[-1,-1,-1,-1],[-1,-1,-1,-1],[-1,-1,-1,-1],[-1,-1,-1,-1],[18,258,18,8],[18,7,18,9],[18,8,18,10],[18,9,18,11],[18,10,18,12],[18,11,18,13],[18,12,18,14],[18,13,18,15],[18,14,18,16],[18,15,18,17],[18,16,18,18],[18,17,18,19],[18,18,18,20],[18,19,18,21],[18,20,18,22],[18,21,18,23],[18,22,18,24],[18,23,18,25],[18,24,18,26],[18,25,18,27],[18,26,18,28],[18,27,18,29],[18,28,18,30],[18,29,18,31],[18,30,18,32],[18,31,18,33],[18,32,18,34],[18,33,18,35],[18,34,18,36],[18,35,18,37],[18,36,18,38],[18,37,18,39],[18,38,18,40],[18,39,18,41],[18,40,18,42],[18,41,18,43],[18,42,18,44],[18,43,18,45],[18,44,-1,-1],[-1,-1,18,47],[18,46,18,48],[18,47,18,49],[18,48,18,50],[18,49,18,51],[18,50,18,52],[18,51,18,53],[18,52,18,54],[18,53,18,55],[18,54,18,56],[18,55,18,57],[18,56,18,58],[18,57,18,59],[18,58,18,60],[18,59,18,61],[18,60,18,62],[18,61,18,63],[18,62,18,64],[18,63,18,65],[18,64,18,66],[18,65,18,67],[18,66,18,68],[18,67,18,69],[18,68,18,70],[18,69,18,71],[18,70,18,72],[18,71,18,73],[18,72,18,74],[18,73,18,75],[18,74,18,76],[18,75,18,77],[18,76,18,78],[18,77,18,79],[18,78,18,80],[18,79,18,81],[18,80,18,82],[18,81,18,83],[18,82,18,84],[18,83,18,85],[18,84,18,86],[18,85,18,87],[18,86,-1,-1],[-1,-1,18,89],[18,88,18,90],[18,89,18,91],[18,90,18,92],[18,91,18,93],[18,92,18,94],[18,93,18,95],[18,94,18,96],[18,95,18,97],[18,96,18,98],[18,97,18,99],[18,98,18,100],[18,99,18,101],[18,100,18,102],[18,101,18,103],[18,102,18,104],[18,103,18,105],[18,104,18,106],[18,105,18,107],[18,106,18,108],[18,107,18,109],[18,108,18,110],[18,109,18,111],[18,110,18,112],[18,111,18,113],[18,112,18,114],[18,113,18,115],[18,114,18,116],[18,115,18,117],[18,116,18,118],[18,117,18,119],[18,118,18,120],[18,119,18,121],[18,120,18,122],[18,121,18,123],[18,122,18,124],[18,123,18,125],[18,124,18,126],[18,125,18,127],[18,126,18,128],[18,127,18,129],[18,128,-1,-1],[-1,-1,18,131],[18,130,18,132],[18,131,18,133],[18,132,18,134],[18,133,18,135],[18,134,18,136],[18,135,18,137],[18,136,18,138],[18,137,18,139],[18,138,18,140],[18,139,18,141],[18,140,18,142],[18,141,18,143],[18,142,18,144],[18,143,18,145],[18,144,18,146],[18,145,18,147],[18,146,18,148],[18,147,18,149],[18,148,18,150],[18,149,18,151],[18,150,18,152],[18,151,18,153],[18,152,18,154],[18,153,18,155],[18,154,18,156],[18,155,18,157],[18,156,18,158],[18,157,18,159],[18,158,18,160],[18,159,18,161],[18,160,18,162],[18,161,18,163],[18,162,18,164],[18,163,18,165],[18,164,18,166],[18,165,18,167],[18,166,18,168],[18,167,18,169],[18,168,18,170],[18,169,18,171],[18,170,-1,-1],[-1,-1,18,173],[18,172,18,174],[18,173,18,175],[18,174,18,176],[18,175,18,177],[18,176,18,178],[18,177,18,179],[18,178,18,180],[18,179,18,181],[18,180,18,182],[18,181,18,183],[18,182,18,184],[18,183,18,185],[18,184,18,186],[18,185,18,187],[18,186,18,188],[18,187,18,189],[18,188,18,190],[18,189,18,191],[18,190,18,192],[18,191,18,193],[18,192,18,194],[18,193,18,195],[18,194,18,196],[18,195,18,197],[18,196,18,198],[18,197,18,199],[18,198,18,200],[18,199,18,201],[18,200,18,202],[18,201,18,203],[18,202,18,204],[18,203,18,205],[18,204,18,206],[18,205,18,207],[18,206,18,208],[18,207,18,209],[18,208,18,210],[18,209,18,211],[18,210,18,212],[18,211,18,213],[18,212,-1,-1],[-1,-1,18,215],[18,214,18,216],[18,215,18,217],[18,216,18,218],[18,217,18,219],[18,218,18,220],[18,219,18,221],[18,220,18,222],[18,221,18,223],[18,222,18,224],[18,223,18,225],[18,224,18,226],[18,225,18,227],[18,226,18,228],[18,227,18,229],[18,228,18,230],[18,229,18,231],[18,230,18,232],[18,231,18,233],[18,232,18,234],[18,233,18,235],[18,234,18,236],[18,235,18,237],[18,236,18,238],[18,237,18,239],[18,238,18,240],[18,239,18,241],[18,240,18,242],[18,241,18,243],[18,242,18,244],[18,243,18,245],[18,244,18,246],[18,245,18,247],[18,246,18,248],[18,247,18,249],[18,248,18,250],[18,249,18,251],[18,250,18,252],[18,251,18,253],[18,252,18,254],[18,253,18,255],[18,254,-1,-1],[-1,-1,18,257],[18,256,18,258],[18,257,18,7],[-1,-1,-1,-1],[-1,-1,-1,-1],[-1,-1,-1,-1],[-1,-1,-1,-1],[-1,-1,-1,-1],[-1,-1,-1,-1],[-1,-1,-1,-1],[-1,-1,-1,-1],[-1,-1,-1,-1],[-1,-1,-1,-1],[-1,-1,-1,-1],[-1,-1,-1,-1],[-1,-1,-1,-1],[-1,-1,-1,-1]],"stap_colors":[[34,5749504],[76,5749504],[118,5749504],[160,5749504],[202,5749504],[244,5749504]],"num":18},{"row":11,"stap":[[-1,-1,-1,-1],[-1,-1,-1,-1],[-1,-1,-1,-1],[-1,-1,-1,-1],[-1,-1,-1,-1],[-1,-1,-1,-1],[-1,-1,-1,-1],[19,258,19,8],[19,7,19,9],[19,8,19,10],[19,9,19,11],[19,10,19,12],[19,11,19,13],[19,12,18,13],[18,14,19,15],[19,14,19,16],[19,15,19,17],[19,16,19,18],[19,17,19,19],[19,18,19,20],[19,19,19,21],[19,20,19,22],[19,21,19,23],[19,22,19,24],[19,23,19,25],[19,24,19,26],[19,25,19,27],[19,26,19,28],[19,27,19,29],[19,28,19,30],[19,29,19,31],[19,30,19,32],[19,31,19,33],[19,32,19,34],[19,33,-1,-1],[-1,-1,19,36],[19,35,19,37],[19,36,19,38],[19,37,19,39],[19,38,19,40],[19,39,19,41],[19,40,19,42],[19,41,19,43],[19,42,19,44],[19,43,19,45],[19,44,19,46],[19,45,19,47],[19,46,19,48],[19,47,19,49],[19,48,19,50],[19,49,19,51],[19,50,19,52],[19,51,19,53],[19,52,19,54],[19,53,19,55],[19,54,18,55],[18,56,19,57],[19,56,19,58],[19,57,19,59],[19,58,19,60],[19,59,19,61],[19,60,19,62],[19,61,19,63],[19,62,19,64],[19,63,19,65],[19,64,19,66],[19,65,19,67],[19,66,19,68],[19,67,19,69],[19,68,19,70],[19,69,19,71],[19,70,19,72],[19,71,19,73],[19,72,19,74],[19,73,19,75],[19,74,19,76],[19,75,-1,-1],[-1,-1,19,78],[19,77,19,79],[19,78,19,80],[19,79,19,81],[19,80,19,82],[19,81,19,83],[19,82,19,84],[19,83,19,85],[19,84,19,86],[19,85,19,87],[19,86,19,88],[19,87,19,89],[19,88,19,90],[19,89,19,91],[19,90,19,92],[19,91,19,93],[19,92,19,94],[19,93,19,95],[19,94,19,96],[19,95,19,97],[19,96,18,97],[18,98,19,99],[19,98,19,100],[19,99,19,101],[19,100,19,102],[19,101,19,103],[19,102,19,104],[19,103,19,105],[19,104,19,106],[19,105,19,107],[19,106,19,108],[19,107,19,109],[19,108,19,110],[19,109,19,111],[19,110,19,112],[19,111,19,113],[19,112,19,114],[19,113,19,115],[19,114,19,116],[19,115,19,117],[19,116,19,118],[19,117,-1,-1],[-1,-1,19,120],[19,119,19,121],[19,120,19,122],[19,121,19,123],[19,122,19,124],[19,123,19,125],[19,124,19,126],[19,125,19,127],[19,126,19,128],[19,127,19,129],[19,128,19,130],[19,129,19,131],[19,130,19,132],[19,131,19,133],[19,132,19,134],[19,133,19,135],[19,134,19,136],[19,135,19,137],[19,136,19,138],[19,137,19,139],[19,138,18,139],[18,140,19,141],[19,140,19,142],[19,141,19,143],[19,142,19,144],[19,143,19,145],[19,144,19,146],[19,145,19,147],[19,146,19,148],[19,147,19,149],[19,148,19,150],[19,149,19,151],[19,150,19,152],[19,151,19,153],[19,152,19,154],[19,153,19,155],[19,154,19,156],[19,155,19,157],[19,156,19,158],[19,157,19,159],[19,158,19,160],[19,159,-1,-1],[-1,-1,19,162],[19,161,19,163],[19,162,19,164],[19,163,19,165],[19,164,19,166],[19,165,19,167],[19,166,19,168],[19,167,19,169],[19,168,19,170],[19,169,19,171],[19,170,19,172],[19,171,19,173],[19,172,19,174],[19,173,19,175],[19,174,19,176],[19,175,19,177],[19,176,19,178],[19,177,19,179],[19,178,19,180],[19,179,19,181],[19,180,18,181],[18,182,19,183],[19,182,19,184],[19,183,19,185],[19,184,19,186],[19,185,19,187],[19,186,19,188],[19,187,19,189],[19,188,19,190],[19,189,19,191],[19,190,19,192],[19,191,19,193],[19,192,19,194],[19,193,19,195],[19,194,19,196],[19,195,19,197],[19,196,19,198],[19,197,19,199],[19,198,19,200],[19,199,19,201],[19,200,19,202],[19,201,-1,-1],[-1,-1,19,204],[19,203,19,205],[19,204,19,206],[19,205,19,207],[19,206,19,208],[19,207,19,209],[19,208,19,210],[19,209,19,211],[19,210,19,212],[19,211,19,213],[19,212,19,214],[19,213,19,215],[19,214,19,216],[19,215,19,217],[19,216,19,218],[19,217,19,219],[19,218,19,220],[19,219,19,221],[19,220,19,222],[19,221,19,223],[19,222,18,223],[18,224,19,225],[19,224,19,226],[19,225,19,227],[19,226,19,228],[19,227,19,229],[19,228,19,230],[19,229,19,231],[19,230,19,232],[19,231,19,233],[19,232,19,234],[19,233,19,235],[19,234,19,236],[19,235,19,237],[19,236,19,238],[19,237,19,239],[19,238,19,240],[19,239,19,241],[19,240,19,242],[19,241,19,243],[19,242,19,244],[19,243,-1,-1],[-1,-1,19,246],[19,245,19,247],[19,246,19,248],[19,247,19,249],[19,248,19,250],[19,249,19,251],[19,250,19,252],[19,251,19,253],[19,252,19,254],[19,253,19,255],[19,254,19,256],[19,255,19,257],[19,256,19,258],[19,257,19,7],[-1,-1,-1,-1],[-1,-1,-1,-1],[-1,-1,-1,-1],[-1,-1,-1,-1],[-1,-1,-1,-1],[-1,-1,-1,-1],[-1,-1,-1,-1],[-1,-1,-1,-1],[-1,-1,-1,-1],[-1,-1,-1,-1],[-1,-1,-1,-1],[-1,-1,-1,-1],[-1,-1,-1,-1],[-1,-1,-1,-1]],"loop":[0,0,0,0,0,0,0,0,0,0,0,0,0,0,0,0,0,0,0,0,0,0,0,0,0,0,0,0,0,0,0,0,0,0,0,0,0,0,0,0,0,0,0,0,0,0,0,0,0,0,0,0,0,0,0,0,0,0,0,0,0,0,0,0,0,0,0,0,0,0,0,0,0,0,0,0,0,0,0,0,0,0,0,0,0,0,0,0,0,0,0,0,0,0,0,0,0,0,0,0,0,0,0,0,0,0,0,0,0,0,0,0,0,0,0,0,0,0,0,0,0,0,0,0,0,0,0,0,0,0,0,0,0,0,0,0,0,0,0,0,0,0,0,0,0,0,0,0,0,0,0,0,0,0,0,0,0,0,0,0,0,0,0,0,0,0,0,0,0,0,0,0,0,0,0,0,0,0,0,0,0,0,0,0,0,0,0,0,0,0,0,0,0,0,0,0,0,0,0,0,0,0,0,0,0,0,0,0,0,0,0,0,0,0,0,0,0,0,0,0,0,0,0,0,0,0,0,0,0,0,0,0,0,0,0,0,0,0,0,0,0,0,0,0,0,0,0,0,0,0,0,0,0,0,0,0,0,0,0,0,0,0,0,0,0,0,0,0,0,0,0,0,0],"scafLoop":[],"col":20,"stapLoop":[],"skip":[0,0,0,0,0,0,0,0,0,0,-1,0,0,0,0,0,0,0,0,0,0,0,0,0,0,0,0,0,0,0,0,-1,0,0,0,0,0,0,0,0,0,0,0,0,0,0,0,0,0,0,0,0,-1,0,0,0,0,0,0,0,0,0,0,0,0,0,0,0,0,0,0,0,0,-1,0,0,0,0,0,0,0,0,0,0,0,0,0,0,0,0,0,0,0,0,-1,0,0,0,0,0,0,0,0,0,0,0,0,0,0,0,0,0,0,0,0,-1,0,0,0,0,0,0,0,0,0,0,0,0,0,0,0,0,0,0,0,0,-1,0,0,0,0,0,0,0,0,0,0,0,0,0,0,0,0,0,0,0,0,-1,0,0,0,0,0,0,0,0,0,0,0,0,0,0,0,0,0,0,0,0,-1,0,0,0,0,0,0,0,0,0,0,0,0,0,0,0,0,0,0,0,0,-1,0,0,0,0,0,0,0,0,0,0,0,0,0,0,0,0,0,0,0,0,-1,0,0,0,0,0,0,0,0,0,0,0,0,0,0,0,0,0,0,0,0,-1,0,0,0,0,0,0,0,0,0,0,0,0,0,0,0,0,0,0,0,0,0,0,0,0,0,0,0,0,0,0,0],"scaf":[[-1,-1,-1,-1],[-1,-1,-1,-1],[-1,-1,-1,-1],[-1,-1,-1,-1],[-1,-1,-1,-1],[-1,-1,-1,-1],[-1,-1,-1,-1],[19,8,19,258],[19,9,19,7],[19,10,19,8],[19,11,19,9],[19,12,19,10],[19,13,19,11],[19,14,19,12],[19,15,19,13],[16,15,19,14],[19,17,16,16],[19,18,19,16],[19,19,19,17],[19,20,19,18],[19,21,19,19],[19,22,19,20],[20,22,19,21],[19,24,20,23],[19,25,19,23],[19,26,19,24],[19,27,19,25],[19,28,19,26],[19,29,19,27],[19,30,19,28],[19,31,19,29],[19,32,19,30],[19,33,19,31],[19,34,19,32],[19,35,19,33],[19,36,19,34],[16,36,19,35],[19,38,16,37],[19,39,19,37],[19,40,19,38],[19,41,19,39],[19,42,19,40],[19,43,19,41],[20,43,19,42],[19,45,20,44],[19,46,19,44],[19,47,19,45],[19,48,19,46],[19,49,19,47],[19,50,19,48],[19,51,19,49],[19,52,19,50],[19,53,19,51],[19,54,19,52],[19,55,19,53],[19,56,19,54],[19,57,19,55],[16,57,19,56],[19,59,16,58],[19,60,19,58],[19,61,19,59],[19,62,19,60],[19,63,19,61],[19,64,19,62],[20,64,19,63],[19,66,20,65],[19,67,19,65],[19,68,19,66],[19,69,19,67],[19,70,19,68],[19,71,19,69],[19,72,19,70],[19,73,19,71],[19,74,19,72],[19,75,19,73],[19,76,19,74],[19,77,19,75],[19,78,19,76],[16,78,19,77],[19,80,16,79],[19,81,19,79],[19,82,19,80],[19,83,19,81],[19,84,19,82],[19,85,19,83],[20,85,19,84],[19,87,20,86],[19,88,19,86],[19,89,19,87],[19,90,19,88],[19,91,19,89],[19,92,19,90],[19,93,19,91],[19,94,19,92],[19,95,19,93],[19,96,19,94],[19,97,19,95],[19,98,19,96],[19,99,19,97],[16,99,19,98],[19,101,16,100],[19,102,19,100],[19,103,19,101],[19,104,19,102],[19,105,19,103],[19,106,19,104],[20,106,19,105],[19,108,20,107],[19,109,19,107],[19,110,19,108],[19,111,19,109],[19,112,19,110],[19,113,19,111],[19,114,19,112],[19,115,19,113],[19,116,19,114],[19,117,19,115],[19,118,19,116],[19,119,19,117],[19,120,19,118],[16,120,19,119],[19,122,16,121],[19,123,19,121],[19,124,19,122],[19,125,19,123],[19,126,19,124],[19,127,19,125],[20,127,19,126],[19,129,20,128],[19,130,19,128],[19,131,19,129],[19,132,19,130],[19,133,19,131],[19,134,19,132],[19,135,19,133],[19,136,19,134],[19,137,19,135],[19,138,19,136],[19,139,19,137],[19,140,19,138],[19,141,19,139],[16,141,19,140],[19,143,16,142],[19,144,19,142],[19,145,19,143],[19,146,19,144],[19,147,19,145],[19,148,19,146],[20,148,19,147],[19,150,20,149],[19,151,19,149],[19,152,19,150],[19,153,19,151],[19,154,19,152],[19,155,19,153],[19,156,19,154],[19,157,19,155],[19,158,19,156],[19,159,19,157],[19,160,19,158],[19,161,19,159],[19,162,19,160],[16,162,19,161],[19,164,16,163],[19,165,19,163],[19,166,19,164],[19,167,19,165],[19,168,19,166],[19,169,19,167],[20,169,19,168],[19,171,20,170],[19,172,19,170],[19,173,19,171],[19,174,19,172],[19,175,19,173],[19,176,19,174],[19,177,19,175],[19,178,19,176],[19,179,19,177],[19,180,19,178],[19,181,19,179],[19,182,19,180],[19,183,19,181],[16,183,19,182],[19,185,16,184],[19,186,19,184],[19,187,19,185],[19,188,19,186],[19,189,19,187],[19,190,19,188],[20,190,19,189],[19,192,20,191],[19,193,19,191],[19,194,19,192],[19,195,19,193],[19,196,19,194],[19,197,19,195],[19,198,19,196],[19,199,19,197],[19,200,19,198],[19,201,19,199],[19,202,19,200],[19,203,19,201],[19,204,19,202],[16,204,19,203],[19,206,16,205],[19,207,19,205],[19,208,19,206],[19,209,19,207],[19,210,19,208],[19,211,19,209],[20,211,19,210],[19,213,20,212],[19,214,19,212],[19,215,19,213],[19,216,19,214],[19,217,19,215],[19,218,19,216],[19,219,19,217],[19,220,19,218],[19,221,19,219],[19,222,19,220],[19,223,19,221],[19,224,19,222],[19,225,19,223],[16,225,19,224],[19,227,16,226],[19,228,19,226],[19,229,19,227],[19,230,19,228],[19,231,19,229],[19,232,19,230],[20,232,19,231],[19,234,20,233],[19,235,19,233],[19,236,19,234],[19,237,19,235],[19,238,19,236],[19,239,19,237],[19,240,19,238],[19,241,19,239],[19,242,19,240],[19,243,19,241],[19,244,19,242],[19,245,19,243],[19,246,19,244],[16,246,19,245],[19,248,16,247],[19,249,19,247],[19,250,19,248],[19,251,19,249],[19,252,19,250],[19,253,19,251],[20,253,19,252],[19,255,20,254],[19,256,19,254],[19,257,19,255],[19,258,19,256],[19,7,19,257],[-1,-1,-1,-1],[-1,-1,-1,-1],[-1,-1,-1,-1],[-1,-1,-1,-1],[-1,-1,-1,-1],[-1,-1,-1,-1],[-1,-1,-1,-1],[-1,-1,-1,-1],[-1,-1,-1,-1],[-1,-1,-1,-1],[-1,-1,-1,-1],[-1,-1,-1,-1],[-1,-1,-1,-1],[-1,-1,-1,-1]],"stap_colors":[[35,5749504],[77,5749504],[119,5749504],[161,5749504],[203,5749504],[245,5749504]],"num":19},{"row":11,"stap":[[-1,-1,-1,-1],[-1,-1,-1,-1],[-1,-1,-1,-1],[-1,-1,-1,-1],[-1,-1,-1,-1],[-1,-1,-1,-1],[-1,-1,-1,-1],[20,8,20,258],[20,9,20,7],[20,10,20,8],[20,11,20,9],[20,12,20,10],[20,13,20,11],[-1,-1,20,12],[20,15,-1,-1],[20,16,20,14],[20,17,20,15],[20,18,20,16],[20,19,20,17],[20,20,20,18],[20,21,20,19],[20,22,20,20],[20,23,20,21],[20,24,20,22],[20,25,20,23],[20,26,20,24],[20,27,20,25],[20,28,20,26],[20,29,20,27],[20,30,20,28],[20,31,20,29],[20,32,20,30],[20,33,20,31],[20,34,20,32],[20,35,20,33],[20,36,20,34],[20,37,20,35],[20,38,20,36],[20,39,20,37],[20,40,20,38],[20,41,20,39],[20,42,20,40],[20,43,20,41],[20,44,20,42],[20,45,20,43],[20,46,20,44],[20,47,20,45],[20,48,20,46],[20,49,20,47],[20,50,20,48],[20,51,20,49],[20,52,20,50],[20,53,20,51],[20,54,20,52],[20,55,20,53],[-1,-1,20,54],[20,57,-1,-1],[20,58,20,56],[20,59,20,57],[20,60,20,58],[20,61,20,59],[20,62,20,60],[20,63,20,61],[20,64,20,62],[20,65,20,63],[20,66,20,64],[20,67,20,65],[20,68,20,66],[20,69,20,67],[20,70,20,68],[20,71,20,69],[20,72,20,70],[20,73,20,71],[20,74,20,72],[20,75,20,73],[20,76,20,74],[20,77,20,75],[20,78,20,76],[20,79,20,77],[20,80,20,78],[20,81,20,79],[20,82,20,80],[20,83,20,81],[20,84,20,82],[20,85,20,83],[20,86,20,84],[20,87,20,85],[20,88,20,86],[20,89,20,87],[20,90,20,88],[20,91,20,89],[20,92,20,90],[20,93,20,91],[20,94,20,92],[20,95,20,93],[20,96,20,94],[20,97,20,95],[-1,-1,20,96],[20,99,-1,-1],[20,100,20,98],[20,101,20,99],[20,102,20,100],[20,103,20,101],[20,104,20,102],[20,105,20,103],[20,106,20,104],[20,107,20,105],[20,108,20,106],[20,109,20,107],[20,110,20,108],[20,111,20,109],[20,112,20,110],[20,113,20,111],[20,114,20,112],[20,115,20,113],[20,116,20,114],[20,117,20,115],[20,118,20,116],[20,119,20,117],[20,120,20,118],[20,121,20,119],[20,122,20,120],[20,123,20,121],[20,124,20,122],[20,125,20,123],[20,126,20,124],[20,127,20,125],[20,128,20,126],[20,129,20,127],[20,130,20,128],[20,131,20,129],[20,132,20,130],[20,133,20,131],[20,134,20,132],[20,135,20,133],[20,136,20,134],[20,137,20,135],[20,138,20,136],[20,139,20,137],[-1,-1,20,138],[20,141,-1,-1],[20,142,20,140],[20,143,20,141],[20,144,20,142],[20,145,20,143],[20,146,20,144],[20,147,20,145],[20,148,20,146],[20,149,20,147],[20,150,20,148],[20,151,20,149],[20,152,20,150],[20,153,20,151],[20,154,20,152],[20,155,20,153],[20,156,20,154],[20,157,20,155],[20,158,20,156],[20,159,20,157],[20,160,20,158],[20,161,20,159],[20,162,20,160],[20,163,20,161],[20,164,20,162],[20,165,20,163],[20,166,20,164],[20,167,20,165],[20,168,20,166],[20,169,20,167],[20,170,20,168],[20,171,20,169],[20,172,20,170],[20,173,20,171],[20,174,20,172],[20,175,20,173],[20,176,20,174],[20,177,20,175],[20,178,20,176],[20,179,20,177],[20,180,20,178],[20,181,20,179],[-1,-1,20,180],[20,183,-1,-1],[20,184,20,182],[20,185,20,183],[20,186,20,184],[20,187,20,185],[20,188,20,186],[20,189,20,187],[20,190,20,188],[20,191,20,189],[20,192,20,190],[20,193,20,191],[20,194,20,192],[20,195,20,193],[20,196,20,194],[20,197,20,195],[20,198,20,196],[20,199,20,197],[20,200,20,198],[20,201,20,199],[20,202,20,200],[20,203,20,201],[20,204,20,202],[20,205,20,203],[20,206,20,204],[20,207,20,205],[20,208,20,206],[20,209,20,207],[20,210,20,208],[20,211,20,209],[20,212,20,210],[20,213,20,211],[20,214,20,212],[20,215,20,213],[20,216,20,214],[20,217,20,215],[20,218,20,216],[20,219,20,217],[20,220,20,218],[20,221,20,219],[20,222,20,220],[20,223,20,221],[-1,-1,20,222],[20,225,-1,-1],[20,226,20,224],[20,227,20,225],[20,228,20,226],[20,229,20,227],[20,230,20,228],[20,231,20,229],[20,232,20,230],[20,233,20,231],[20,234,20,232],[20,235,20,233],[20,236,20,234],[20,237,20,235],[20,238,20,236],[20,239,20,237],[20,240,20,238],[20,241,20,239],[20,242,20,240],[20,243,20,241],[20,244,20,242],[20,245,20,243],[20,246,20,244],[20,247,20,245],[20,248,20,246],[20,249,20,247],[20,250,20,248],[20,251,20,249],[20,252,20,250],[20,253,20,251],[20,254,20,252],[20,255,20,253],[20,256,20,254],[20,257,20,255],[20,258,20,256],[20,7,20,257],[-1,-1,-1,-1],[-1,-1,-1,-1],[-1,-1,-1,-1],[-1,-1,-1,-1],[-1,-1,-1,-1],[-1,-1,-1,-1],[-1,-1,-1,-1],[-1,-1,-1,-1],[-1,-1,-1,-1],[-1,-1,-1,-1],[-1,-1,-1,-1],[-1,-1,-1,-1],[-1,-1,-1,-1],[-1,-1,-1,-1]],"loop":[0,0,0,0,0,0,0,0,0,0,1,0,0,0,0,0,0,0,0,0,0,0,0,0,1,0,0,0,0,0,0,0,0,0,0,0,0,0,1,0,0,0,0,0,0,0,0,0,0,0,0,0,1,0,0,0,0,0,0,0,0,0,0,0,0,0,1,0,0,0,0,0,0,0,0,0,0,0,0,0,1,0,0,0,0,0,0,0,0,0,0,0,0,0,1,0,0,0,0,0,0,0,0,0,0,0,0,0,1,0,0,0,0,0,0,0,0,0,0,0,0,0,1,0,0,0,0,0,0,0,0,0,0,0,0,0,1,0,0,0,0,0,0,0,0,0,0,0,0,0,1,0,0,0,0,0,0,0,0,0,0,0,0,0,1,0,0,0,0,0,0,0,0,0,0,0,0,0,1,0,0,0,0,0,0,0,0,0,0,0,0,0,1,0,0,0,0,0,0,0,0,0,0,0,0,0,1,0,0,0,0,0,0,0,0,0,0,0,0,0,1,0,0,0,0,0,0,0,0,0,0,0,0,0,1,0,0,0,0,0,0,0,0,0,0,0,0,0,1,0,0,0,0,0,0,0,0,0,0,0,0,0,0,0,0,0,0,0,0,0,0,0,0],"scafLoop":[],"col":19,"stapLoop":[],"skip":[0,0,0,0,0,0,0,0,0,0,0,0,0,0,0,0,0,0,0,0,0,0,0,0,0,0,0,0,0,0,0,0,0,0,0,0,0,0,0,0,0,0,0,0,0,0,0,0,0,0,0,0,0,0,0,0,0,0,0,0,0,0,0,0,0,0,0,0,0,0,0,0,0,0,0,0,0,0,0,0,0,0,0,0,0,0,0,0,0,0,0,0,0,0,0,0,0,0,0,0,0,0,0,0,0,0,0,0,0,0,0,0,0,0,0,0,0,0,0,0,0,0,0,0,0,0,0,0,0,0,0,0,0,0,0,0,0,0,0,0,0,0,0,0,0,0,0,0,0,0,0,0,0,0,0,0,0,0,0,0,0,0,0,0,0,0,0,0,0,0,0,0,0,0,0,0,0,0,0,0,0,0,0,0,0,0,0,0,0,0,0,0,0,0,0,0,0,0,0,0,0,0,0,0,0,0,0,0,0,0,0,0,0,0,0,0,0,0,0,0,0,0,0,0,0,0,0,0,0,0,0,0,0,0,0,0,0,0,0,0,0,0,0,0,0,0,0,0,0,0,0,0,0,0,0,0,0,0,0,0,0,0,0,0,0,0,0,0,0,0,0,0,0],"scaf":[[-1,-1,-1,-1],[-1,-1,-1,-1],[-1,-1,-1,-1],[-1,-1,-1,-1],[-1,-1,-1,-1],[-1,-1,-1,-1],[-1,-1,-1,-1],[20,258,20,8],[20,7,20,9],[20,8,20,10],[20,9,20,11],[20,10,20,12],[20,11,20,13],[20,12,20,14],[20,13,20,15],[20,14,23,15],[23,16,20,17],[20,16,20,18],[20,17,20,19],[20,18,20,20],[20,19,20,21],[20,20,20,22],[20,21,19,22],[19,23,20,24],[20,23,20,25],[20,24,20,26],[20,25,20,27],[20,26,20,28],[20,27,20,29],[20,28,20,30],[20,29,20,31],[20,30,20,32],[20,31,20,33],[20,32,20,34],[20,33,20,35],[20,34,20,36],[20,35,23,36],[23,37,20,38],[20,37,20,39],[20,38,20,40],[20,39,20,41],[20,40,20,42],[20,41,20,43],[20,42,19,43],[19,44,20,45],[20,44,20,46],[20,45,20,47],[20,46,20,48],[20,47,20,49],[20,48,20,50],[20,49,20,51],[20,50,20,52],[20,51,20,53],[20,52,20,54],[20,53,20,55],[20,54,20,56],[20,55,20,57],[20,56,23,57],[23,58,20,59],[20,58,20,60],[20,59,20,61],[20,60,20,62],[20,61,20,63],[20,62,20,64],[20,63,19,64],[19,65,20,66],[20,65,20,67],[20,66,20,68],[20,67,20,69],[20,68,20,70],[20,69,20,71],[20,70,20,72],[20,71,20,73],[20,72,20,74],[20,73,20,75],[20,74,20,76],[20,75,20,77],[20,76,20,78],[20,77,23,78],[23,79,20,80],[20,79,20,81],[20,80,20,82],[20,81,20,83],[20,82,20,84],[20,83,20,85],[20,84,19,85],[19,86,20,87],[20,86,20,88],[20,87,20,89],[20,88,20,90],[20,89,20,91],[20,90,20,92],[20,91,20,93],[20,92,20,94],[20,93,20,95],[20,94,20,96],[20,95,20,97],[20,96,20,98],[20,97,20,99],[20,98,23,99],[23,100,20,101],[20,100,20,102],[20,101,20,103],[20,102,20,104],[20,103,20,105],[20,104,20,106],[20,105,19,106],[19,107,20,108],[20,107,20,109],[20,108,20,110],[20,109,20,111],[20,110,20,112],[20,111,20,113],[20,112,20,114],[20,113,20,115],[20,114,20,116],[20,115,20,117],[20,116,20,118],[20,117,20,119],[20,118,20,120],[20,119,23,120],[23,121,20,122],[20,121,20,123],[20,122,20,124],[20,123,20,125],[20,124,20,126],[20,125,20,127],[20,126,19,127],[19,128,20,129],[20,128,20,130],[20,129,20,131],[20,130,20,132],[20,131,20,133],[20,132,20,134],[20,133,20,135],[20,134,20,136],[20,135,20,137],[20,136,20,138],[20,137,20,139],[20,138,20,140],[20,139,20,141],[20,140,23,141],[23,142,20,143],[20,142,20,144],[20,143,20,145],[20,144,20,146],[20,145,20,147],[20,146,20,148],[20,147,19,148],[19,149,20,150],[20,149,20,151],[20,150,20,152],[20,151,20,153],[20,152,20,154],[20,153,20,155],[20,154,20,156],[20,155,20,157],[20,156,20,158],[20,157,20,159],[20,158,20,160],[20,159,20,161],[20,160,20,162],[20,161,23,162],[23,163,20,164],[20,163,20,165],[20,164,20,166],[20,165,20,167],[20,166,20,168],[20,167,20,169],[20,168,19,169],[19,170,20,171],[20,170,20,172],[20,171,20,173],[20,172,20,174],[20,173,20,175],[20,174,20,176],[20,175,20,177],[20,176,20,178],[20,177,20,179],[20,178,20,180],[20,179,20,181],[20,180,20,182],[20,181,20,183],[20,182,23,183],[23,184,20,185],[20,184,20,186],[20,185,20,187],[20,186,20,188],[20,187,20,189],[20,188,20,190],[20,189,19,190],[19,191,20,192],[20,191,20,193],[20,192,20,194],[20,193,20,195],[20,194,20,196],[20,195,20,197],[20,196,20,198],[20,197,20,199],[20,198,20,200],[20,199,20,201],[20,200,20,202],[20,201,20,203],[20,202,20,204],[20,203,23,204],[23,205,20,206],[20,205,20,207],[20,206,20,208],[20,207,20,209],[20,208,20,210],[20,209,20,211],[20,210,19,211],[19,212,20,213],[20,212,20,214],[20,213,20,215],[20,214,20,216],[20,215,20,217],[20,216,20,218],[20,217,20,219],[20,218,20,220],[20,219,20,221],[20,220,20,222],[20,221,20,223],[20,222,20,224],[20,223,20,225],[20,224,23,225],[23,226,20,227],[20,226,20,228],[20,227,20,229],[20,228,20,230],[20,229,20,231],[20,230,20,232],[20,231,19,232],[19,233,20,234],[20,233,20,235],[20,234,20,236],[20,235,20,237],[20,236,20,238],[20,237,20,239],[20,238,20,240],[20,239,20,241],[20,240,20,242],[20,241,20,243],[20,242,20,244],[20,243,20,245],[20,244,20,246],[20,245,23,246],[23,247,20,248],[20,247,20,249],[20,248,20,250],[20,249,20,251],[20,250,20,252],[20,251,20,253],[20,252,19,253],[19,254,20,255],[20,254,20,256],[20,255,20,257],[20,256,20,258],[20,257,20,7],[-1,-1,-1,-1],[-1,-1,-1,-1],[-1,-1,-1,-1],[-1,-1,-1,-1],[-1,-1,-1,-1],[-1,-1,-1,-1],[-1,-1,-1,-1],[-1,-1,-1,-1],[-1,-1,-1,-1],[-1,-1,-1,-1],[-1,-1,-1,-1],[-1,-1,-1,-1],[-1,-1,-1,-1],[-1,-1,-1,-1]],"stap_colors":[[13,16225054],[55,16225054],[97,16225054],[139,16225054],[181,16225054],[223,16225054]],"num":20},{"row":12,"stap":[[-1,-1,-1,-1],[-1,-1,-1,-1],[-1,-1,-1,-1],[-1,-1,-1,-1],[-1,-1,-1,-1],[-1,-1,-1,-1],[-1,-1,-1,-1],[22,8,22,258],[22,9,22,7],[22,10,22,8],[22,11,22,9],[22,12,22,10],[22,13,22,11],[23,13,22,12],[22,15,23,14],[22,16,22,14],[22,17,22,15],[22,18,22,16],[22,19,22,17],[22,20,22,18],[22,21,22,19],[22,22,22,20],[22,23,22,21],[22,24,22,22],[22,25,22,23],[22,26,22,24],[22,27,22,25],[22,28,22,26],[22,29,22,27],[22,30,22,28],[22,31,22,29],[22,32,22,30],[22,33,22,31],[22,34,22,32],[-1,-1,22,33],[22,36,-1,-1],[22,37,22,35],[22,38,22,36],[22,39,22,37],[22,40,22,38],[22,41,22,39],[22,42,22,40],[22,43,22,41],[22,44,22,42],[22,45,22,43],[22,46,22,44],[22,47,22,45],[22,48,22,46],[22,49,22,47],[22,50,22,48],[22,51,22,49],[22,52,22,50],[22,53,22,51],[22,54,22,52],[22,55,22,53],[23,55,22,54],[22,57,23,56],[22,58,22,56],[22,59,22,57],[22,60,22,58],[22,61,22,59],[22,62,22,60],[22,63,22,61],[22,64,22,62],[22,65,22,63],[22,66,22,64],[22,67,22,65],[22,68,22,66],[22,69,22,67],[22,70,22,68],[22,71,22,69],[22,72,22,70],[22,73,22,71],[22,74,22,72],[22,75,22,73],[22,76,22,74],[-1,-1,22,75],[22,78,-1,-1],[22,79,22,77],[22,80,22,78],[22,81,22,79],[22,82,22,80],[22,83,22,81],[22,84,22,82],[22,85,22,83],[22,86,22,84],[22,87,22,85],[22,88,22,86],[22,89,22,87],[22,90,22,88],[22,91,22,89],[22,92,22,90],[22,93,22,91],[22,94,22,92],[22,95,22,93],[22,96,22,94],[22,97,22,95],[23,97,22,96],[22,99,23,98],[22,100,22,98],[22,101,22,99],[22,102,22,100],[22,103,22,101],[22,104,22,102],[22,105,22,103],[22,106,22,104],[22,107,22,105],[22,108,22,106],[22,109,22,107],[22,110,22,108],[22,111,22,109],[22,112,22,110],[22,113,22,111],[22,114,22,112],[22,115,22,113],[22,116,22,114],[22,117,22,115],[22,118,22,116],[-1,-1,22,117],[22,120,-1,-1],[22,121,22,119],[22,122,22,120],[22,123,22,121],[22,124,22,122],[22,125,22,123],[22,126,22,124],[22,127,22,125],[22,128,22,126],[22,129,22,127],[22,130,22,128],[22,131,22,129],[22,132,22,130],[22,133,22,131],[22,134,22,132],[22,135,22,133],[22,136,22,134],[22,137,22,135],[22,138,22,136],[22,139,22,137],[23,139,22,138],[22,141,23,140],[22,142,22,140],[22,143,22,141],[22,144,22,142],[22,145,22,143],[22,146,22,144],[22,147,22,145],[22,148,22,146],[22,149,22,147],[22,150,22,148],[22,151,22,149],[22,152,22,150],[22,153,22,151],[22,154,22,152],[22,155,22,153],[22,156,22,154],[22,157,22,155],[22,158,22,156],[22,159,22,157],[22,160,22,158],[-1,-1,22,159],[22,162,-1,-1],[22,163,22,161],[22,164,22,162],[22,165,22,163],[22,166,22,164],[22,167,22,165],[22,168,22,166],[22,169,22,167],[22,170,22,168],[22,171,22,169],[22,172,22,170],[22,173,22,171],[22,174,22,172],[22,175,22,173],[22,176,22,174],[22,177,22,175],[22,178,22,176],[22,179,22,177],[22,180,22,178],[22,181,22,179],[23,181,22,180],[22,183,23,182],[22,184,22,182],[22,185,22,183],[22,186,22,184],[22,187,22,185],[22,188,22,186],[22,189,22,187],[22,190,22,188],[22,191,22,189],[22,192,22,190],[22,193,22,191],[22,194,22,192],[22,195,22,193],[22,196,22,194],[22,197,22,195],[22,198,22,196],[22,199,22,197],[22,200,22,198],[22,201,22,199],[22,202,22,200],[-1,-1,22,201],[22,204,-1,-1],[22,205,22,203],[22,206,22,204],[22,207,22,205],[22,208,22,206],[22,209,22,207],[22,210,22,208],[22,211,22,209],[22,212,22,210],[22,213,22,211],[22,214,22,212],[22,215,22,213],[22,216,22,214],[22,217,22,215],[22,218,22,216],[22,219,22,217],[22,220,22,218],[22,221,22,219],[22,222,22,220],[22,223,22,221],[23,223,22,222],[22,225,23,224],[22,226,22,224],[22,227,22,225],[22,228,22,226],[22,229,22,227],[22,230,22,228],[22,231,22,229],[22,232,22,230],[22,233,22,231],[22,234,22,232],[22,235,22,233],[22,236,22,234],[22,237,22,235],[22,238,22,236],[22,239,22,237],[22,240,22,238],[22,241,22,239],[22,242,22,240],[22,243,22,241],[22,244,22,242],[-1,-1,22,243],[22,246,-1,-1],[22,247,22,245],[22,248,22,246],[22,249,22,247],[22,250,22,248],[22,251,22,249],[22,252,22,250],[22,253,22,251],[22,254,22,252],[22,255,22,253],[22,256,22,254],[22,257,22,255],[22,258,22,256],[22,7,22,257],[-1,-1,-1,-1],[-1,-1,-1,-1],[-1,-1,-1,-1],[-1,-1,-1,-1],[-1,-1,-1,-1],[-1,-1,-1,-1],[-1,-1,-1,-1],[-1,-1,-1,-1],[-1,-1,-1,-1],[-1,-1,-1,-1],[-1,-1,-1,-1],[-1,-1,-1,-1],[-1,-1,-1,-1],[-1,-1,-1,-1]],"loop":[0,0,0,0,0,0,0,0,0,0,0,0,0,0,0,0,0,0,0,0,0,0,0,0,0,0,0,0,0,0,0,0,0,0,0,0,0,0,0,0,0,0,0,0,0,0,0,0,0,0,0,0,0,0,0,0,0,0,0,0,0,0,0,0,0,0,0,0,0,0,0,0,0,0,0,0,0,0,0,0,0,0,0,0,0,0,0,0,0,0,0,0,0,0,0,0,0,0,0,0,0,0,0,0,0,0,0,0,0,0,0,0,0,0,0,0,0,0,0,0,0,0,0,0,0,0,0,0,0,0,0,0,0,0,0,0,0,0,0,0,0,0,0,0,0,0,0,0,0,0,0,0,0,0,0,0,0,0,0,0,0,0,0,0,0,0,0,0,0,0,0,0,0,0,0,0,0,0,0,0,0,0,0,0,0,0,0,0,0,0,0,0,0,0,0,0,0,0,0,0,0,0,0,0,0,0,0,0,0,0,0,0,0,0,0,0,0,0,0,0,0,0,0,0,0,0,0,0,0,0,0,0,0,0,0,0,0,0,0,0,0,0,0,0,0,0,0,0,0,0,0,0,0,0,0,0,0,0,0,0,0,0,0,0,0,0,0,0,0,0,0,0,0],"scafLoop":[],"col":18,"stapLoop":[],"skip":[0,0,0,0,0,0,0,0,0,-1,0,0,0,0,0,0,-1,0,-1,0,0,0,0,-1,0,-1,0,0,0,0,-1,0,0,0,0,0,0,-1,0,-1,0,0,0,0,-1,0,-1,0,0,0,0,-1,0,0,0,0,0,0,-1,0,-1,0,0,0,0,-1,0,-1,0,0,0,0,-1,0,0,0,0,0,0,-1,0,-1,0,0,0,0,-1,0,-1,0,0,0,0,-1,0,0,0,0,0,0,-1,0,-1,0,0,0,0,-1,0,-1,0,0,0,0,-1,0,0,0,0,0,0,-1,0,-1,0,0,0,0,-1,0,-1,0,0,0,0,-1,0,0,0,0,0,0,-1,0,-1,0,0,0,0,-1,0,-1,0,0,0,0,-1,0,0,0,0,0,0,-1,0,-1,0,0,0,0,-1,0,-1,0,0,0,0,-1,0,0,0,0,0,0,-1,0,-1,0,0,0,0,-1,0,-1,0,0,0,0,-1,0,0,0,0,0,0,-1,0,-1,0,0,0,0,-1,0,-1,0,0,0,0,-1,0,0,0,0,0,0,-1,0,-1,0,0,0,0,-1,0,-1,0,0,0,0,-1,0,0,0,0,0,0,-1,0,-1,0,0,0,0,-1,0,-1,0,0,0,0,0,0,0,0,0,0,0,0,0,0,0,0],"scaf":[[-1,-1,-1,-1],[-1,-1,-1,-1],[-1,-1,-1,-1],[-1,-1,-1,-1],[-1,-1,-1,-1],[-1,-1,-1,-1],[-1,-1,-1,-1],[22,258,22,8],[22,7,22,9],[22,8,22,10],[22,9,22,11],[22,10,22,12],[22,11,22,13],[22,12,22,14],[22,13,22,15],[22,14,22,16],[22,15,22,17],[22,16,22,18],[22,17,22,19],[22,18,22,20],[22,19,22,21],[22,20,22,22],[22,21,22,23],[22,22,22,24],[22,23,22,25],[22,24,22,26],[22,25,22,27],[22,26,22,28],[22,27,22,29],[22,28,22,30],[22,29,22,31],[22,30,22,32],[22,31,22,33],[22,32,22,34],[22,33,22,35],[22,34,22,36],[22,35,22,37],[22,36,22,38],[22,37,22,39],[22,38,22,40],[22,39,22,41],[22,40,22,42],[22,41,22,43],[22,42,22,44],[22,43,22,45],[22,44,-1,-1],[-1,-1,22,47],[22,46,22,48],[22,47,22,49],[22,48,22,50],[22,49,22,51],[22,50,22,52],[22,51,22,53],[22,52,22,54],[22,53,22,55],[22,54,22,56],[22,55,22,57],[22,56,22,58],[22,57,22,59],[22,58,22,60],[22,59,22,61],[22,60,22,62],[22,61,22,63],[22,62,22,64],[22,63,22,65],[22,64,22,66],[22,65,22,67],[22,66,22,68],[22,67,22,69],[22,68,22,70],[22,69,22,71],[22,70,22,72],[22,71,22,73],[22,72,22,74],[22,73,22,75],[22,74,22,76],[22,75,22,77],[22,76,22,78],[22,77,22,79],[22,78,22,80],[22,79,22,81],[22,80,22,82],[22,81,22,83],[22,82,22,84],[22,83,22,85],[22,84,22,86],[22,85,22,87],[22,86,-1,-1],[-1,-1,22,89],[22,88,22,90],[22,89,22,91],[22,90,22,92],[22,91,22,93],[22,92,22,94],[22,93,22,95],[22,94,22,96],[22,95,22,97],[22,96,22,98],[22,97,22,99],[22,98,22,100],[22,99,22,101],[22,100,22,102],[22,101,22,103],[22,102,22,104],[22,103,22,105],[22,104,22,106],[22,105,22,107],[22,106,22,108],[22,107,22,109],[22,108,22,110],[22,109,22,111],[22,110,22,112],[22,111,22,113],[22,112,22,114],[22,113,22,115],[22,114,22,116],[22,115,22,117],[22,116,22,118],[22,117,22,119],[22,118,22,120],[22,119,22,121],[22,120,22,122],[22,121,22,123],[22,122,22,124],[22,123,22,125],[22,124,22,126],[22,125,22,127],[22,126,22,128],[22,127,22,129],[22,128,-1,-1],[-1,-1,22,131],[22,130,22,132],[22,131,22,133],[22,132,22,134],[22,133,22,135],[22,134,22,136],[22,135,22,137],[22,136,22,138],[22,137,22,139],[22,138,22,140],[22,139,22,141],[22,140,22,142],[22,141,22,143],[22,142,22,144],[22,143,22,145],[22,144,22,146],[22,145,22,147],[22,146,22,148],[22,147,22,149],[22,148,22,150],[22,149,22,151],[22,150,22,152],[22,151,22,153],[22,152,22,154],[22,153,22,155],[22,154,22,156],[22,155,22,157],[22,156,22,158],[22,157,22,159],[22,158,22,160],[22,159,22,161],[22,160,22,162],[22,161,22,163],[22,162,22,164],[22,163,22,165],[22,164,22,166],[22,165,22,167],[22,166,22,168],[22,167,22,169],[22,168,22,170],[22,169,22,171],[22,170,-1,-1],[-1,-1,22,173],[22,172,22,174],[22,173,22,175],[22,174,22,176],[22,175,22,177],[22,176,22,178],[22,177,22,179],[22,178,22,180],[22,179,22,181],[22,180,22,182],[22,181,22,183],[22,182,22,184],[22,183,22,185],[22,184,22,186],[22,185,22,187],[22,186,22,188],[22,187,22,189],[22,188,22,190],[22,189,22,191],[22,190,22,192],[22,191,22,193],[22,192,22,194],[22,193,22,195],[22,194,22,196],[22,195,22,197],[22,196,22,198],[22,197,22,199],[22,198,22,200],[22,199,22,201],[22,200,22,202],[22,201,22,203],[22,202,22,204],[22,203,22,205],[22,204,22,206],[22,205,22,207],[22,206,22,208],[22,207,22,209],[22,208,22,210],[22,209,22,211],[22,210,22,212],[22,211,22,213],[22,212,-1,-1],[-1,-1,22,215],[22,214,22,216],[22,215,22,217],[22,216,22,218],[22,217,22,219],[22,218,22,220],[22,219,22,221],[22,220,22,222],[22,221,22,223],[22,222,22,224],[22,223,22,225],[22,224,22,226],[22,225,22,227],[22,226,22,228],[22,227,22,229],[22,228,22,230],[22,229,22,231],[22,230,22,232],[22,231,22,233],[22,232,22,234],[22,233,22,235],[22,234,22,236],[22,235,22,237],[22,236,22,238],[22,237,22,239],[22,238,22,240],[22,239,22,241],[22,240,22,242],[22,241,22,243],[22,242,22,244],[22,243,22,245],[22,244,22,246],[22,245,22,247],[22,246,22,248],[22,247,22,249],[22,248,22,250],[22,249,22,251],[22,250,22,252],[22,251,22,253],[22,252,22,254],[22,253,22,255],[22,254,-1,-1],[-1,-1,22,257],[22,256,22,258],[22,257,22,7],[-1,-1,-1,-1],[-1,-1,-1,-1],[-1,-1,-1,-1],[-1,-1,-1,-1],[-1,-1,-1,-1],[-1,-1,-1,-1],[-1,-1,-1,-1],[-1,-1,-1,-1],[-1,-1,-1,-1],[-1,-1,-1,-1],[-1,-1,-1,-1],[-1,-1,-1,-1],[-1,-1,-1,-1],[-1,-1,-1,-1]],"stap_colors":[[34,5749504],[76,5749504],[118,5749504],[160,5749504],[202,5749504],[244,5749504]],"num":22},{"row":11,"stap":[[-1,-1,-1,-1],[-1,-1,-1,-1],[-1,-1,-1,-1],[-1,-1,-1,-1],[-1,-1,-1,-1],[-1,-1,-1,-1],[-1,-1,-1,-1],[23,258,23,8],[23,7,23,9],[23,8,23,10],[23,9,23,11],[23,10,23,12],[23,11,23,13],[23,12,22,13],[22,14,23,15],[23,14,23,16],[23,15,23,17],[23,16,23,18],[23,17,23,19],[23,18,23,20],[23,19,23,21],[23,20,23,22],[23,21,23,23],[23,22,23,24],[23,23,23,25],[23,24,23,26],[23,25,23,27],[23,26,23,28],[23,27,23,29],[23,28,23,30],[23,29,23,31],[23,30,23,32],[23,31,23,33],[23,32,23,34],[23,33,-1,-1],[-1,-1,23,36],[23,35,23,37],[23,36,23,38],[23,37,23,39],[23,38,23,40],[23,39,23,41],[23,40,23,42],[23,41,23,43],[23,42,23,44],[23,43,23,45],[23,44,23,46],[23,45,23,47],[23,46,23,48],[23,47,23,49],[23,48,23,50],[23,49,23,51],[23,50,23,52],[23,51,23,53],[23,52,23,54],[23,53,23,55],[23,54,22,55],[22,56,23,57],[23,56,23,58],[23,57,23,59],[23,58,23,60],[23,59,23,61],[23,60,23,62],[23,61,23,63],[23,62,23,64],[23,63,23,65],[23,64,23,66],[23,65,23,67],[23,66,23,68],[23,67,23,69],[23,68,23,70],[23,69,23,71],[23,70,23,72],[23,71,23,73],[23,72,23,74],[23,73,23,75],[23,74,23,76],[23,75,-1,-1],[-1,-1,23,78],[23,77,23,79],[23,78,23,80],[23,79,23,81],[23,80,23,82],[23,81,23,83],[23,82,23,84],[23,83,23,85],[23,84,23,86],[23,85,23,87],[23,86,23,88],[23,87,23,89],[23,88,23,90],[23,89,23,91],[23,90,23,92],[23,91,23,93],[23,92,23,94],[23,93,23,95],[23,94,23,96],[23,95,23,97],[23,96,22,97],[22,98,23,99],[23,98,23,100],[23,99,23,101],[23,100,23,102],[23,101,23,103],[23,102,23,104],[23,103,23,105],[23,104,23,106],[23,105,23,107],[23,106,23,108],[23,107,23,109],[23,108,23,110],[23,109,23,111],[23,110,23,112],[23,111,23,113],[23,112,23,114],[23,113,23,115],[23,114,23,116],[23,115,23,117],[23,116,23,118],[23,117,-1,-1],[-1,-1,23,120],[23,119,23,121],[23,120,23,122],[23,121,23,123],[23,122,23,124],[23,123,23,125],[23,124,23,126],[23,125,23,127],[23,126,23,128],[23,127,23,129],[23,128,23,130],[23,129,23,131],[23,130,23,132],[23,131,23,133],[23,132,23,134],[23,133,23,135],[23,134,23,136],[23,135,23,137],[23,136,23,138],[23,137,23,139],[23,138,22,139],[22,140,23,141],[23,140,23,142],[23,141,23,143],[23,142,23,144],[23,143,23,145],[23,144,23,146],[23,145,23,147],[23,146,23,148],[23,147,23,149],[23,148,23,150],[23,149,23,151],[23,150,23,152],[23,151,23,153],[23,152,23,154],[23,153,23,155],[23,154,23,156],[23,155,23,157],[23,156,23,158],[23,157,23,159],[23,158,23,160],[23,159,-1,-1],[-1,-1,23,162],[23,161,23,163],[23,162,23,164],[23,163,23,165],[23,164,23,166],[23,165,23,167],[23,166,23,168],[23,167,23,169],[23,168,23,170],[23,169,23,171],[23,170,23,172],[23,171,23,173],[23,172,23,174],[23,173,23,175],[23,174,23,176],[23,175,23,177],[23,176,23,178],[23,177,23,179],[23,178,23,180],[23,179,23,181],[23,180,22,181],[22,182,23,183],[23,182,23,184],[23,183,23,185],[23,184,23,186],[23,185,23,187],[23,186,23,188],[23,187,23,189],[23,188,23,190],[23,189,23,191],[23,190,23,192],[23,191,23,193],[23,192,23,194],[23,193,23,195],[23,194,23,196],[23,195,23,197],[23,196,23,198],[23,197,23,199],[23,198,23,200],[23,199,23,201],[23,200,23,202],[23,201,-1,-1],[-1,-1,23,204],[23,203,23,205],[23,204,23,206],[23,205,23,207],[23,206,23,208],[23,207,23,209],[23,208,23,210],[23,209,23,211],[23,210,23,212],[23,211,23,213],[23,212,23,214],[23,213,23,215],[23,214,23,216],[23,215,23,217],[23,216,23,218],[23,217,23,219],[23,218,23,220],[23,219,23,221],[23,220,23,222],[23,221,23,223],[23,222,22,223],[22,224,23,225],[23,224,23,226],[23,225,23,227],[23,226,23,228],[23,227,23,229],[23,228,23,230],[23,229,23,231],[23,230,23,232],[23,231,23,233],[23,232,23,234],[23,233,23,235],[23,234,23,236],[23,235,23,237],[23,236,23,238],[23,237,23,239],[23,238,23,240],[23,239,23,241],[23,240,23,242],[23,241,23,243],[23,242,23,244],[23,243,-1,-1],[-1,-1,23,246],[23,245,23,247],[23,246,23,248],[23,247,23,249],[23,248,23,250],[23,249,23,251],[23,250,23,252],[23,251,23,253],[23,252,23,254],[23,253,23,255],[23,254,23,256],[23,255,23,257],[23,256,23,258],[23,257,23,7],[-1,-1,-1,-1],[-1,-1,-1,-1],[-1,-1,-1,-1],[-1,-1,-1,-1],[-1,-1,-1,-1],[-1,-1,-1,-1],[-1,-1,-1,-1],[-1,-1,-1,-1],[-1,-1,-1,-1],[-1,-1,-1,-1],[-1,-1,-1,-1],[-1,-1,-1,-1],[-1,-1,-1,-1],[-1,-1,-1,-1]],"loop":[0,0,0,0,0,0,0,0,0,0,0,0,0,0,0,0,0,0,0,0,0,0,0,0,0,0,0,0,0,0,0,0,0,0,0,0,0,0,0,0,0,0,0,0,0,0,0,0,0,0,0,0,0,0,0,0,0,0,0,0,0,0,0,0,0,0,0,0,0,0,0,0,0,0,0,0,0,0,0,0,0,0,0,0,0,0,0,0,0,0,0,0,0,0,0,0,0,0,0,0,0,0,0,0,0,0,0,0,0,0,0,0,0,0,0,0,0,0,0,0,0,0,0,0,0,0,0,0,0,0,0,0,0,0,0,0,0,0,0,0,0,0,0,0,0,0,0,0,0,0,0,0,0,0,0,0,0,0,0,0,0,0,0,0,0,0,0,0,0,0,0,0,0,0,0,0,0,0,0,0,0,0,0,0,0,0,0,0,0,0,0,0,0,0,0,0,0,0,0,0,0,0,0,0,0,0,0,0,0,0,0,0,0,0,0,0,0,0,0,0,0,0,0,0,0,0,0,0,0,0,0,0,0,0,0,0,0,0,0,0,0,0,0,0,0,0,0,0,0,0,0,0,0,0,0,0,0,0,0,0,0,0,0,0,0,0,0,0,0,0,0,0,0],"scafLoop":[],"col":18,"stapLoop":[],"skip":[0,0,0,0,0,0,0,0,0,0,-1,0,0,0,0,0,0,0,0,0,0,0,0,0,0,0,0,0,0,0,0,-1,0,0,0,0,0,0,0,0,0,0,0,0,0,0,0,0,0,0,0,0,-1,0,0,0,0,0,0,0,0,0,0,0,0,0,0,0,0,0,0,0,0,-1,0,0,0,0,0,0,0,0,0,0,0,0,0,0,0,0,0,0,0,0,-1,0,0,0,0,0,0,0,0,0,0,0,0,0,0,0,0,0,0,0,0,-1,0,0,0,0,0,0,0,0,0,0,0,0,0,0,0,0,0,0,0,0,-1,0,0,0,0,0,0,0,0,0,0,0,0,0,0,0,0,0,0,0,0,-1,0,0,0,0,0,0,0,0,0,0,0,0,0,0,0,0,0,0,0,0,-1,0,0,0,0,0,0,0,0,0,0,0,0,0,0,0,0,0,0,0,0,-1,0,0,0,0,0,0,0,0,0,0,0,0,0,0,0,0,0,0,0,0,-1,0,0,0,0,0,0,0,0,0,0,0,0,0,0,0,0,0,0,0,0,-1,0,0,0,0,0,0,0,0,0,0,0,0,0,0,0,0,0,0,0,0,0,0,0,0,0,0,0,0,0,0,0],"scaf":[[-1,-1,-1,-1],[-1,-1,-1,-1],[-1,-1,-1,-1],[-1,-1,-1,-1],[-1,-1,-1,-1],[-1,-1,-1,-1],[-1,-1,-1,-1],[23,8,23,258],[23,9,23,7],[23,10,23,8],[23,11,23,9],[23,12,23,10],[23,13,23,11],[23,14,23,12],[23,15,23,13],[20,15,23,14],[23,17,20,16],[23,18,23,16],[23,19,23,17],[23,20,23,18],[23,21,23,19],[23,22,23,20],[24,22,23,21],[23,24,24,23],[23,25,23,23],[23,26,23,24],[23,27,23,25],[23,28,23,26],[23,29,23,27],[23,30,23,28],[23,31,23,29],[23,32,23,30],[23,33,23,31],[23,34,23,32],[23,35,23,33],[23,36,23,34],[20,36,23,35],[23,38,20,37],[23,39,23,37],[23,40,23,38],[23,41,23,39],[23,42,23,40],[23,43,23,41],[24,43,23,42],[23,45,24,44],[23,46,23,44],[23,47,23,45],[23,48,23,46],[23,49,23,47],[23,50,23,48],[23,51,23,49],[23,52,23,50],[23,53,23,51],[23,54,23,52],[23,55,23,53],[23,56,23,54],[23,57,23,55],[20,57,23,56],[23,59,20,58],[23,60,23,58],[23,61,23,59],[23,62,23,60],[23,63,23,61],[23,64,23,62],[24,64,23,63],[23,66,24,65],[23,67,23,65],[23,68,23,66],[23,69,23,67],[23,70,23,68],[23,71,23,69],[23,72,23,70],[23,73,23,71],[23,74,23,72],[23,75,23,73],[23,76,23,74],[23,77,23,75],[23,78,23,76],[20,78,23,77],[23,80,20,79],[23,81,23,79],[23,82,23,80],[23,83,23,81],[23,84,23,82],[23,85,23,83],[24,85,23,84],[23,87,24,86],[23,88,23,86],[23,89,23,87],[23,90,23,88],[23,91,23,89],[23,92,23,90],[23,93,23,91],[23,94,23,92],[23,95,23,93],[23,96,23,94],[23,97,23,95],[23,98,23,96],[23,99,23,97],[20,99,23,98],[23,101,20,100],[23,102,23,100],[23,103,23,101],[23,104,23,102],[23,105,23,103],[23,106,23,104],[24,106,23,105],[23,108,24,107],[23,109,23,107],[23,110,23,108],[23,111,23,109],[23,112,23,110],[23,113,23,111],[23,114,23,112],[23,115,23,113],[23,116,23,114],[23,117,23,115],[23,118,23,116],[23,119,23,117],[23,120,23,118],[20,120,23,119],[23,122,20,121],[23,123,23,121],[23,124,23,122],[23,125,23,123],[23,126,23,124],[23,127,23,125],[24,127,23,126],[23,129,24,128],[23,130,23,128],[23,131,23,129],[23,132,23,130],[23,133,23,131],[23,134,23,132],[23,135,23,133],[23,136,23,134],[23,137,23,135],[23,138,23,136],[23,139,23,137],[23,140,23,138],[23,141,23,139],[20,141,23,140],[23,143,20,142],[23,144,23,142],[23,145,23,143],[23,146,23,144],[23,147,23,145],[23,148,23,146],[24,148,23,147],[23,150,24,149],[23,151,23,149],[23,152,23,150],[23,153,23,151],[23,154,23,152],[23,155,23,153],[23,156,23,154],[23,157,23,155],[23,158,23,156],[23,159,23,157],[23,160,23,158],[23,161,23,159],[23,162,23,160],[20,162,23,161],[23,164,20,163],[23,165,23,163],[23,166,23,164],[23,167,23,165],[23,168,23,166],[23,169,23,167],[24,169,23,168],[23,171,24,170],[23,172,23,170],[23,173,23,171],[23,174,23,172],[23,175,23,173],[23,176,23,174],[23,177,23,175],[23,178,23,176],[23,179,23,177],[23,180,23,178],[23,181,23,179],[23,182,23,180],[23,183,23,181],[20,183,23,182],[23,185,20,184],[23,186,23,184],[23,187,23,185],[23,188,23,186],[23,189,23,187],[23,190,23,188],[24,190,23,189],[23,192,24,191],[23,193,23,191],[23,194,23,192],[23,195,23,193],[23,196,23,194],[23,197,23,195],[23,198,23,196],[23,199,23,197],[23,200,23,198],[23,201,23,199],[23,202,23,200],[23,203,23,201],[23,204,23,202],[20,204,23,203],[23,206,20,205],[23,207,23,205],[23,208,23,206],[23,209,23,207],[23,210,23,208],[23,211,23,209],[24,211,23,210],[23,213,24,212],[23,214,23,212],[23,215,23,213],[23,216,23,214],[23,217,23,215],[23,218,23,216],[23,219,23,217],[23,220,23,218],[23,221,23,219],[23,222,23,220],[23,223,23,221],[23,224,23,222],[23,225,23,223],[20,225,23,224],[23,227,20,226],[23,228,23,226],[23,229,23,227],[23,230,23,228],[23,231,23,229],[23,232,23,230],[24,232,23,231],[23,234,24,233],[23,235,23,233],[23,236,23,234],[23,237,23,235],[23,238,23,236],[23,239,23,237],[23,240,23,238],[23,241,23,239],[23,242,23,240],[23,243,23,241],[23,244,23,242],[23,245,23,243],[23,246,23,244],[20,246,23,245],[23,248,20,247],[23,249,23,247],[23,250,23,248],[23,251,23,249],[23,252,23,250],[23,253,23,251],[24,253,23,252],[23,255,24,254],[23,256,23,254],[23,257,23,255],[23,258,23,256],[23,7,23,257],[-1,-1,-1,-1],[-1,-1,-1,-1],[-1,-1,-1,-1],[-1,-1,-1,-1],[-1,-1,-1,-1],[-1,-1,-1,-1],[-1,-1,-1,-1],[-1,-1,-1,-1],[-1,-1,-1,-1],[-1,-1,-1,-1],[-1,-1,-1,-1],[-1,-1,-1,-1],[-1,-1,-1,-1],[-1,-1,-1,-1]],"stap_colors":[[35,5749504],[77,5749504],[119,5749504],[161,5749504],[203,5749504],[245,5749504]],"num":23},{"row":11,"stap":[[-1,-1,-1,-1],[-1,-1,-1,-1],[-1,-1,-1,-1],[-1,-1,-1,-1],[-1,-1,-1,-1],[-1,-1,-1,-1],[-1,-1,-1,-1],[24,8,24,258],[24,9,24,7],[24,10,24,8],[24,11,24,9],[24,12,24,10],[24,13,24,11],[24,14,24,12],[24,15,24,13],[24,16,24,14],[24,17,24,15],[24,18,24,16],[24,19,24,17],[24,20,24,18],[24,21,24,19],[24,22,24,20],[24,23,24,21],[24,24,24,22],[24,25,24,23],[24,26,24,24],[24,27,24,25],[24,28,24,26],[24,29,24,27],[24,30,24,28],[24,31,24,29],[24,32,24,30],[24,33,24,31],[24,34,24,32],[-1,-1,24,33],[24,36,-1,-1],[24,37,24,35],[24,38,24,36],[24,39,24,37],[24,40,24,38],[24,41,24,39],[24,42,24,40],[24,43,24,41],[24,44,24,42],[24,45,24,43],[24,46,24,44],[24,47,24,45],[24,48,24,46],[24,49,24,47],[24,50,24,48],[24,51,24,49],[24,52,24,50],[24,53,24,51],[24,54,24,52],[24,55,24,53],[24,56,24,54],[24,57,24,55],[24,58,24,56],[24,59,24,57],[24,60,24,58],[24,61,24,59],[24,62,24,60],[24,63,24,61],[24,64,24,62],[24,65,24,63],[24,66,24,64],[24,67,24,65],[24,68,24,66],[24,69,24,67],[24,70,24,68],[24,71,24,69],[24,72,24,70],[24,73,24,71],[24,74,24,72],[24,75,24,73],[24,76,24,74],[-1,-1,24,75],[24,78,-1,-1],[24,79,24,77],[24,80,24,78],[24,81,24,79],[24,82,24,80],[24,83,24,81],[24,84,24,82],[24,85,24,83],[24,86,24,84],[24,87,24,85],[24,88,24,86],[24,89,24,87],[24,90,24,88],[24,91,24,89],[24,92,24,90],[24,93,24,91],[24,94,24,92],[24,95,24,93],[24,96,24,94],[24,97,24,95],[24,98,24,96],[24,99,24,97],[24,100,24,98],[24,101,24,99],[24,102,24,100],[24,103,24,101],[24,104,24,102],[24,105,24,103],[24,106,24,104],[24,107,24,105],[24,108,24,106],[24,109,24,107],[24,110,24,108],[24,111,24,109],[24,112,24,110],[24,113,24,111],[24,114,24,112],[24,115,24,113],[24,116,24,114],[24,117,24,115],[24,118,24,116],[-1,-1,24,117],[24,120,-1,-1],[24,121,24,119],[24,122,24,120],[24,123,24,121],[24,124,24,122],[24,125,24,123],[24,126,24,124],[24,127,24,125],[24,128,24,126],[24,129,24,127],[24,130,24,128],[24,131,24,129],[24,132,24,130],[24,133,24,131],[24,134,24,132],[24,135,24,133],[24,136,24,134],[24,137,24,135],[24,138,24,136],[24,139,24,137],[24,140,24,138],[24,141,24,139],[24,142,24,140],[24,143,24,141],[24,144,24,142],[24,145,24,143],[24,146,24,144],[24,147,24,145],[24,148,24,146],[24,149,24,147],[24,150,24,148],[24,151,24,149],[24,152,24,150],[24,153,24,151],[24,154,24,152],[24,155,24,153],[24,156,24,154],[24,157,24,155],[24,158,24,156],[24,159,24,157],[24,160,24,158],[-1,-1,24,159],[24,162,-1,-1],[24,163,24,161],[24,164,24,162],[24,165,24,163],[24,166,24,164],[24,167,24,165],[24,168,24,166],[24,169,24,167],[24,170,24,168],[24,171,24,169],[24,172,24,170],[24,173,24,171],[24,174,24,172],[24,175,24,173],[24,176,24,174],[24,177,24,175],[24,178,24,176],[24,179,24,177],[24,180,24,178],[24,181,24,179],[24,182,24,180],[24,183,24,181],[24,184,24,182],[24,185,24,183],[24,186,24,184],[24,187,24,185],[24,188,24,186],[24,189,24,187],[24,190,24,188],[24,191,24,189],[24,192,24,190],[24,193,24,191],[24,194,24,192],[24,195,24,193],[24,196,24,194],[24,197,24,195],[24,198,24,196],[24,199,24,197],[24,200,24,198],[24,201,24,199],[24,202,24,200],[-1,-1,24,201],[24,204,-1,-1],[24,205,24,203],[24,206,24,204],[24,207,24,205],[24,208,24,206],[24,209,24,207],[24,210,24,208],[24,211,24,209],[24,212,24,210],[24,213,24,211],[24,214,24,212],[24,215,24,213],[24,216,24,214],[24,217,24,215],[24,218,24,216],[24,219,24,217],[24,220,24,218],[24,221,24,219],[24,222,24,220],[24,223,24,221],[24,224,24,222],[24,225,24,223],[24,226,24,224],[24,227,24,225],[24,228,24,226],[24,229,24,227],[24,230,24,228],[24,231,24,229],[24,232,24,230],[24,233,24,231],[24,234,24,232],[24,235,24,233],[24,236,24,234],[24,237,24,235],[24,238,24,236],[24,239,24,237],[24,240,24,238],[24,241,24,239],[24,242,24,240],[24,243,24,241],[24,244,24,242],[-1,-1,24,243],[24,246,-1,-1],[24,247,24,245],[24,248,24,246],[24,249,24,247],[24,250,24,248],[24,251,24,249],[24,252,24,250],[24,253,24,251],[24,254,24,252],[24,255,24,253],[24,256,24,254],[24,257,24,255],[24,258,24,256],[24,7,24,257],[-1,-1,-1,-1],[-1,-1,-1,-1],[-1,-1,-1,-1],[-1,-1,-1,-1],[-1,-1,-1,-1],[-1,-1,-1,-1],[-1,-1,-1,-1],[-1,-1,-1,-1],[-1,-1,-1,-1],[-1,-1,-1,-1],[-1,-1,-1,-1],[-1,-1,-1,-1],[-1,-1,-1,-1],[-1,-1,-1,-1]],"loop":[0,0,0,0,0,0,0,0,0,0,1,0,0,0,0,0,0,0,0,0,0,0,0,0,1,0,0,0,0,0,0,0,0,0,0,0,0,0,1,0,0,0,0,0,0,0,0,0,0,0,0,0,1,0,0,0,0,0,0,0,0,0,0,0,0,0,1,0,0,0,0,0,0,0,0,0,0,0,0,0,1,0,0,0,0,0,0,0,0,0,0,0,0,0,1,0,0,0,0,0,0,0,0,0,0,0,0,0,1,0,0,0,0,0,0,0,0,0,0,0,0,0,1,0,0,0,0,0,0,0,0,0,0,0,0,0,1,0,0,0,0,0,0,0,0,0,0,0,0,0,1,0,0,0,0,0,0,0,0,0,0,0,0,0,1,0,0,0,0,0,0,0,0,0,0,0,0,0,1,0,0,0,0,0,0,0,0,0,0,0,0,0,1,0,0,0,0,0,0,0,0,0,0,0,0,0,1,0,0,0,0,0,0,0,0,0,0,0,0,0,1,0,0,0,0,0,0,0,0,0,0,0,0,0,1,0,0,0,0,0,0,0,0,0,0,0,0,0,1,0,0,0,0,0,0,0,0,0,0,0,0,0,0,0,0,0,0,0,0,0,0,0,0],"scafLoop":[],"col":17,"stapLoop":[],"skip":[0,0,0,0,0,0,0,0,0,0,0,0,0,0,0,0,0,0,0,0,0,0,0,0,0,0,0,0,0,0,0,0,0,0,0,0,0,0,0,0,0,0,0,0,0,0,0,0,0,0,0,0,0,0,0,0,0,0,0,0,0,0,0,0,0,0,0,0,0,0,0,0,0,0,0,0,0,0,0,0,0,0,0,0,0,0,0,0,0,0,0,0,0,0,0,0,0,0,0,0,0,0,0,0,0,0,0,0,0,0,0,0,0,0,0,0,0,0,0,0,0,0,0,0,0,0,0,0,0,0,0,0,0,0,0,0,0,0,0,0,0,0,0,0,0,0,0,0,0,0,0,0,0,0,0,0,0,0,0,0,0,0,0,0,0,0,0,0,0,0,0,0,0,0,0,0,0,0,0,0,0,0,0,0,0,0,0,0,0,0,0,0,0,0,0,0,0,0,0,0,0,0,0,0,0,0,0,0,0,0,0,0,0,0,0,0,0,0,0,0,0,0,0,0,0,0,0,0,0,0,0,0,0,0,0,0,0,0,0,0,0,0,0,0,0,0,0,0,0,0,0,0,0,0,0,0,0,0,0,0,0,0,0,0,0,0,0,0,0,0,0,0,0],"scaf":[[-1,-1,-1,-1],[-1,-1,-1,-1],[-1,-1,-1,-1],[-1,-1,-1,-1],[-1,-1,-1,-1],[-1,-1,-1,-1],[-1,-1,-1,-1],[24,258,24,8],[24,7,24,9],[24,8,24,10],[24,9,24,11],[24,10,24,12],[24,11,24,13],[24,12,24,14],[24,13,24,15],[24,14,27,15],[27,16,24,17],[24,16,24,18],[24,17,24,19],[24,18,24,20],[24,19,24,21],[24,20,24,22],[24,21,23,22],[23,23,24,24],[24,23,24,25],[24,24,24,26],[24,25,24,27],[24,26,24,28],[24,27,24,29],[24,28,24,30],[24,29,24,31],[24,30,24,32],[24,31,24,33],[24,32,24,34],[24,33,24,35],[24,34,24,36],[24,35,27,36],[27,37,24,38],[24,37,24,39],[24,38,24,40],[24,39,24,41],[24,40,24,42],[24,41,24,43],[24,42,23,43],[23,44,24,45],[24,44,24,46],[24,45,24,47],[24,46,24,48],[24,47,24,49],[24,48,24,50],[24,49,24,51],[24,50,24,52],[24,51,24,53],[24,52,24,54],[24,53,24,55],[24,54,24,56],[24,55,24,57],[24,56,27,57],[27,58,24,59],[24,58,24,60],[24,59,24,61],[24,60,24,62],[24,61,24,63],[24,62,24,64],[24,63,23,64],[23,65,24,66],[24,65,24,67],[24,66,24,68],[24,67,24,69],[24,68,24,70],[24,69,24,71],[24,70,24,72],[24,71,24,73],[24,72,24,74],[24,73,24,75],[24,74,24,76],[24,75,24,77],[24,76,24,78],[24,77,27,78],[27,79,24,80],[24,79,24,81],[24,80,24,82],[24,81,24,83],[24,82,24,84],[24,83,24,85],[24,84,23,85],[23,86,24,87],[24,86,24,88],[24,87,24,89],[24,88,24,90],[24,89,24,91],[24,90,24,92],[24,91,24,93],[24,92,24,94],[24,93,24,95],[24,94,24,96],[24,95,24,97],[24,96,24,98],[24,97,24,99],[24,98,27,99],[27,100,24,101],[24,100,24,102],[24,101,24,103],[24,102,24,104],[24,103,24,105],[24,104,24,106],[24,105,23,106],[23,107,24,108],[24,107,24,109],[24,108,24,110],[24,109,24,111],[24,110,24,112],[24,111,24,113],[24,112,24,114],[24,113,24,115],[24,114,24,116],[24,115,24,117],[24,116,24,118],[24,117,24,119],[24,118,24,120],[24,119,27,120],[27,121,24,122],[24,121,24,123],[24,122,24,124],[24,123,24,125],[24,124,24,126],[24,125,24,127],[24,126,23,127],[23,128,24,129],[24,128,24,130],[24,129,24,131],[24,130,24,132],[24,131,24,133],[24,132,24,134],[24,133,24,135],[24,134,24,136],[24,135,24,137],[24,136,24,138],[24,137,24,139],[24,138,24,140],[24,139,24,141],[24,140,27,141],[27,142,24,143],[24,142,24,144],[24,143,24,145],[24,144,24,146],[24,145,24,147],[24,146,24,148],[24,147,23,148],[23,149,24,150],[24,149,24,151],[24,150,24,152],[24,151,24,153],[24,152,24,154],[24,153,24,155],[24,154,24,156],[24,155,24,157],[24,156,24,158],[24,157,24,159],[24,158,24,160],[24,159,24,161],[24,160,24,162],[24,161,27,162],[27,163,24,164],[24,163,24,165],[24,164,24,166],[24,165,24,167],[24,166,24,168],[24,167,24,169],[24,168,23,169],[23,170,24,171],[24,170,24,172],[24,171,24,173],[24,172,24,174],[24,173,24,175],[24,174,24,176],[24,175,24,177],[24,176,24,178],[24,177,24,179],[24,178,24,180],[24,179,24,181],[24,180,24,182],[24,181,24,183],[24,182,27,183],[27,184,24,185],[24,184,24,186],[24,185,24,187],[24,186,24,188],[24,187,24,189],[24,188,24,190],[24,189,23,190],[23,191,24,192],[24,191,24,193],[24,192,24,194],[24,193,24,195],[24,194,24,196],[24,195,24,197],[24,196,24,198],[24,197,24,199],[24,198,24,200],[24,199,24,201],[24,200,24,202],[24,201,24,203],[24,202,24,204],[24,203,27,204],[27,205,24,206],[24,205,24,207],[24,206,24,208],[24,207,24,209],[24,208,24,210],[24,209,24,211],[24,210,23,211],[23,212,24,213],[24,212,24,214],[24,213,24,215],[24,214,24,216],[24,215,24,217],[24,216,24,218],[24,217,24,219],[24,218,24,220],[24,219,24,221],[24,220,24,222],[24,221,24,223],[24,222,24,224],[24,223,24,225],[24,224,27,225],[27,226,24,227],[24,226,24,228],[24,227,24,229],[24,228,24,230],[24,229,24,231],[24,230,24,232],[24,231,23,232],[23,233,24,234],[24,233,24,235],[24,234,24,236],[24,235,24,237],[24,236,24,238],[24,237,24,239],[24,238,24,240],[24,239,24,241],[24,240,24,242],[24,241,24,243],[24,242,24,244],[24,243,24,245],[24,244,24,246],[24,245,27,246],[27,247,24,248],[24,247,24,249],[24,248,24,250],[24,249,24,251],[24,250,24,252],[24,251,24,253],[24,252,23,253],[23,254,24,255],[24,254,24,256],[24,255,24,257],[24,256,24,258],[24,257,24,7],[-1,-1,-1,-1],[-1,-1,-1,-1],[-1,-1,-1,-1],[-1,-1,-1,-1],[-1,-1,-1,-1],[-1,-1,-1,-1],[-1,-1,-1,-1],[-1,-1,-1,-1],[-1,-1,-1,-1],[-1,-1,-1,-1],[-1,-1,-1,-1],[-1,-1,-1,-1],[-1,-1,-1,-1],[-1,-1,-1,-1]],"stap_colors":[[34,16225054],[76,16225054],[118,16225054],[160,16225054],[202,16225054],[244,16225054]],"num":24},{"row":12,"stap":[[-1,-1,-1,-1],[-1,-1,-1,-1],[-1,-1,-1,-1],[-1,-1,-1,-1],[-1,-1,-1,-1],[-1,-1,-1,-1],[-1,-1,-1,-1],[26,8,26,258],[26,9,26,7],[26,10,26,8],[26,11,26,9],[26,12,26,10],[26,13,26,11],[27,13,26,12],[26,15,27,14],[26,16,26,14],[26,17,26,15],[26,18,26,16],[26,19,26,17],[26,20,26,18],[26,21,26,19],[26,22,26,20],[26,23,26,21],[26,24,26,22],[26,25,26,23],[26,26,26,24],[26,27,26,25],[26,28,26,26],[26,29,26,27],[26,30,26,28],[26,31,26,29],[26,32,26,30],[26,33,26,31],[26,34,26,32],[-1,-1,26,33],[26,36,-1,-1],[26,37,26,35],[26,38,26,36],[26,39,26,37],[26,40,26,38],[26,41,26,39],[26,42,26,40],[26,43,26,41],[26,44,26,42],[26,45,26,43],[26,46,26,44],[26,47,26,45],[26,48,26,46],[26,49,26,47],[26,50,26,48],[26,51,26,49],[26,52,26,50],[26,53,26,51],[26,54,26,52],[26,55,26,53],[27,55,26,54],[26,57,27,56],[26,58,26,56],[26,59,26,57],[26,60,26,58],[26,61,26,59],[26,62,26,60],[26,63,26,61],[26,64,26,62],[26,65,26,63],[26,66,26,64],[26,67,26,65],[26,68,26,66],[26,69,26,67],[26,70,26,68],[26,71,26,69],[26,72,26,70],[26,73,26,71],[26,74,26,72],[26,75,26,73],[26,76,26,74],[-1,-1,26,75],[26,78,-1,-1],[26,79,26,77],[26,80,26,78],[26,81,26,79],[26,82,26,80],[26,83,26,81],[26,84,26,82],[26,85,26,83],[26,86,26,84],[26,87,26,85],[26,88,26,86],[26,89,26,87],[26,90,26,88],[26,91,26,89],[26,92,26,90],[26,93,26,91],[26,94,26,92],[26,95,26,93],[26,96,26,94],[26,97,26,95],[27,97,26,96],[26,99,27,98],[26,100,26,98],[26,101,26,99],[26,102,26,100],[26,103,26,101],[26,104,26,102],[26,105,26,103],[26,106,26,104],[26,107,26,105],[26,108,26,106],[26,109,26,107],[26,110,26,108],[26,111,26,109],[26,112,26,110],[26,113,26,111],[26,114,26,112],[26,115,26,113],[26,116,26,114],[26,117,26,115],[26,118,26,116],[-1,-1,26,117],[26,120,-1,-1],[26,121,26,119],[26,122,26,120],[26,123,26,121],[26,124,26,122],[26,125,26,123],[26,126,26,124],[26,127,26,125],[26,128,26,126],[26,129,26,127],[26,130,26,128],[26,131,26,129],[26,132,26,130],[26,133,26,131],[26,134,26,132],[26,135,26,133],[26,136,26,134],[26,137,26,135],[26,138,26,136],[26,139,26,137],[27,139,26,138],[26,141,27,140],[26,142,26,140],[26,143,26,141],[26,144,26,142],[26,145,26,143],[26,146,26,144],[26,147,26,145],[26,148,26,146],[26,149,26,147],[26,150,26,148],[26,151,26,149],[26,152,26,150],[26,153,26,151],[26,154,26,152],[26,155,26,153],[26,156,26,154],[26,157,26,155],[26,158,26,156],[26,159,26,157],[26,160,26,158],[-1,-1,26,159],[26,162,-1,-1],[26,163,26,161],[26,164,26,162],[26,165,26,163],[26,166,26,164],[26,167,26,165],[26,168,26,166],[26,169,26,167],[26,170,26,168],[26,171,26,169],[26,172,26,170],[26,173,26,171],[26,174,26,172],[26,175,26,173],[26,176,26,174],[26,177,26,175],[26,178,26,176],[26,179,26,177],[26,180,26,178],[26,181,26,179],[27,181,26,180],[26,183,27,182],[26,184,26,182],[26,185,26,183],[26,186,26,184],[26,187,26,185],[26,188,26,186],[26,189,26,187],[26,190,26,188],[26,191,26,189],[26,192,26,190],[26,193,26,191],[26,194,26,192],[26,195,26,193],[26,196,26,194],[26,197,26,195],[26,198,26,196],[26,199,26,197],[26,200,26,198],[26,201,26,199],[26,202,26,200],[-1,-1,26,201],[26,204,-1,-1],[26,205,26,203],[26,206,26,204],[26,207,26,205],[26,208,26,206],[26,209,26,207],[26,210,26,208],[26,211,26,209],[26,212,26,210],[26,213,26,211],[26,214,26,212],[26,215,26,213],[26,216,26,214],[26,217,26,215],[26,218,26,216],[26,219,26,217],[26,220,26,218],[26,221,26,219],[26,222,26,220],[26,223,26,221],[27,223,26,222],[26,225,27,224],[26,226,26,224],[26,227,26,225],[26,228,26,226],[26,229,26,227],[26,230,26,228],[26,231,26,229],[26,232,26,230],[26,233,26,231],[26,234,26,232],[26,235,26,233],[26,236,26,234],[26,237,26,235],[26,238,26,236],[26,239,26,237],[26,240,26,238],[26,241,26,239],[26,242,26,240],[26,243,26,241],[26,244,26,242],[-1,-1,26,243],[26,246,-1,-1],[26,247,26,245],[26,248,26,246],[26,249,26,247],[26,250,26,248],[26,251,26,249],[26,252,26,250],[26,253,26,251],[26,254,26,252],[26,255,26,253],[26,256,26,254],[26,257,26,255],[26,258,26,256],[26,7,26,257],[-1,-1,-1,-1],[-1,-1,-1,-1],[-1,-1,-1,-1],[-1,-1,-1,-1],[-1,-1,-1,-1],[-1,-1,-1,-1],[-1,-1,-1,-1],[-1,-1,-1,-1],[-1,-1,-1,-1],[-1,-1,-1,-1],[-1,-1,-1,-1],[-1,-1,-1,-1],[-1,-1,-1,-1],[-1,-1,-1,-1]],"loop":[0,0,0,0,0,0,0,0,0,0,0,0,0,0,0,0,0,0,0,0,0,0,0,0,0,0,0,0,0,0,0,0,0,0,0,0,0,0,0,0,0,0,0,0,0,0,0,0,0,0,0,0,0,0,0,0,0,0,0,0,0,0,0,0,0,0,0,0,0,0,0,0,0,0,0,0,0,0,0,0,0,0,0,0,0,0,0,0,0,0,0,0,0,0,0,0,0,0,0,0,0,0,0,0,0,0,0,0,0,0,0,0,0,0,0,0,0,0,0,0,0,0,0,0,0,0,0,0,0,0,0,0,0,0,0,0,0,0,0,0,0,0,0,0,0,0,0,0,0,0,0,0,0,0,0,0,0,0,0,0,0,0,0,0,0,0,0,0,0,0,0,0,0,0,0,0,0,0,0,0,0,0,0,0,0,0,0,0,0,0,0,0,0,0,0,0,0,0,0,0,0,0,0,0,0,0,0,0,0,0,0,0,0,0,0,0,0,0,0,0,0,0,0,0,0,0,0,0,0,0,0,0,0,0,0,0,0,0,0,0,0,0,0,0,0,0,0,0,0,0,0,0,0,0,0,0,0,0,0,0,0,0,0,0,0,0,0,0,0,0,0,0,0],"scafLoop":[],"col":16,"stapLoop":[],"skip":[0,0,0,0,0,0,0,0,0,-1,0,0,0,0,0,0,-1,0,-1,0,0,0,0,-1,0,-1,0,0,0,0,-1,0,0,0,0,0,0,-1,0,-1,0,0,0,0,-1,0,-1,0,0,0,0,-1,0,0,0,0,0,0,-1,0,-1,0,0,0,0,-1,0,-1,0,0,0,0,-1,0,0,0,0,0,0,-1,0,-1,0,0,0,0,-1,0,-1,0,0,0,0,-1,0,0,0,0,0,0,-1,0,-1,0,0,0,0,-1,0,-1,0,0,0,0,-1,0,0,0,0,0,0,-1,0,-1,0,0,0,0,-1,0,-1,0,0,0,0,-1,0,0,0,0,0,0,-1,0,-1,0,0,0,0,-1,0,-1,0,0,0,0,-1,0,0,0,0,0,0,-1,0,-1,0,0,0,0,-1,0,-1,0,0,0,0,-1,0,0,0,0,0,0,-1,0,-1,0,0,0,0,-1,0,-1,0,0,0,0,-1,0,0,0,0,0,0,-1,0,-1,0,0,0,0,-1,0,-1,0,0,0,0,-1,0,0,0,0,0,0,-1,0,-1,0,0,0,0,-1,0,-1,0,0,0,0,-1,0,0,0,0,0,0,-1,0,-1,0,0,0,0,-1,0,-1,0,0,0,0,0,0,0,0,0,0,0,0,0,0,0,0],"scaf":[[-1,-1,-1,-1],[-1,-1,-1,-1],[-1,-1,-1,-1],[-1,-1,-1,-1],[-1,-1,-1,-1],[-1,-1,-1,-1],[-1,-1,-1,-1],[26,258,26,8],[26,7,26,9],[26,8,26,10],[26,9,26,11],[26,10,26,12],[26,11,26,13],[26,12,26,14],[26,13,26,15],[26,14,26,16],[26,15,26,17],[26,16,26,18],[26,17,26,19],[26,18,26,20],[26,19,26,21],[26,20,26,22],[26,21,26,23],[26,22,26,24],[26,23,26,25],[26,24,26,26],[26,25,26,27],[26,26,26,28],[26,27,26,29],[26,28,26,30],[26,29,26,31],[26,30,26,32],[26,31,26,33],[26,32,26,34],[26,33,26,35],[26,34,26,36],[26,35,26,37],[26,36,26,38],[26,37,26,39],[26,38,26,40],[26,39,26,41],[26,40,26,42],[26,41,26,43],[26,42,26,44],[26,43,26,45],[26,44,-1,-1],[-1,-1,26,47],[26,46,26,48],[26,47,26,49],[26,48,26,50],[26,49,26,51],[26,50,26,52],[26,51,26,53],[26,52,26,54],[26,53,26,55],[26,54,26,56],[26,55,26,57],[26,56,26,58],[26,57,26,59],[26,58,26,60],[26,59,26,61],[26,60,26,62],[26,61,26,63],[26,62,26,64],[26,63,26,65],[26,64,26,66],[26,65,26,67],[26,66,26,68],[26,67,26,69],[26,68,26,70],[26,69,26,71],[26,70,26,72],[26,71,26,73],[26,72,26,74],[26,73,26,75],[26,74,26,76],[26,75,26,77],[26,76,26,78],[26,77,26,79],[26,78,26,80],[26,79,26,81],[26,80,26,82],[26,81,26,83],[26,82,26,84],[26,83,26,85],[26,84,26,86],[26,85,26,87],[26,86,-1,-1],[-1,-1,26,89],[26,88,26,90],[26,89,26,91],[26,90,26,92],[26,91,26,93],[26,92,26,94],[26,93,26,95],[26,94,26,96],[26,95,26,97],[26,96,26,98],[26,97,26,99],[26,98,26,100],[26,99,26,101],[26,100,26,102],[26,101,26,103],[26,102,26,104],[26,103,26,105],[26,104,26,106],[26,105,26,107],[26,106,26,108],[26,107,26,109],[26,108,26,110],[26,109,26,111],[26,110,26,112],[26,111,26,113],[26,112,26,114],[26,113,26,115],[26,114,26,116],[26,115,26,117],[26,116,26,118],[26,117,26,119],[26,118,26,120],[26,119,26,121],[26,120,26,122],[26,121,26,123],[26,122,26,124],[26,123,26,125],[26,124,26,126],[26,125,26,127],[26,126,26,128],[26,127,26,129],[26,128,-1,-1],[-1,-1,26,131],[26,130,26,132],[26,131,26,133],[26,132,26,134],[26,133,26,135],[26,134,26,136],[26,135,26,137],[26,136,26,138],[26,137,26,139],[26,138,26,140],[26,139,26,141],[26,140,26,142],[26,141,26,143],[26,142,26,144],[26,143,26,145],[26,144,26,146],[26,145,26,147],[26,146,26,148],[26,147,26,149],[26,148,26,150],[26,149,26,151],[26,150,26,152],[26,151,26,153],[26,152,26,154],[26,153,26,155],[26,154,26,156],[26,155,26,157],[26,156,26,158],[26,157,26,159],[26,158,26,160],[26,159,26,161],[26,160,26,162],[26,161,26,163],[26,162,26,164],[26,163,26,165],[26,164,26,166],[26,165,26,167],[26,166,26,168],[26,167,26,169],[26,168,26,170],[26,169,26,171],[26,170,-1,-1],[-1,-1,26,173],[26,172,26,174],[26,173,26,175],[26,174,26,176],[26,175,26,177],[26,176,26,178],[26,177,26,179],[26,178,26,180],[26,179,26,181],[26,180,26,182],[26,181,26,183],[26,182,26,184],[26,183,26,185],[26,184,26,186],[26,185,26,187],[26,186,26,188],[26,187,26,189],[26,188,26,190],[26,189,26,191],[26,190,26,192],[26,191,26,193],[26,192,26,194],[26,193,26,195],[26,194,26,196],[26,195,26,197],[26,196,26,198],[26,197,26,199],[26,198,26,200],[26,199,26,201],[26,200,26,202],[26,201,26,203],[26,202,26,204],[26,203,26,205],[26,204,26,206],[26,205,26,207],[26,206,26,208],[26,207,26,209],[26,208,26,210],[26,209,26,211],[26,210,26,212],[26,211,26,213],[26,212,-1,-1],[-1,-1,26,215],[26,214,26,216],[26,215,26,217],[26,216,26,218],[26,217,26,219],[26,218,26,220],[26,219,26,221],[26,220,26,222],[26,221,26,223],[26,222,26,224],[26,223,26,225],[26,224,26,226],[26,225,26,227],[26,226,26,228],[26,227,26,229],[26,228,26,230],[26,229,26,231],[26,230,26,232],[26,231,26,233],[26,232,26,234],[26,233,26,235],[26,234,26,236],[26,235,26,237],[26,236,26,238],[26,237,26,239],[26,238,26,240],[26,239,26,241],[26,240,26,242],[26,241,26,243],[26,242,26,244],[26,243,26,245],[26,244,26,246],[26,245,26,247],[26,246,26,248],[26,247,26,249],[26,248,26,250],[26,249,26,251],[26,250,26,252],[26,251,26,253],[26,252,26,254],[26,253,26,255],[26,254,-1,-1],[-1,-1,26,257],[26,256,26,258],[26,257,26,7],[-1,-1,-1,-1],[-1,-1,-1,-1],[-1,-1,-1,-1],[-1,-1,-1,-1],[-1,-1,-1,-1],[-1,-1,-1,-1],[-1,-1,-1,-1],[-1,-1,-1,-1],[-1,-1,-1,-1],[-1,-1,-1,-1],[-1,-1,-1,-1],[-1,-1,-1,-1],[-1,-1,-1,-1],[-1,-1,-1,-1]],"stap_colors":[[34,5749504],[76,5749504],[118,5749504],[160,5749504],[202,5749504],[244,5749504]],"num":26},{"row":11,"stap":[[-1,-1,-1,-1],[-1,-1,-1,-1],[-1,-1,-1,-1],[-1,-1,-1,-1],[-1,-1,-1,-1],[-1,-1,-1,-1],[-1,-1,-1,-1],[27,258,27,8],[27,7,27,9],[27,8,27,10],[27,9,27,11],[27,10,27,12],[27,11,27,13],[27,12,26,13],[26,14,27,15],[27,14,27,16],[27,15,27,17],[27,16,27,18],[27,17,27,19],[27,18,27,20],[27,19,27,21],[27,20,27,22],[27,21,27,23],[27,22,27,24],[27,23,27,25],[27,24,27,26],[27,25,27,27],[27,26,27,28],[27,27,27,29],[27,28,27,30],[27,29,27,31],[27,30,27,32],[27,31,27,33],[27,32,27,34],[27,33,-1,-1],[-1,-1,27,36],[27,35,27,37],[27,36,27,38],[27,37,27,39],[27,38,27,40],[27,39,27,41],[27,40,27,42],[27,41,27,43],[27,42,27,44],[27,43,27,45],[27,44,27,46],[27,45,27,47],[27,46,27,48],[27,47,27,49],[27,48,27,50],[27,49,27,51],[27,50,27,52],[27,51,27,53],[27,52,27,54],[27,53,27,55],[27,54,26,55],[26,56,27,57],[27,56,27,58],[27,57,27,59],[27,58,27,60],[27,59,27,61],[27,60,27,62],[27,61,27,63],[27,62,27,64],[27,63,27,65],[27,64,27,66],[27,65,27,67],[27,66,27,68],[27,67,27,69],[27,68,27,70],[27,69,27,71],[27,70,27,72],[27,71,27,73],[27,72,27,74],[27,73,27,75],[27,74,27,76],[27,75,-1,-1],[-1,-1,27,78],[27,77,27,79],[27,78,27,80],[27,79,27,81],[27,80,27,82],[27,81,27,83],[27,82,27,84],[27,83,27,85],[27,84,27,86],[27,85,27,87],[27,86,27,88],[27,87,27,89],[27,88,27,90],[27,89,27,91],[27,90,27,92],[27,91,27,93],[27,92,27,94],[27,93,27,95],[27,94,27,96],[27,95,27,97],[27,96,26,97],[26,98,27,99],[27,98,27,100],[27,99,27,101],[27,100,27,102],[27,101,27,103],[27,102,27,104],[27,103,27,105],[27,104,27,106],[27,105,27,107],[27,106,27,108],[27,107,27,109],[27,108,27,110],[27,109,27,111],[27,110,27,112],[27,111,27,113],[27,112,27,114],[27,113,27,115],[27,114,27,116],[27,115,27,117],[27,116,27,118],[27,117,-1,-1],[-1,-1,27,120],[27,119,27,121],[27,120,27,122],[27,121,27,123],[27,122,27,124],[27,123,27,125],[27,124,27,126],[27,125,27,127],[27,126,27,128],[27,127,27,129],[27,128,27,130],[27,129,27,131],[27,130,27,132],[27,131,27,133],[27,132,27,134],[27,133,27,135],[27,134,27,136],[27,135,27,137],[27,136,27,138],[27,137,27,139],[27,138,26,139],[26,140,27,141],[27,140,27,142],[27,141,27,143],[27,142,27,144],[27,143,27,145],[27,144,27,146],[27,145,27,147],[27,146,27,148],[27,147,27,149],[27,148,27,150],[27,149,27,151],[27,150,27,152],[27,151,27,153],[27,152,27,154],[27,153,27,155],[27,154,27,156],[27,155,27,157],[27,156,27,158],[27,157,27,159],[27,158,27,160],[27,159,-1,-1],[-1,-1,27,162],[27,161,27,163],[27,162,27,164],[27,163,27,165],[27,164,27,166],[27,165,27,167],[27,166,27,168],[27,167,27,169],[27,168,27,170],[27,169,27,171],[27,170,27,172],[27,171,27,173],[27,172,27,174],[27,173,27,175],[27,174,27,176],[27,175,27,177],[27,176,27,178],[27,177,27,179],[27,178,27,180],[27,179,27,181],[27,180,26,181],[26,182,27,183],[27,182,27,184],[27,183,27,185],[27,184,27,186],[27,185,27,187],[27,186,27,188],[27,187,27,189],[27,188,27,190],[27,189,27,191],[27,190,27,192],[27,191,27,193],[27,192,27,194],[27,193,27,195],[27,194,27,196],[27,195,27,197],[27,196,27,198],[27,197,27,199],[27,198,27,200],[27,199,27,201],[27,200,27,202],[27,201,-1,-1],[-1,-1,27,204],[27,203,27,205],[27,204,27,206],[27,205,27,207],[27,206,27,208],[27,207,27,209],[27,208,27,210],[27,209,27,211],[27,210,27,212],[27,211,27,213],[27,212,27,214],[27,213,27,215],[27,214,27,216],[27,215,27,217],[27,216,27,218],[27,217,27,219],[27,218,27,220],[27,219,27,221],[27,220,27,222],[27,221,27,223],[27,222,26,223],[26,224,27,225],[27,224,27,226],[27,225,27,227],[27,226,27,228],[27,227,27,229],[27,228,27,230],[27,229,27,231],[27,230,27,232],[27,231,27,233],[27,232,27,234],[27,233,27,235],[27,234,27,236],[27,235,27,237],[27,236,27,238],[27,237,27,239],[27,238,27,240],[27,239,27,241],[27,240,27,242],[27,241,27,243],[27,242,27,244],[27,243,-1,-1],[-1,-1,27,246],[27,245,27,247],[27,246,27,248],[27,247,27,249],[27,248,27,250],[27,249,27,251],[27,250,27,252],[27,251,27,253],[27,252,27,254],[27,253,27,255],[27,254,27,256],[27,255,27,257],[27,256,27,258],[27,257,27,7],[-1,-1,-1,-1],[-1,-1,-1,-1],[-1,-1,-1,-1],[-1,-1,-1,-1],[-1,-1,-1,-1],[-1,-1,-1,-1],[-1,-1,-1,-1],[-1,-1,-1,-1],[-1,-1,-1,-1],[-1,-1,-1,-1],[-1,-1,-1,-1],[-1,-1,-1,-1],[-1,-1,-1,-1],[-1,-1,-1,-1]],"loop":[0,0,0,0,0,0,0,0,0,0,0,0,0,0,0,0,0,0,0,0,0,0,0,0,0,0,0,0,0,0,0,0,0,0,0,0,0,0,0,0,0,0,0,0,0,0,0,0,0,0,0,0,0,0,0,0,0,0,0,0,0,0,0,0,0,0,0,0,0,0,0,0,0,0,0,0,0,0,0,0,0,0,0,0,0,0,0,0,0,0,0,0,0,0,0,0,0,0,0,0,0,0,0,0,0,0,0,0,0,0,0,0,0,0,0,0,0,0,0,0,0,0,0,0,0,0,0,0,0,0,0,0,0,0,0,0,0,0,0,0,0,0,0,0,0,0,0,0,0,0,0,0,0,0,0,0,0,0,0,0,0,0,0,0,0,0,0,0,0,0,0,0,0,0,0,0,0,0,0,0,0,0,0,0,0,0,0,0,0,0,0,0,0,0,0,0,0,0,0,0,0,0,0,0,0,0,0,0,0,0,0,0,0,0,0,0,0,0,0,0,0,0,0,0,0,0,0,0,0,0,0,0,0,0,0,0,0,0,0,0,0,0,0,0,0,0,0,0,0,0,0,0,0,0,0,0,0,0,0,0,0,0,0,0,0,0,0,0,0,0,0,0,0],"scafLoop":[],"col":16,"stapLoop":[],"skip":[0,0,0,0,0,0,0,0,0,0,-1,0,0,0,0,0,0,0,0,0,0,0,0,0,0,0,0,0,0,0,0,-1,0,0,0,0,0,0,0,0,0,0,0,0,0,0,0,0,0,0,0,0,-1,0,0,0,0,0,0,0,0,0,0,0,0,0,0,0,0,0,0,0,0,-1,0,0,0,0,0,0,0,0,0,0,0,0,0,0,0,0,0,0,0,0,-1,0,0,0,0,0,0,0,0,0,0,0,0,0,0,0,0,0,0,0,0,-1,0,0,0,0,0,0,0,0,0,0,0,0,0,0,0,0,0,0,0,0,-1,0,0,0,0,0,0,0,0,0,0,0,0,0,0,0,0,0,0,0,0,-1,0,0,0,0,0,0,0,0,0,0,0,0,0,0,0,0,0,0,0,0,-1,0,0,0,0,0,0,0,0,0,0,0,0,0,0,0,0,0,0,0,0,-1,0,0,0,0,0,0,0,0,0,0,0,0,0,0,0,0,0,0,0,0,-1,0,0,0,0,0,0,0,0,0,0,0,0,0,0,0,0,0,0,0,0,-1,0,0,0,0,0,0,0,0,0,0,0,0,0,0,0,0,0,0,0,0,0,0,0,0,0,0,0,0,0,0,0],"scaf":[[-1,-1,-1,-1],[-1,-1,-1,-1],[-1,-1,-1,-1],[-1,-1,-1,-1],[-1,-1,-1,-1],[-1,-1,-1,-1],[-1,-1,-1,-1],[27,8,27,258],[27,9,27,7],[27,10,27,8],[27,11,27,9],[27,12,27,10],[27,13,27,11],[27,14,27,12],[27,15,27,13],[24,15,27,14],[27,17,24,16],[27,18,27,16],[27,19,27,17],[27,20,27,18],[27,21,27,19],[27,22,27,20],[28,22,27,21],[27,24,28,23],[27,25,27,23],[27,26,27,24],[27,27,27,25],[27,28,27,26],[27,29,27,27],[27,30,27,28],[27,31,27,29],[27,32,27,30],[27,33,27,31],[27,34,27,32],[27,35,27,33],[27,36,27,34],[24,36,27,35],[27,38,24,37],[27,39,27,37],[27,40,27,38],[27,41,27,39],[27,42,27,40],[27,43,27,41],[28,43,27,42],[27,45,28,44],[27,46,27,44],[27,47,27,45],[27,48,27,46],[27,49,27,47],[27,50,27,48],[27,51,27,49],[27,52,27,50],[27,53,27,51],[27,54,27,52],[27,55,27,53],[27,56,27,54],[27,57,27,55],[24,57,27,56],[27,59,24,58],[27,60,27,58],[27,61,27,59],[27,62,27,60],[27,63,27,61],[27,64,27,62],[28,64,27,63],[27,66,28,65],[27,67,27,65],[27,68,27,66],[27,69,27,67],[27,70,27,68],[27,71,27,69],[27,72,27,70],[27,73,27,71],[27,74,27,72],[27,75,27,73],[27,76,27,74],[27,77,27,75],[27,78,27,76],[24,78,27,77],[27,80,24,79],[27,81,27,79],[27,82,27,80],[27,83,27,81],[27,84,27,82],[27,85,27,83],[28,85,27,84],[27,87,28,86],[27,88,27,86],[27,89,27,87],[27,90,27,88],[27,91,27,89],[27,92,27,90],[27,93,27,91],[27,94,27,92],[27,95,27,93],[27,96,27,94],[27,97,27,95],[27,98,27,96],[27,99,27,97],[24,99,27,98],[27,101,24,100],[27,102,27,100],[27,103,27,101],[27,104,27,102],[27,105,27,103],[27,106,27,104],[28,106,27,105],[27,108,28,107],[27,109,27,107],[27,110,27,108],[27,111,27,109],[27,112,27,110],[27,113,27,111],[27,114,27,112],[27,115,27,113],[27,116,27,114],[27,117,27,115],[27,118,27,116],[27,119,27,117],[27,120,27,118],[24,120,27,119],[27,122,24,121],[27,123,27,121],[27,124,27,122],[27,125,27,123],[27,126,27,124],[27,127,27,125],[28,127,27,126],[27,129,28,128],[27,130,27,128],[27,131,27,129],[27,132,27,130],[27,133,27,131],[27,134,27,132],[27,135,27,133],[27,136,27,134],[27,137,27,135],[27,138,27,136],[27,139,27,137],[27,140,27,138],[27,141,27,139],[24,141,27,140],[27,143,24,142],[27,144,27,142],[27,145,27,143],[27,146,27,144],[27,147,27,145],[27,148,27,146],[28,148,27,147],[27,150,28,149],[27,151,27,149],[27,152,27,150],[27,153,27,151],[27,154,27,152],[27,155,27,153],[27,156,27,154],[27,157,27,155],[27,158,27,156],[27,159,27,157],[27,160,27,158],[27,161,27,159],[27,162,27,160],[24,162,27,161],[27,164,24,163],[27,165,27,163],[27,166,27,164],[27,167,27,165],[27,168,27,166],[27,169,27,167],[28,169,27,168],[27,171,28,170],[27,172,27,170],[27,173,27,171],[27,174,27,172],[27,175,27,173],[27,176,27,174],[27,177,27,175],[27,178,27,176],[27,179,27,177],[27,180,27,178],[27,181,27,179],[27,182,27,180],[27,183,27,181],[24,183,27,182],[27,185,24,184],[27,186,27,184],[27,187,27,185],[27,188,27,186],[27,189,27,187],[27,190,27,188],[28,190,27,189],[27,192,28,191],[27,193,27,191],[27,194,27,192],[27,195,27,193],[27,196,27,194],[27,197,27,195],[27,198,27,196],[27,199,27,197],[27,200,27,198],[27,201,27,199],[27,202,27,200],[27,203,27,201],[27,204,27,202],[24,204,27,203],[27,206,24,205],[27,207,27,205],[27,208,27,206],[27,209,27,207],[27,210,27,208],[27,211,27,209],[28,211,27,210],[27,213,28,212],[27,214,27,212],[27,215,27,213],[27,216,27,214],[27,217,27,215],[27,218,27,216],[27,219,27,217],[27,220,27,218],[27,221,27,219],[27,222,27,220],[27,223,27,221],[27,224,27,222],[27,225,27,223],[24,225,27,224],[27,227,24,226],[27,228,27,226],[27,229,27,227],[27,230,27,228],[27,231,27,229],[27,232,27,230],[28,232,27,231],[27,234,28,233],[27,235,27,233],[27,236,27,234],[27,237,27,235],[27,238,27,236],[27,239,27,237],[27,240,27,238],[27,241,27,239],[27,242,27,240],[27,243,27,241],[27,244,27,242],[27,245,27,243],[27,246,27,244],[24,246,27,245],[27,248,24,247],[27,249,27,247],[27,250,27,248],[27,251,27,249],[27,252,27,250],[27,253,27,251],[28,253,27,252],[27,255,28,254],[27,256,27,254],[27,257,27,255],[27,258,27,256],[27,7,27,257],[-1,-1,-1,-1],[-1,-1,-1,-1],[-1,-1,-1,-1],[-1,-1,-1,-1],[-1,-1,-1,-1],[-1,-1,-1,-1],[-1,-1,-1,-1],[-1,-1,-1,-1],[-1,-1,-1,-1],[-1,-1,-1,-1],[-1,-1,-1,-1],[-1,-1,-1,-1],[-1,-1,-1,-1],[-1,-1,-1,-1]],"stap_colors":[[35,5749504],[77,5749504],[119,5749504],[161,5749504],[203,5749504],[245,5749504]],"num":27},{"row":11,"stap":[[-1,-1,-1,-1],[-1,-1,-1,-1],[-1,-1,-1,-1],[-1,-1,-1,-1],[-1,-1,-1,-1],[-1,-1,-1,-1],[-1,-1,-1,-1],[28,8,28,258],[28,9,28,7],[28,10,28,8],[28,11,28,9],[28,12,28,10],[28,13,28,11],[-1,-1,28,12],[28,15,-1,-1],[28,16,28,14],[28,17,28,15],[28,18,28,16],[28,19,28,17],[28,20,28,18],[28,21,28,19],[28,22,28,20],[28,23,28,21],[28,24,28,22],[28,25,28,23],[28,26,28,24],[28,27,28,25],[28,28,28,26],[28,29,28,27],[28,30,28,28],[28,31,28,29],[28,32,28,30],[28,33,28,31],[28,34,28,32],[28,35,28,33],[28,36,28,34],[28,37,28,35],[28,38,28,36],[28,39,28,37],[28,40,28,38],[28,41,28,39],[28,42,28,40],[28,43,28,41],[28,44,28,42],[28,45,28,43],[28,46,28,44],[28,47,28,45],[28,48,28,46],[28,49,28,47],[28,50,28,48],[28,51,28,49],[28,52,28,50],[28,53,28,51],[28,54,28,52],[28,55,28,53],[-1,-1,28,54],[28,57,-1,-1],[28,58,28,56],[28,59,28,57],[28,60,28,58],[28,61,28,59],[28,62,28,60],[28,63,28,61],[28,64,28,62],[28,65,28,63],[28,66,28,64],[28,67,28,65],[28,68,28,66],[28,69,28,67],[28,70,28,68],[28,71,28,69],[28,72,28,70],[28,73,28,71],[28,74,28,72],[28,75,28,73],[28,76,28,74],[28,77,28,75],[28,78,28,76],[28,79,28,77],[28,80,28,78],[28,81,28,79],[28,82,28,80],[28,83,28,81],[28,84,28,82],[28,85,28,83],[28,86,28,84],[28,87,28,85],[28,88,28,86],[28,89,28,87],[28,90,28,88],[28,91,28,89],[28,92,28,90],[28,93,28,91],[28,94,28,92],[28,95,28,93],[28,96,28,94],[28,97,28,95],[-1,-1,28,96],[28,99,-1,-1],[28,100,28,98],[28,101,28,99],[28,102,28,100],[28,103,28,101],[28,104,28,102],[28,105,28,103],[28,106,28,104],[28,107,28,105],[28,108,28,106],[28,109,28,107],[28,110,28,108],[28,111,28,109],[28,112,28,110],[28,113,28,111],[28,114,28,112],[28,115,28,113],[28,116,28,114],[28,117,28,115],[28,118,28,116],[28,119,28,117],[28,120,28,118],[28,121,28,119],[28,122,28,120],[28,123,28,121],[28,124,28,122],[28,125,28,123],[28,126,28,124],[28,127,28,125],[28,128,28,126],[28,129,28,127],[28,130,28,128],[28,131,28,129],[28,132,28,130],[28,133,28,131],[28,134,28,132],[28,135,28,133],[28,136,28,134],[28,137,28,135],[28,138,28,136],[28,139,28,137],[-1,-1,28,138],[28,141,-1,-1],[28,142,28,140],[28,143,28,141],[28,144,28,142],[28,145,28,143],[28,146,28,144],[28,147,28,145],[28,148,28,146],[28,149,28,147],[28,150,28,148],[28,151,28,149],[28,152,28,150],[28,153,28,151],[28,154,28,152],[28,155,28,153],[28,156,28,154],[28,157,28,155],[28,158,28,156],[28,159,28,157],[28,160,28,158],[28,161,28,159],[28,162,28,160],[28,163,28,161],[28,164,28,162],[28,165,28,163],[28,166,28,164],[28,167,28,165],[28,168,28,166],[28,169,28,167],[28,170,28,168],[28,171,28,169],[28,172,28,170],[28,173,28,171],[28,174,28,172],[28,175,28,173],[28,176,28,174],[28,177,28,175],[28,178,28,176],[28,179,28,177],[28,180,28,178],[28,181,28,179],[-1,-1,28,180],[28,183,-1,-1],[28,184,28,182],[28,185,28,183],[28,186,28,184],[28,187,28,185],[28,188,28,186],[28,189,28,187],[28,190,28,188],[28,191,28,189],[28,192,28,190],[28,193,28,191],[28,194,28,192],[28,195,28,193],[28,196,28,194],[28,197,28,195],[28,198,28,196],[28,199,28,197],[28,200,28,198],[28,201,28,199],[28,202,28,200],[28,203,28,201],[28,204,28,202],[28,205,28,203],[28,206,28,204],[28,207,28,205],[28,208,28,206],[28,209,28,207],[28,210,28,208],[28,211,28,209],[28,212,28,210],[28,213,28,211],[28,214,28,212],[28,215,28,213],[28,216,28,214],[28,217,28,215],[28,218,28,216],[28,219,28,217],[28,220,28,218],[28,221,28,219],[28,222,28,220],[28,223,28,221],[-1,-1,28,222],[28,225,-1,-1],[28,226,28,224],[28,227,28,225],[28,228,28,226],[28,229,28,227],[28,230,28,228],[28,231,28,229],[28,232,28,230],[28,233,28,231],[28,234,28,232],[28,235,28,233],[28,236,28,234],[28,237,28,235],[28,238,28,236],[28,239,28,237],[28,240,28,238],[28,241,28,239],[28,242,28,240],[28,243,28,241],[28,244,28,242],[28,245,28,243],[28,246,28,244],[28,247,28,245],[28,248,28,246],[28,249,28,247],[28,250,28,248],[28,251,28,249],[28,252,28,250],[28,253,28,251],[28,254,28,252],[28,255,28,253],[28,256,28,254],[28,257,28,255],[28,258,28,256],[28,7,28,257],[-1,-1,-1,-1],[-1,-1,-1,-1],[-1,-1,-1,-1],[-1,-1,-1,-1],[-1,-1,-1,-1],[-1,-1,-1,-1],[-1,-1,-1,-1],[-1,-1,-1,-1],[-1,-1,-1,-1],[-1,-1,-1,-1],[-1,-1,-1,-1],[-1,-1,-1,-1],[-1,-1,-1,-1],[-1,-1,-1,-1]],"loop":[0,0,0,0,0,0,0,0,0,0,1,0,0,0,0,0,0,0,0,0,0,0,0,0,1,0,0,0,0,0,0,0,0,0,0,0,0,0,1,0,0,0,0,0,0,0,0,0,0,0,0,0,1,0,0,0,0,0,0,0,0,0,0,0,0,0,1,0,0,0,0,0,0,0,0,0,0,0,0,0,1,0,0,0,0,0,0,0,0,0,0,0,0,0,1,0,0,0,0,0,0,0,0,0,0,0,0,0,1,0,0,0,0,0,0,0,0,0,0,0,0,0,1,0,0,0,0,0,0,0,0,0,0,0,0,0,1,0,0,0,0,0,0,0,0,0,0,0,0,0,1,0,0,0,0,0,0,0,0,0,0,0,0,0,1,0,0,0,0,0,0,0,0,0,0,0,0,0,1,0,0,0,0,0,0,0,0,0,0,0,0,0,1,0,0,0,0,0,0,0,0,0,0,0,0,0,1,0,0,0,0,0,0,0,0,0,0,0,0,0,1,0,0,0,0,0,0,0,0,0,0,0,0,0,1,0,0,0,0,0,0,0,0,0,0,0,0,0,1,0,0,0,0,0,0,0,0,0,0,0,0,0,0,0,0,0,0,0,0,0,0,0,0],"scafLoop":[],"col":15,"stapLoop":[],"skip":[0,0,0,0,0,0,0,0,0,0,0,0,0,0,0,0,0,0,0,0,0,0,0,0,0,0,0,0,0,0,0,0,0,0,0,0,0,0,0,0,0,0,0,0,0,0,0,0,0,0,0,0,0,0,0,0,0,0,0,0,0,0,0,0,0,0,0,0,0,0,0,0,0,0,0,0,0,0,0,0,0,0,0,0,0,0,0,0,0,0,0,0,0,0,0,0,0,0,0,0,0,0,0,0,0,0,0,0,0,0,0,0,0,0,0,0,0,0,0,0,0,0,0,0,0,0,0,0,0,0,0,0,0,0,0,0,0,0,0,0,0,0,0,0,0,0,0,0,0,0,0,0,0,0,0,0,0,0,0,0,0,0,0,0,0,0,0,0,0,0,0,0,0,0,0,0,0,0,0,0,0,0,0,0,0,0,0,0,0,0,0,0,0,0,0,0,0,0,0,0,0,0,0,0,0,0,0,0,0,0,0,0,0,0,0,0,0,0,0,0,0,0,0,0,0,0,0,0,0,0,0,0,0,0,0,0,0,0,0,0,0,0,0,0,0,0,0,0,0,0,0,0,0,0,0,0,0,0,0,0,0,0,0,0,0,0,0,0,0,0,0,0,0],"scaf":[[-1,-1,-1,-1],[-1,-1,-1,-1],[-1,-1,-1,-1],[-1,-1,-1,-1],[-1,-1,-1,-1],[-1,-1,-1,-1],[-1,-1,-1,-1],[28,258,28,8],[28,7,28,9],[28,8,28,10],[28,9,28,11],[28,10,28,12],[28,11,28,13],[28,12,28,14],[28,13,28,15],[28,14,31,15],[31,16,28,17],[28,16,28,18],[28,17,28,19],[28,18,28,20],[28,19,28,21],[28,20,28,22],[28,21,27,22],[27,23,28,24],[28,23,28,25],[28,24,28,26],[28,25,28,27],[28,26,28,28],[28,27,28,29],[28,28,28,30],[28,29,28,31],[28,30,28,32],[28,31,28,33],[28,32,28,34],[28,33,28,35],[28,34,28,36],[28,35,31,36],[31,37,28,38],[28,37,28,39],[28,38,28,40],[28,39,28,41],[28,40,28,42],[28,41,28,43],[28,42,27,43],[27,44,28,45],[28,44,28,46],[28,45,28,47],[28,46,28,48],[28,47,28,49],[28,48,28,50],[28,49,28,51],[28,50,28,52],[28,51,28,53],[28,52,28,54],[28,53,28,55],[28,54,28,56],[28,55,28,57],[28,56,31,57],[31,58,28,59],[28,58,28,60],[28,59,28,61],[28,60,28,62],[28,61,28,63],[28,62,28,64],[28,63,27,64],[27,65,28,66],[28,65,28,67],[28,66,28,68],[28,67,28,69],[28,68,28,70],[28,69,28,71],[28,70,28,72],[28,71,28,73],[28,72,28,74],[28,73,28,75],[28,74,28,76],[28,75,28,77],[28,76,28,78],[28,77,31,78],[31,79,28,80],[28,79,28,81],[28,80,28,82],[28,81,28,83],[28,82,28,84],[28,83,28,85],[28,84,27,85],[27,86,28,87],[28,86,28,88],[28,87,28,89],[28,88,28,90],[28,89,28,91],[28,90,28,92],[28,91,28,93],[28,92,28,94],[28,93,28,95],[28,94,28,96],[28,95,28,97],[28,96,28,98],[28,97,28,99],[28,98,31,99],[31,100,28,101],[28,100,28,102],[28,101,28,103],[28,102,28,104],[28,103,28,105],[28,104,28,106],[28,105,27,106],[27,107,28,108],[28,107,28,109],[28,108,28,110],[28,109,28,111],[28,110,28,112],[28,111,28,113],[28,112,28,114],[28,113,28,115],[28,114,28,116],[28,115,28,117],[28,116,28,118],[28,117,28,119],[28,118,28,120],[28,119,31,120],[31,121,28,122],[28,121,28,123],[28,122,28,124],[28,123,28,125],[28,124,28,126],[28,125,28,127],[28,126,27,127],[27,128,28,129],[28,128,28,130],[28,129,28,131],[28,130,28,132],[28,131,28,133],[28,132,28,134],[28,133,28,135],[28,134,28,136],[28,135,28,137],[28,136,28,138],[28,137,28,139],[28,138,28,140],[28,139,28,141],[28,140,31,141],[31,142,28,143],[28,142,28,144],[28,143,28,145],[28,144,28,146],[28,145,28,147],[28,146,28,148],[28,147,27,148],[27,149,28,150],[28,149,28,151],[28,150,28,152],[28,151,28,153],[28,152,28,154],[28,153,28,155],[28,154,28,156],[28,155,28,157],[28,156,28,158],[28,157,28,159],[28,158,28,160],[28,159,28,161],[28,160,28,162],[28,161,31,162],[31,163,28,164],[28,163,28,165],[28,164,28,166],[28,165,28,167],[28,166,28,168],[28,167,28,169],[28,168,27,169],[27,170,28,171],[28,170,28,172],[28,171,28,173],[28,172,28,174],[28,173,28,175],[28,174,28,176],[28,175,28,177],[28,176,28,178],[28,177,28,179],[28,178,28,180],[28,179,28,181],[28,180,28,182],[28,181,28,183],[28,182,31,183],[31,184,28,185],[28,184,28,186],[28,185,28,187],[28,186,28,188],[28,187,28,189],[28,188,28,190],[28,189,27,190],[27,191,28,192],[28,191,28,193],[28,192,28,194],[28,193,28,195],[28,194,28,196],[28,195,28,197],[28,196,28,198],[28,197,28,199],[28,198,28,200],[28,199,28,201],[28,200,28,202],[28,201,28,203],[28,202,28,204],[28,203,31,204],[31,205,28,206],[28,205,28,207],[28,206,28,208],[28,207,28,209],[28,208,28,210],[28,209,28,211],[28,210,27,211],[27,212,28,213],[28,212,28,214],[28,213,28,215],[28,214,28,216],[28,215,28,217],[28,216,28,218],[28,217,28,219],[28,218,28,220],[28,219,28,221],[28,220,28,222],[28,221,28,223],[28,222,28,224],[28,223,28,225],[28,224,31,225],[31,226,28,227],[28,226,28,228],[28,227,28,229],[28,228,28,230],[28,229,28,231],[28,230,28,232],[28,231,27,232],[27,233,28,234],[28,233,28,235],[28,234,28,236],[28,235,28,237],[28,236,28,238],[28,237,28,239],[28,238,28,240],[28,239,28,241],[28,240,28,242],[28,241,28,243],[28,242,28,244],[28,243,28,245],[28,244,28,246],[28,245,31,246],[31,247,28,248],[28,247,28,249],[28,248,28,250],[28,249,28,251],[28,250,28,252],[28,251,28,253],[28,252,27,253],[27,254,28,255],[28,254,28,256],[28,255,28,257],[28,256,28,258],[28,257,28,7],[-1,-1,-1,-1],[-1,-1,-1,-1],[-1,-1,-1,-1],[-1,-1,-1,-1],[-1,-1,-1,-1],[-1,-1,-1,-1],[-1,-1,-1,-1],[-1,-1,-1,-1],[-1,-1,-1,-1],[-1,-1,-1,-1],[-1,-1,-1,-1],[-1,-1,-1,-1],[-1,-1,-1,-1],[-1,-1,-1,-1]],"stap_colors":[[13,16225054],[55,16225054],[97,16225054],[139,16225054],[181,16225054],[223,16225054]],"num":28},{"row":12,"stap":[[-1,-1,-1,-1],[-1,-1,-1,-1],[-1,-1,-1,-1],[-1,-1,-1,-1],[-1,-1,-1,-1],[-1,-1,-1,-1],[-1,-1,-1,-1],[30,8,30,258],[30,9,30,7],[30,10,30,8],[30,11,30,9],[30,12,30,10],[30,13,30,11],[31,13,30,12],[30,15,31,14],[30,16,30,14],[30,17,30,15],[30,18,30,16],[30,19,30,17],[30,20,30,18],[30,21,30,19],[30,22,30,20],[30,23,30,21],[30,24,30,22],[30,25,30,23],[30,26,30,24],[30,27,30,25],[30,28,30,26],[30,29,30,27],[30,30,30,28],[30,31,30,29],[30,32,30,30],[30,33,30,31],[30,34,30,32],[-1,-1,30,33],[30,36,-1,-1],[30,37,30,35],[30,38,30,36],[30,39,30,37],[30,40,30,38],[30,41,30,39],[30,42,30,40],[30,43,30,41],[30,44,30,42],[30,45,30,43],[30,46,30,44],[30,47,30,45],[30,48,30,46],[30,49,30,47],[30,50,30,48],[30,51,30,49],[30,52,30,50],[30,53,30,51],[30,54,30,52],[30,55,30,53],[31,55,30,54],[30,57,31,56],[30,58,30,56],[30,59,30,57],[30,60,30,58],[30,61,30,59],[30,62,30,60],[30,63,30,61],[30,64,30,62],[30,65,30,63],[30,66,30,64],[30,67,30,65],[30,68,30,66],[30,69,30,67],[30,70,30,68],[30,71,30,69],[30,72,30,70],[30,73,30,71],[30,74,30,72],[30,75,30,73],[30,76,30,74],[-1,-1,30,75],[30,78,-1,-1],[30,79,30,77],[30,80,30,78],[30,81,30,79],[30,82,30,80],[30,83,30,81],[30,84,30,82],[30,85,30,83],[30,86,30,84],[30,87,30,85],[30,88,30,86],[30,89,30,87],[30,90,30,88],[30,91,30,89],[30,92,30,90],[30,93,30,91],[30,94,30,92],[30,95,30,93],[30,96,30,94],[30,97,30,95],[31,97,30,96],[30,99,31,98],[30,100,30,98],[30,101,30,99],[30,102,30,100],[30,103,30,101],[30,104,30,102],[30,105,30,103],[30,106,30,104],[30,107,30,105],[30,108,30,106],[30,109,30,107],[30,110,30,108],[30,111,30,109],[30,112,30,110],[30,113,30,111],[30,114,30,112],[30,115,30,113],[30,116,30,114],[30,117,30,115],[30,118,30,116],[-1,-1,30,117],[30,120,-1,-1],[30,121,30,119],[30,122,30,120],[30,123,30,121],[30,124,30,122],[30,125,30,123],[30,126,30,124],[30,127,30,125],[30,128,30,126],[30,129,30,127],[30,130,30,128],[30,131,30,129],[30,132,30,130],[30,133,30,131],[30,134,30,132],[30,135,30,133],[30,136,30,134],[30,137,30,135],[30,138,30,136],[30,139,30,137],[31,139,30,138],[30,141,31,140],[30,142,30,140],[30,143,30,141],[30,144,30,142],[30,145,30,143],[30,146,30,144],[30,147,30,145],[30,148,30,146],[30,149,30,147],[30,150,30,148],[30,151,30,149],[30,152,30,150],[30,153,30,151],[30,154,30,152],[30,155,30,153],[30,156,30,154],[30,157,30,155],[30,158,30,156],[30,159,30,157],[30,160,30,158],[-1,-1,30,159],[30,162,-1,-1],[30,163,30,161],[30,164,30,162],[30,165,30,163],[30,166,30,164],[30,167,30,165],[30,168,30,166],[30,169,30,167],[30,170,30,168],[30,171,30,169],[30,172,30,170],[30,173,30,171],[30,174,30,172],[30,175,30,173],[30,176,30,174],[30,177,30,175],[30,178,30,176],[30,179,30,177],[30,180,30,178],[30,181,30,179],[31,181,30,180],[30,183,31,182],[30,184,30,182],[30,185,30,183],[30,186,30,184],[30,187,30,185],[30,188,30,186],[30,189,30,187],[30,190,30,188],[30,191,30,189],[30,192,30,190],[30,193,30,191],[30,194,30,192],[30,195,30,193],[30,196,30,194],[30,197,30,195],[30,198,30,196],[30,199,30,197],[30,200,30,198],[30,201,30,199],[30,202,30,200],[-1,-1,30,201],[30,204,-1,-1],[30,205,30,203],[30,206,30,204],[30,207,30,205],[30,208,30,206],[30,209,30,207],[30,210,30,208],[30,211,30,209],[30,212,30,210],[30,213,30,211],[30,214,30,212],[30,215,30,213],[30,216,30,214],[30,217,30,215],[30,218,30,216],[30,219,30,217],[30,220,30,218],[30,221,30,219],[30,222,30,220],[30,223,30,221],[31,223,30,222],[30,225,31,224],[30,226,30,224],[30,227,30,225],[30,228,30,226],[30,229,30,227],[30,230,30,228],[30,231,30,229],[30,232,30,230],[30,233,30,231],[30,234,30,232],[30,235,30,233],[30,236,30,234],[30,237,30,235],[30,238,30,236],[30,239,30,237],[30,240,30,238],[30,241,30,239],[30,242,30,240],[30,243,30,241],[30,244,30,242],[-1,-1,30,243],[30,246,-1,-1],[30,247,30,245],[30,248,30,246],[30,249,30,247],[30,250,30,248],[30,251,30,249],[30,252,30,250],[30,253,30,251],[30,254,30,252],[30,255,30,253],[30,256,30,254],[30,257,30,255],[30,258,30,256],[30,7,30,257],[-1,-1,-1,-1],[-1,-1,-1,-1],[-1,-1,-1,-1],[-1,-1,-1,-1],[-1,-1,-1,-1],[-1,-1,-1,-1],[-1,-1,-1,-1],[-1,-1,-1,-1],[-1,-1,-1,-1],[-1,-1,-1,-1],[-1,-1,-1,-1],[-1,-1,-1,-1],[-1,-1,-1,-1],[-1,-1,-1,-1]],"loop":[0,0,0,0,0,0,0,0,0,0,0,0,0,0,0,0,0,0,0,0,0,0,0,0,0,0,0,0,0,0,0,0,0,0,0,0,0,0,0,0,0,0,0,0,0,0,0,0,0,0,0,0,0,0,0,0,0,0,0,0,0,0,0,0,0,0,0,0,0,0,0,0,0,0,0,0,0,0,0,0,0,0,0,0,0,0,0,0,0,0,0,0,0,0,0,0,0,0,0,0,0,0,0,0,0,0,0,0,0,0,0,0,0,0,0,0,0,0,0,0,0,0,0,0,0,0,0,0,0,0,0,0,0,0,0,0,0,0,0,0,0,0,0,0,0,0,0,0,0,0,0,0,0,0,0,0,0,0,0,0,0,0,0,0,0,0,0,0,0,0,0,0,0,0,0,0,0,0,0,0,0,0,0,0,0,0,0,0,0,0,0,0,0,0,0,0,0,0,0,0,0,0,0,0,0,0,0,0,0,0,0,0,0,0,0,0,0,0,0,0,0,0,0,0,0,0,0,0,0,0,0,0,0,0,0,0,0,0,0,0,0,0,0,0,0,0,0,0,0,0,0,0,0,0,0,0,0,0,0,0,0,0,0,0,0,0,0,0,0,0,0,0,0],"scafLoop":[],"col":14,"stapLoop":[],"skip":[0,0,0,0,0,0,0,0,0,-1,0,0,0,0,0,0,-1,0,-1,0,0,0,0,-1,0,-1,0,0,0,0,-1,0,0,0,0,0,0,-1,0,-1,0,0,0,0,-1,0,-1,0,0,0,0,-1,0,0,0,0,0,0,-1,0,-1,0,0,0,0,-1,0,-1,0,0,0,0,-1,0,0,0,0,0,0,-1,0,-1,0,0,0,0,-1,0,-1,0,0,0,0,-1,0,0,0,0,0,0,-1,0,-1,0,0,0,0,-1,0,-1,0,0,0,0,-1,0,0,0,0,0,0,-1,0,-1,0,0,0,0,-1,0,-1,0,0,0,0,-1,0,0,0,0,0,0,-1,0,-1,0,0,0,0,-1,0,-1,0,0,0,0,-1,0,0,0,0,0,0,-1,0,-1,0,0,0,0,-1,0,-1,0,0,0,0,-1,0,0,0,0,0,0,-1,0,-1,0,0,0,0,-1,0,-1,0,0,0,0,-1,0,0,0,0,0,0,-1,0,-1,0,0,0,0,-1,0,-1,0,0,0,0,-1,0,0,0,0,0,0,-1,0,-1,0,0,0,0,-1,0,-1,0,0,0,0,-1,0,0,0,0,0,0,-1,0,-1,0,0,0,0,-1,0,-1,0,0,0,0,0,0,0,0,0,0,0,0,0,0,0,0],"scaf":[[-1,-1,-1,-1],[-1,-1,-1,-1],[-1,-1,-1,-1],[-1,-1,-1,-1],[-1,-1,-1,-1],[-1,-1,-1,-1],[-1,-1,-1,-1],[30,258,30,8],[30,7,30,9],[30,8,30,10],[30,9,30,11],[30,10,30,12],[30,11,30,13],[30,12,30,14],[30,13,30,15],[30,14,30,16],[30,15,30,17],[30,16,30,18],[30,17,30,19],[30,18,30,20],[30,19,30,21],[30,20,30,22],[30,21,30,23],[30,22,30,24],[30,23,30,25],[30,24,30,26],[30,25,30,27],[30,26,30,28],[30,27,30,29],[30,28,30,30],[30,29,30,31],[30,30,30,32],[30,31,30,33],[30,32,30,34],[30,33,30,35],[30,34,30,36],[30,35,30,37],[30,36,30,38],[30,37,30,39],[30,38,30,40],[30,39,30,41],[30,40,30,42],[30,41,30,43],[30,42,30,44],[30,43,30,45],[30,44,-1,-1],[-1,-1,30,47],[30,46,30,48],[30,47,30,49],[30,48,30,50],[30,49,30,51],[30,50,30,52],[30,51,30,53],[30,52,30,54],[30,53,30,55],[30,54,30,56],[30,55,30,57],[30,56,30,58],[30,57,30,59],[30,58,30,60],[30,59,30,61],[30,60,30,62],[30,61,30,63],[30,62,30,64],[30,63,30,65],[30,64,30,66],[30,65,30,67],[30,66,30,68],[30,67,30,69],[30,68,30,70],[30,69,30,71],[30,70,30,72],[30,71,30,73],[30,72,30,74],[30,73,30,75],[30,74,30,76],[30,75,30,77],[30,76,30,78],[30,77,30,79],[30,78,30,80],[30,79,30,81],[30,80,30,82],[30,81,30,83],[30,82,30,84],[30,83,30,85],[30,84,30,86],[30,85,30,87],[30,86,-1,-1],[-1,-1,30,89],[30,88,30,90],[30,89,30,91],[30,90,30,92],[30,91,30,93],[30,92,30,94],[30,93,30,95],[30,94,30,96],[30,95,30,97],[30,96,30,98],[30,97,30,99],[30,98,30,100],[30,99,30,101],[30,100,30,102],[30,101,30,103],[30,102,30,104],[30,103,30,105],[30,104,30,106],[30,105,30,107],[30,106,30,108],[30,107,30,109],[30,108,30,110],[30,109,30,111],[30,110,30,112],[30,111,30,113],[30,112,30,114],[30,113,30,115],[30,114,30,116],[30,115,30,117],[30,116,30,118],[30,117,30,119],[30,118,30,120],[30,119,30,121],[30,120,30,122],[30,121,30,123],[30,122,30,124],[30,123,30,125],[30,124,30,126],[30,125,30,127],[30,126,30,128],[30,127,30,129],[30,128,-1,-1],[-1,-1,30,131],[30,130,30,132],[30,131,30,133],[30,132,30,134],[30,133,30,135],[30,134,30,136],[30,135,30,137],[30,136,30,138],[30,137,30,139],[30,138,30,140],[30,139,30,141],[30,140,30,142],[30,141,30,143],[30,142,30,144],[30,143,30,145],[30,144,30,146],[30,145,30,147],[30,146,30,148],[30,147,30,149],[30,148,30,150],[30,149,30,151],[30,150,30,152],[30,151,30,153],[30,152,30,154],[30,153,30,155],[30,154,30,156],[30,155,30,157],[30,156,30,158],[30,157,30,159],[30,158,30,160],[30,159,30,161],[30,160,30,162],[30,161,30,163],[30,162,30,164],[30,163,30,165],[30,164,30,166],[30,165,30,167],[30,166,30,168],[30,167,30,169],[30,168,30,170],[30,169,30,171],[30,170,-1,-1],[-1,-1,30,173],[30,172,30,174],[30,173,30,175],[30,174,30,176],[30,175,30,177],[30,176,30,178],[30,177,30,179],[30,178,30,180],[30,179,30,181],[30,180,30,182],[30,181,30,183],[30,182,30,184],[30,183,30,185],[30,184,30,186],[30,185,30,187],[30,186,30,188],[30,187,30,189],[30,188,30,190],[30,189,30,191],[30,190,30,192],[30,191,30,193],[30,192,30,194],[30,193,30,195],[30,194,30,196],[30,195,30,197],[30,196,30,198],[30,197,30,199],[30,198,30,200],[30,199,30,201],[30,200,30,202],[30,201,30,203],[30,202,30,204],[30,203,30,205],[30,204,30,206],[30,205,30,207],[30,206,30,208],[30,207,30,209],[30,208,30,210],[30,209,30,211],[30,210,30,212],[30,211,30,213],[30,212,-1,-1],[-1,-1,30,215],[30,214,30,216],[30,215,30,217],[30,216,30,218],[30,217,30,219],[30,218,30,220],[30,219,30,221],[30,220,30,222],[30,221,30,223],[30,222,30,224],[30,223,30,225],[30,224,30,226],[30,225,30,227],[30,226,30,228],[30,227,30,229],[30,228,30,230],[30,229,30,231],[30,230,30,232],[30,231,30,233],[30,232,30,234],[30,233,30,235],[30,234,30,236],[30,235,30,237],[30,236,30,238],[30,237,30,239],[30,238,30,240],[30,239,30,241],[30,240,30,242],[30,241,30,243],[30,242,30,244],[30,243,30,245],[30,244,30,246],[30,245,30,247],[30,246,30,248],[30,247,30,249],[30,248,30,250],[30,249,30,251],[30,250,30,252],[30,251,30,253],[30,252,30,254],[30,253,30,255],[30,254,-1,-1],[-1,-1,30,257],[30,256,30,258],[30,257,30,7],[-1,-1,-1,-1],[-1,-1,-1,-1],[-1,-1,-1,-1],[-1,-1,-1,-1],[-1,-1,-1,-1],[-1,-1,-1,-1],[-1,-1,-1,-1],[-1,-1,-1,-1],[-1,-1,-1,-1],[-1,-1,-1,-1],[-1,-1,-1,-1],[-1,-1,-1,-1],[-1,-1,-1,-1],[-1,-1,-1,-1]],"stap_colors":[[34,5749504],[76,5749504],[118,5749504],[160,5749504],[202,5749504],[244,5749504]],"num":30},{"row":11,"stap":[[-1,-1,-1,-1],[-1,-1,-1,-1],[-1,-1,-1,-1],[-1,-1,-1,-1],[-1,-1,-1,-1],[-1,-1,-1,-1],[-1,-1,-1,-1],[31,258,31,8],[31,7,31,9],[31,8,31,10],[31,9,31,11],[31,10,31,12],[31,11,31,13],[31,12,30,13],[30,14,31,15],[31,14,31,16],[31,15,31,17],[31,16,31,18],[31,17,31,19],[31,18,31,20],[31,19,31,21],[31,20,31,22],[31,21,31,23],[31,22,31,24],[31,23,31,25],[31,24,31,26],[31,25,31,27],[31,26,31,28],[31,27,31,29],[31,28,31,30],[31,29,31,31],[31,30,31,32],[31,31,31,33],[31,32,31,34],[31,33,-1,-1],[-1,-1,31,36],[31,35,31,37],[31,36,31,38],[31,37,31,39],[31,38,31,40],[31,39,31,41],[31,40,31,42],[31,41,31,43],[31,42,31,44],[31,43,31,45],[31,44,31,46],[31,45,31,47],[31,46,31,48],[31,47,31,49],[31,48,31,50],[31,49,31,51],[31,50,31,52],[31,51,31,53],[31,52,31,54],[31,53,31,55],[31,54,30,55],[30,56,31,57],[31,56,31,58],[31,57,31,59],[31,58,31,60],[31,59,31,61],[31,60,31,62],[31,61,31,63],[31,62,31,64],[31,63,31,65],[31,64,31,66],[31,65,31,67],[31,66,31,68],[31,67,31,69],[31,68,31,70],[31,69,31,71],[31,70,31,72],[31,71,31,73],[31,72,31,74],[31,73,31,75],[31,74,31,76],[31,75,-1,-1],[-1,-1,31,78],[31,77,31,79],[31,78,31,80],[31,79,31,81],[31,80,31,82],[31,81,31,83],[31,82,31,84],[31,83,31,85],[31,84,31,86],[31,85,31,87],[31,86,31,88],[31,87,31,89],[31,88,31,90],[31,89,31,91],[31,90,31,92],[31,91,31,93],[31,92,31,94],[31,93,31,95],[31,94,31,96],[31,95,31,97],[31,96,30,97],[30,98,31,99],[31,98,31,100],[31,99,31,101],[31,100,31,102],[31,101,31,103],[31,102,31,104],[31,103,31,105],[31,104,31,106],[31,105,31,107],[31,106,31,108],[31,107,31,109],[31,108,31,110],[31,109,31,111],[31,110,31,112],[31,111,31,113],[31,112,31,114],[31,113,31,115],[31,114,31,116],[31,115,31,117],[31,116,31,118],[31,117,-1,-1],[-1,-1,31,120],[31,119,31,121],[31,120,31,122],[31,121,31,123],[31,122,31,124],[31,123,31,125],[31,124,31,126],[31,125,31,127],[31,126,31,128],[31,127,31,129],[31,128,31,130],[31,129,31,131],[31,130,31,132],[31,131,31,133],[31,132,31,134],[31,133,31,135],[31,134,31,136],[31,135,31,137],[31,136,31,138],[31,137,31,139],[31,138,30,139],[30,140,31,141],[31,140,31,142],[31,141,31,143],[31,142,31,144],[31,143,31,145],[31,144,31,146],[31,145,31,147],[31,146,31,148],[31,147,31,149],[31,148,31,150],[31,149,31,151],[31,150,31,152],[31,151,31,153],[31,152,31,154],[31,153,31,155],[31,154,31,156],[31,155,31,157],[31,156,31,158],[31,157,31,159],[31,158,31,160],[31,159,-1,-1],[-1,-1,31,162],[31,161,31,163],[31,162,31,164],[31,163,31,165],[31,164,31,166],[31,165,31,167],[31,166,31,168],[31,167,31,169],[31,168,31,170],[31,169,31,171],[31,170,31,172],[31,171,31,173],[31,172,31,174],[31,173,31,175],[31,174,31,176],[31,175,31,177],[31,176,31,178],[31,177,31,179],[31,178,31,180],[31,179,31,181],[31,180,30,181],[30,182,31,183],[31,182,31,184],[31,183,31,185],[31,184,31,186],[31,185,31,187],[31,186,31,188],[31,187,31,189],[31,188,31,190],[31,189,31,191],[31,190,31,192],[31,191,31,193],[31,192,31,194],[31,193,31,195],[31,194,31,196],[31,195,31,197],[31,196,31,198],[31,197,31,199],[31,198,31,200],[31,199,31,201],[31,200,31,202],[31,201,-1,-1],[-1,-1,31,204],[31,203,31,205],[31,204,31,206],[31,205,31,207],[31,206,31,208],[31,207,31,209],[31,208,31,210],[31,209,31,211],[31,210,31,212],[31,211,31,213],[31,212,31,214],[31,213,31,215],[31,214,31,216],[31,215,31,217],[31,216,31,218],[31,217,31,219],[31,218,31,220],[31,219,31,221],[31,220,31,222],[31,221,31,223],[31,222,30,223],[30,224,31,225],[31,224,31,226],[31,225,31,227],[31,226,31,228],[31,227,31,229],[31,228,31,230],[31,229,31,231],[31,230,31,232],[31,231,31,233],[31,232,31,234],[31,233,31,235],[31,234,31,236],[31,235,31,237],[31,236,31,238],[31,237,31,239],[31,238,31,240],[31,239,31,241],[31,240,31,242],[31,241,31,243],[31,242,31,244],[31,243,-1,-1],[-1,-1,31,246],[31,245,31,247],[31,246,31,248],[31,247,31,249],[31,248,31,250],[31,249,31,251],[31,250,31,252],[31,251,31,253],[31,252,31,254],[31,253,31,255],[31,254,31,256],[31,255,31,257],[31,256,31,258],[31,257,31,7],[-1,-1,-1,-1],[-1,-1,-1,-1],[-1,-1,-1,-1],[-1,-1,-1,-1],[-1,-1,-1,-1],[-1,-1,-1,-1],[-1,-1,-1,-1],[-1,-1,-1,-1],[-1,-1,-1,-1],[-1,-1,-1,-1],[-1,-1,-1,-1],[-1,-1,-1,-1],[-1,-1,-1,-1],[-1,-1,-1,-1]],"loop":[0,0,0,0,0,0,0,0,0,0,0,0,0,0,0,0,0,0,0,0,0,0,0,0,0,0,0,0,0,0,0,0,0,0,0,0,0,0,0,0,0,0,0,0,0,0,0,0,0,0,0,0,0,0,0,0,0,0,0,0,0,0,0,0,0,0,0,0,0,0,0,0,0,0,0,0,0,0,0,0,0,0,0,0,0,0,0,0,0,0,0,0,0,0,0,0,0,0,0,0,0,0,0,0,0,0,0,0,0,0,0,0,0,0,0,0,0,0,0,0,0,0,0,0,0,0,0,0,0,0,0,0,0,0,0,0,0,0,0,0,0,0,0,0,0,0,0,0,0,0,0,0,0,0,0,0,0,0,0,0,0,0,0,0,0,0,0,0,0,0,0,0,0,0,0,0,0,0,0,0,0,0,0,0,0,0,0,0,0,0,0,0,0,0,0,0,0,0,0,0,0,0,0,0,0,0,0,0,0,0,0,0,0,0,0,0,0,0,0,0,0,0,0,0,0,0,0,0,0,0,0,0,0,0,0,0,0,0,0,0,0,0,0,0,0,0,0,0,0,0,0,0,0,0,0,0,0,0,0,0,0,0,0,0,0,0,0,0,0,0,0,0,0],"scafLoop":[],"col":14,"stapLoop":[],"skip":[0,0,0,0,0,0,0,0,0,0,-1,0,0,0,0,0,0,0,0,0,0,0,0,0,0,0,0,0,0,0,0,-1,0,0,0,0,0,0,0,0,0,0,0,0,0,0,0,0,0,0,0,0,-1,0,0,0,0,0,0,0,0,0,0,0,0,0,0,0,0,0,0,0,0,-1,0,0,0,0,0,0,0,0,0,0,0,0,0,0,0,0,0,0,0,0,-1,0,0,0,0,0,0,0,0,0,0,0,0,0,0,0,0,0,0,0,0,-1,0,0,0,0,0,0,0,0,0,0,0,0,0,0,0,0,0,0,0,0,-1,0,0,0,0,0,0,0,0,0,0,0,0,0,0,0,0,0,0,0,0,-1,0,0,0,0,0,0,0,0,0,0,0,0,0,0,0,0,0,0,0,0,-1,0,0,0,0,0,0,0,0,0,0,0,0,0,0,0,0,0,0,0,0,-1,0,0,0,0,0,0,0,0,0,0,0,0,0,0,0,0,0,0,0,0,-1,0,0,0,0,0,0,0,0,0,0,0,0,0,0,0,0,0,0,0,0,-1,0,0,0,0,0,0,0,0,0,0,0,0,0,0,0,0,0,0,0,0,0,0,0,0,0,0,0,0,0,0,0],"scaf":[[-1,-1,-1,-1],[-1,-1,-1,-1],[-1,-1,-1,-1],[-1,-1,-1,-1],[-1,-1,-1,-1],[-1,-1,-1,-1],[-1,-1,-1,-1],[31,8,31,258],[31,9,31,7],[31,10,31,8],[31,11,31,9],[31,12,31,10],[31,13,31,11],[31,14,31,12],[31,15,31,13],[28,15,31,14],[31,17,28,16],[31,18,31,16],[31,19,31,17],[31,20,31,18],[31,21,31,19],[31,22,31,20],[32,22,31,21],[31,24,32,23],[31,25,31,23],[31,26,31,24],[31,27,31,25],[31,28,31,26],[31,29,31,27],[31,30,31,28],[31,31,31,29],[31,32,31,30],[31,33,31,31],[31,34,31,32],[31,35,31,33],[31,36,31,34],[28,36,31,35],[31,38,28,37],[31,39,31,37],[31,40,31,38],[31,41,31,39],[31,42,31,40],[31,43,31,41],[32,43,31,42],[31,45,32,44],[31,46,31,44],[31,47,31,45],[31,48,31,46],[31,49,31,47],[31,50,31,48],[31,51,31,49],[31,52,31,50],[31,53,31,51],[31,54,31,52],[31,55,31,53],[31,56,31,54],[31,57,31,55],[28,57,31,56],[31,59,28,58],[31,60,31,58],[31,61,31,59],[31,62,31,60],[31,63,31,61],[31,64,31,62],[32,64,31,63],[31,66,32,65],[31,67,31,65],[31,68,31,66],[31,69,31,67],[31,70,31,68],[31,71,31,69],[31,72,31,70],[31,73,31,71],[31,74,31,72],[31,75,31,73],[31,76,31,74],[31,77,31,75],[31,78,31,76],[28,78,31,77],[31,80,28,79],[31,81,31,79],[31,82,31,80],[31,83,31,81],[31,84,31,82],[31,85,31,83],[32,85,31,84],[31,87,32,86],[31,88,31,86],[31,89,31,87],[31,90,31,88],[31,91,31,89],[31,92,31,90],[31,93,31,91],[31,94,31,92],[31,95,31,93],[31,96,31,94],[31,97,31,95],[31,98,31,96],[31,99,31,97],[28,99,31,98],[31,101,28,100],[31,102,31,100],[31,103,31,101],[31,104,31,102],[31,105,31,103],[31,106,31,104],[32,106,31,105],[31,108,32,107],[31,109,31,107],[31,110,31,108],[31,111,31,109],[31,112,31,110],[31,113,31,111],[31,114,31,112],[31,115,31,113],[31,116,31,114],[31,117,31,115],[31,118,31,116],[31,119,31,117],[31,120,31,118],[28,120,31,119],[31,122,28,121],[31,123,31,121],[31,124,31,122],[31,125,31,123],[31,126,31,124],[31,127,31,125],[32,127,31,126],[31,129,32,128],[31,130,31,128],[31,131,31,129],[31,132,31,130],[31,133,31,131],[31,134,31,132],[31,135,31,133],[31,136,31,134],[31,137,31,135],[31,138,31,136],[31,139,31,137],[31,140,31,138],[31,141,31,139],[28,141,31,140],[31,143,28,142],[31,144,31,142],[31,145,31,143],[31,146,31,144],[31,147,31,145],[31,148,31,146],[32,148,31,147],[31,150,32,149],[31,151,31,149],[31,152,31,150],[31,153,31,151],[31,154,31,152],[31,155,31,153],[31,156,31,154],[31,157,31,155],[31,158,31,156],[31,159,31,157],[31,160,31,158],[31,161,31,159],[31,162,31,160],[28,162,31,161],[31,164,28,163],[31,165,31,163],[31,166,31,164],[31,167,31,165],[31,168,31,166],[31,169,31,167],[32,169,31,168],[31,171,32,170],[31,172,31,170],[31,173,31,171],[31,174,31,172],[31,175,31,173],[31,176,31,174],[31,177,31,175],[31,178,31,176],[31,179,31,177],[31,180,31,178],[31,181,31,179],[31,182,31,180],[31,183,31,181],[28,183,31,182],[31,185,28,184],[31,186,31,184],[31,187,31,185],[31,188,31,186],[31,189,31,187],[31,190,31,188],[32,190,31,189],[31,192,32,191],[31,193,31,191],[31,194,31,192],[31,195,31,193],[31,196,31,194],[31,197,31,195],[31,198,31,196],[31,199,31,197],[31,200,31,198],[31,201,31,199],[31,202,31,200],[31,203,31,201],[31,204,31,202],[28,204,31,203],[31,206,28,205],[31,207,31,205],[31,208,31,206],[31,209,31,207],[31,210,31,208],[31,211,31,209],[32,211,31,210],[31,213,32,212],[31,214,31,212],[31,215,31,213],[31,216,31,214],[31,217,31,215],[31,218,31,216],[31,219,31,217],[31,220,31,218],[31,221,31,219],[31,222,31,220],[31,223,31,221],[31,224,31,222],[31,225,31,223],[28,225,31,224],[31,227,28,226],[31,228,31,226],[31,229,31,227],[31,230,31,228],[31,231,31,229],[31,232,31,230],[32,232,31,231],[31,234,32,233],[31,235,31,233],[31,236,31,234],[31,237,31,235],[31,238,31,236],[31,239,31,237],[31,240,31,238],[31,241,31,239],[31,242,31,240],[31,243,31,241],[31,244,31,242],[31,245,31,243],[31,246,31,244],[28,246,31,245],[31,248,28,247],[31,249,31,247],[31,250,31,248],[31,251,31,249],[31,252,31,250],[31,253,31,251],[32,253,31,252],[31,255,32,254],[31,256,31,254],[31,257,31,255],[31,258,31,256],[31,7,31,257],[-1,-1,-1,-1],[-1,-1,-1,-1],[-1,-1,-1,-1],[-1,-1,-1,-1],[-1,-1,-1,-1],[-1,-1,-1,-1],[-1,-1,-1,-1],[-1,-1,-1,-1],[-1,-1,-1,-1],[-1,-1,-1,-1],[-1,-1,-1,-1],[-1,-1,-1,-1],[-1,-1,-1,-1],[-1,-1,-1,-1]],"stap_colors":[[35,5749504],[77,5749504],[119,5749504],[161,5749504],[203,5749504],[245,5749504]],"num":31},{"row":11,"stap":[[-1,-1,-1,-1],[-1,-1,-1,-1],[-1,-1,-1,-1],[-1,-1,-1,-1],[-1,-1,-1,-1],[-1,-1,-1,-1],[-1,-1,-1,-1],[32,8,32,258],[32,9,32,7],[32,10,32,8],[32,11,32,9],[32,12,32,10],[32,13,32,11],[32,14,32,12],[32,15,32,13],[32,16,32,14],[32,17,32,15],[32,18,32,16],[32,19,32,17],[32,20,32,18],[32,21,32,19],[32,22,32,20],[32,23,32,21],[32,24,32,22],[32,25,32,23],[32,26,32,24],[32,27,32,25],[32,28,32,26],[32,29,32,27],[32,30,32,28],[32,31,32,29],[32,32,32,30],[32,33,32,31],[32,34,32,32],[-1,-1,32,33],[32,36,-1,-1],[32,37,32,35],[32,38,32,36],[32,39,32,37],[32,40,32,38],[32,41,32,39],[32,42,32,40],[32,43,32,41],[32,44,32,42],[32,45,32,43],[32,46,32,44],[32,47,32,45],[32,48,32,46],[32,49,32,47],[32,50,32,48],[32,51,32,49],[32,52,32,50],[32,53,32,51],[32,54,32,52],[32,55,32,53],[32,56,32,54],[32,57,32,55],[32,58,32,56],[32,59,32,57],[32,60,32,58],[32,61,32,59],[32,62,32,60],[32,63,32,61],[32,64,32,62],[32,65,32,63],[32,66,32,64],[32,67,32,65],[32,68,32,66],[32,69,32,67],[32,70,32,68],[32,71,32,69],[32,72,32,70],[32,73,32,71],[32,74,32,72],[32,75,32,73],[32,76,32,74],[-1,-1,32,75],[32,78,-1,-1],[32,79,32,77],[32,80,32,78],[32,81,32,79],[32,82,32,80],[32,83,32,81],[32,84,32,82],[32,85,32,83],[32,86,32,84],[32,87,32,85],[32,88,32,86],[32,89,32,87],[32,90,32,88],[32,91,32,89],[32,92,32,90],[32,93,32,91],[32,94,32,92],[32,95,32,93],[32,96,32,94],[32,97,32,95],[32,98,32,96],[32,99,32,97],[32,100,32,98],[32,101,32,99],[32,102,32,100],[32,103,32,101],[32,104,32,102],[32,105,32,103],[32,106,32,104],[32,107,32,105],[32,108,32,106],[32,109,32,107],[32,110,32,108],[32,111,32,109],[32,112,32,110],[32,113,32,111],[32,114,32,112],[32,115,32,113],[32,116,32,114],[32,117,32,115],[32,118,32,116],[-1,-1,32,117],[32,120,-1,-1],[32,121,32,119],[32,122,32,120],[32,123,32,121],[32,124,32,122],[32,125,32,123],[32,126,32,124],[32,127,32,125],[32,128,32,126],[32,129,32,127],[32,130,32,128],[32,131,32,129],[32,132,32,130],[32,133,32,131],[32,134,32,132],[32,135,32,133],[32,136,32,134],[32,137,32,135],[32,138,32,136],[32,139,32,137],[32,140,32,138],[32,141,32,139],[32,142,32,140],[32,143,32,141],[32,144,32,142],[32,145,32,143],[32,146,32,144],[32,147,32,145],[32,148,32,146],[32,149,32,147],[32,150,32,148],[32,151,32,149],[32,152,32,150],[32,153,32,151],[32,154,32,152],[32,155,32,153],[32,156,32,154],[32,157,32,155],[32,158,32,156],[32,159,32,157],[32,160,32,158],[-1,-1,32,159],[32,162,-1,-1],[32,163,32,161],[32,164,32,162],[32,165,32,163],[32,166,32,164],[32,167,32,165],[32,168,32,166],[32,169,32,167],[32,170,32,168],[32,171,32,169],[32,172,32,170],[32,173,32,171],[32,174,32,172],[32,175,32,173],[32,176,32,174],[32,177,32,175],[32,178,32,176],[32,179,32,177],[32,180,32,178],[32,181,32,179],[32,182,32,180],[32,183,32,181],[32,184,32,182],[32,185,32,183],[32,186,32,184],[32,187,32,185],[32,188,32,186],[32,189,32,187],[32,190,32,188],[32,191,32,189],[32,192,32,190],[32,193,32,191],[32,194,32,192],[32,195,32,193],[32,196,32,194],[32,197,32,195],[32,198,32,196],[32,199,32,197],[32,200,32,198],[32,201,32,199],[32,202,32,200],[-1,-1,32,201],[32,204,-1,-1],[32,205,32,203],[32,206,32,204],[32,207,32,205],[32,208,32,206],[32,209,32,207],[32,210,32,208],[32,211,32,209],[32,212,32,210],[32,213,32,211],[32,214,32,212],[32,215,32,213],[32,216,32,214],[32,217,32,215],[32,218,32,216],[32,219,32,217],[32,220,32,218],[32,221,32,219],[32,222,32,220],[32,223,32,221],[32,224,32,222],[32,225,32,223],[32,226,32,224],[32,227,32,225],[32,228,32,226],[32,229,32,227],[32,230,32,228],[32,231,32,229],[32,232,32,230],[32,233,32,231],[32,234,32,232],[32,235,32,233],[32,236,32,234],[32,237,32,235],[32,238,32,236],[32,239,32,237],[32,240,32,238],[32,241,32,239],[32,242,32,240],[32,243,32,241],[32,244,32,242],[-1,-1,32,243],[32,246,-1,-1],[32,247,32,245],[32,248,32,246],[32,249,32,247],[32,250,32,248],[32,251,32,249],[32,252,32,250],[32,253,32,251],[32,254,32,252],[32,255,32,253],[32,256,32,254],[32,257,32,255],[32,258,32,256],[32,7,32,257],[-1,-1,-1,-1],[-1,-1,-1,-1],[-1,-1,-1,-1],[-1,-1,-1,-1],[-1,-1,-1,-1],[-1,-1,-1,-1],[-1,-1,-1,-1],[-1,-1,-1,-1],[-1,-1,-1,-1],[-1,-1,-1,-1],[-1,-1,-1,-1],[-1,-1,-1,-1],[-1,-1,-1,-1],[-1,-1,-1,-1]],"loop":[0,0,0,0,0,0,0,0,0,0,1,0,0,0,0,0,0,0,0,0,0,0,0,0,1,0,0,0,0,0,0,0,0,0,0,0,0,0,1,0,0,0,0,0,0,0,0,0,0,0,0,0,1,0,0,0,0,0,0,0,0,0,0,0,0,0,1,0,0,0,0,0,0,0,0,0,0,0,0,0,1,0,0,0,0,0,0,0,0,0,0,0,0,0,1,0,0,0,0,0,0,0,0,0,0,0,0,0,1,0,0,0,0,0,0,0,0,0,0,0,0,0,1,0,0,0,0,0,0,0,0,0,0,0,0,0,1,0,0,0,0,0,0,0,0,0,0,0,0,0,1,0,0,0,0,0,0,0,0,0,0,0,0,0,1,0,0,0,0,0,0,0,0,0,0,0,0,0,1,0,0,0,0,0,0,0,0,0,0,0,0,0,1,0,0,0,0,0,0,0,0,0,0,0,0,0,1,0,0,0,0,0,0,0,0,0,0,0,0,0,1,0,0,0,0,0,0,0,0,0,0,0,0,0,1,0,0,0,0,0,0,0,0,0,0,0,0,0,1,0,0,0,0,0,0,0,0,0,0,0,0,0,0,0,0,0,0,0,0,0,0,0,0],"scafLoop":[],"col":13,"stapLoop":[],"skip":[0,0,0,0,0,0,0,0,0,0,0,0,0,0,0,0,0,0,0,0,0,0,0,0,0,0,0,0,0,0,0,0,0,0,0,0,0,0,0,0,0,0,0,0,0,0,0,0,0,0,0,0,0,0,0,0,0,0,0,0,0,0,0,0,0,0,0,0,0,0,0,0,0,0,0,0,0,0,0,0,0,0,0,0,0,0,0,0,0,0,0,0,0,0,0,0,0,0,0,0,0,0,0,0,0,0,0,0,0,0,0,0,0,0,0,0,0,0,0,0,0,0,0,0,0,0,0,0,0,0,0,0,0,0,0,0,0,0,0,0,0,0,0,0,0,0,0,0,0,0,0,0,0,0,0,0,0,0,0,0,0,0,0,0,0,0,0,0,0,0,0,0,0,0,0,0,0,0,0,0,0,0,0,0,0,0,0,0,0,0,0,0,0,0,0,0,0,0,0,0,0,0,0,0,0,0,0,0,0,0,0,0,0,0,0,0,0,0,0,0,0,0,0,0,0,0,0,0,0,0,0,0,0,0,0,0,0,0,0,0,0,0,0,0,0,0,0,0,0,0,0,0,0,0,0,0,0,0,0,0,0,0,0,0,0,0,0,0,0,0,0,0,0],"scaf":[[-1,-1,-1,-1],[-1,-1,-1,-1],[-1,-1,-1,-1],[-1,-1,-1,-1],[-1,-1,-1,-1],[-1,-1,-1,-1],[-1,-1,-1,-1],[32,258,32,8],[32,7,32,9],[32,8,32,10],[32,9,32,11],[32,10,32,12],[32,11,32,13],[32,12,32,14],[32,13,32,15],[32,14,35,15],[35,16,32,17],[32,16,32,18],[32,17,32,19],[32,18,32,20],[32,19,32,21],[32,20,32,22],[32,21,31,22],[31,23,32,24],[32,23,32,25],[32,24,32,26],[32,25,32,27],[32,26,32,28],[32,27,32,29],[32,28,32,30],[32,29,32,31],[32,30,32,32],[32,31,32,33],[32,32,32,34],[32,33,32,35],[32,34,32,36],[32,35,35,36],[35,37,32,38],[32,37,32,39],[32,38,32,40],[32,39,32,41],[32,40,32,42],[32,41,32,43],[32,42,31,43],[31,44,32,45],[32,44,32,46],[32,45,32,47],[32,46,32,48],[32,47,32,49],[32,48,32,50],[32,49,32,51],[32,50,32,52],[32,51,32,53],[32,52,32,54],[32,53,32,55],[32,54,32,56],[32,55,32,57],[32,56,35,57],[35,58,32,59],[32,58,32,60],[32,59,32,61],[32,60,32,62],[32,61,32,63],[32,62,32,64],[32,63,31,64],[31,65,32,66],[32,65,32,67],[32,66,32,68],[32,67,32,69],[32,68,32,70],[32,69,32,71],[32,70,32,72],[32,71,32,73],[32,72,32,74],[32,73,32,75],[32,74,32,76],[32,75,32,77],[32,76,32,78],[32,77,35,78],[35,79,32,80],[32,79,32,81],[32,80,32,82],[32,81,32,83],[32,82,32,84],[32,83,32,85],[32,84,31,85],[31,86,32,87],[32,86,32,88],[32,87,32,89],[32,88,32,90],[32,89,32,91],[32,90,32,92],[32,91,32,93],[32,92,32,94],[32,93,32,95],[32,94,32,96],[32,95,32,97],[32,96,32,98],[32,97,32,99],[32,98,35,99],[35,100,32,101],[32,100,32,102],[32,101,32,103],[32,102,32,104],[32,103,32,105],[32,104,32,106],[32,105,31,106],[31,107,32,108],[32,107,32,109],[32,108,32,110],[32,109,32,111],[32,110,32,112],[32,111,32,113],[32,112,32,114],[32,113,32,115],[32,114,32,116],[32,115,32,117],[32,116,32,118],[32,117,32,119],[32,118,32,120],[32,119,35,120],[35,121,32,122],[32,121,32,123],[32,122,32,124],[32,123,32,125],[32,124,32,126],[32,125,32,127],[32,126,31,127],[31,128,32,129],[32,128,32,130],[32,129,32,131],[32,130,32,132],[32,131,32,133],[32,132,32,134],[32,133,32,135],[32,134,32,136],[32,135,32,137],[32,136,32,138],[32,137,32,139],[32,138,32,140],[32,139,32,141],[32,140,35,141],[35,142,32,143],[32,142,32,144],[32,143,32,145],[32,144,32,146],[32,145,32,147],[32,146,32,148],[32,147,31,148],[31,149,32,150],[32,149,32,151],[32,150,32,152],[32,151,32,153],[32,152,32,154],[32,153,32,155],[32,154,32,156],[32,155,32,157],[32,156,32,158],[32,157,32,159],[32,158,32,160],[32,159,32,161],[32,160,32,162],[32,161,35,162],[35,163,32,164],[32,163,32,165],[32,164,32,166],[32,165,32,167],[32,166,32,168],[32,167,32,169],[32,168,31,169],[31,170,32,171],[32,170,32,172],[32,171,32,173],[32,172,32,174],[32,173,32,175],[32,174,32,176],[32,175,32,177],[32,176,32,178],[32,177,32,179],[32,178,32,180],[32,179,32,181],[32,180,32,182],[32,181,32,183],[32,182,35,183],[35,184,32,185],[32,184,32,186],[32,185,32,187],[32,186,32,188],[32,187,32,189],[32,188,32,190],[32,189,31,190],[31,191,32,192],[32,191,32,193],[32,192,32,194],[32,193,32,195],[32,194,32,196],[32,195,32,197],[32,196,32,198],[32,197,32,199],[32,198,32,200],[32,199,32,201],[32,200,32,202],[32,201,32,203],[32,202,32,204],[32,203,35,204],[35,205,32,206],[32,205,32,207],[32,206,32,208],[32,207,32,209],[32,208,32,210],[32,209,32,211],[32,210,31,211],[31,212,32,213],[32,212,32,214],[32,213,32,215],[32,214,32,216],[32,215,32,217],[32,216,32,218],[32,217,32,219],[32,218,32,220],[32,219,32,221],[32,220,32,222],[32,221,32,223],[32,222,32,224],[32,223,32,225],[32,224,35,225],[35,226,32,227],[32,226,32,228],[32,227,32,229],[32,228,32,230],[32,229,32,231],[32,230,32,232],[32,231,31,232],[31,233,32,234],[32,233,32,235],[32,234,32,236],[32,235,32,237],[32,236,32,238],[32,237,32,239],[32,238,32,240],[32,239,32,241],[32,240,32,242],[32,241,32,243],[32,242,32,244],[32,243,32,245],[32,244,32,246],[32,245,35,246],[35,247,32,248],[32,247,32,249],[32,248,32,250],[32,249,32,251],[32,250,32,252],[32,251,32,253],[32,252,31,253],[31,254,32,255],[32,254,32,256],[32,255,32,257],[32,256,32,258],[32,257,32,7],[-1,-1,-1,-1],[-1,-1,-1,-1],[-1,-1,-1,-1],[-1,-1,-1,-1],[-1,-1,-1,-1],[-1,-1,-1,-1],[-1,-1,-1,-1],[-1,-1,-1,-1],[-1,-1,-1,-1],[-1,-1,-1,-1],[-1,-1,-1,-1],[-1,-1,-1,-1],[-1,-1,-1,-1],[-1,-1,-1,-1]],"stap_colors":[[34,16225054],[76,16225054],[118,16225054],[160,16225054],[202,16225054],[244,16225054]],"num":32},{"row":12,"stap":[[-1,-1,-1,-1],[-1,-1,-1,-1],[-1,-1,-1,-1],[-1,-1,-1,-1],[-1,-1,-1,-1],[-1,-1,-1,-1],[-1,-1,-1,-1],[34,8,34,258],[34,9,34,7],[34,10,34,8],[34,11,34,9],[34,12,34,10],[34,13,34,11],[35,13,34,12],[34,15,35,14],[34,16,34,14],[34,17,34,15],[34,18,34,16],[34,19,34,17],[34,20,34,18],[34,21,34,19],[34,22,34,20],[34,23,34,21],[34,24,34,22],[34,25,34,23],[34,26,34,24],[34,27,34,25],[34,28,34,26],[34,29,34,27],[34,30,34,28],[34,31,34,29],[34,32,34,30],[34,33,34,31],[34,34,34,32],[-1,-1,34,33],[34,36,-1,-1],[34,37,34,35],[34,38,34,36],[34,39,34,37],[34,40,34,38],[34,41,34,39],[34,42,34,40],[34,43,34,41],[34,44,34,42],[34,45,34,43],[34,46,34,44],[34,47,34,45],[34,48,34,46],[34,49,34,47],[34,50,34,48],[34,51,34,49],[34,52,34,50],[34,53,34,51],[34,54,34,52],[34,55,34,53],[35,55,34,54],[34,57,35,56],[34,58,34,56],[34,59,34,57],[34,60,34,58],[34,61,34,59],[34,62,34,60],[34,63,34,61],[34,64,34,62],[34,65,34,63],[34,66,34,64],[34,67,34,65],[34,68,34,66],[34,69,34,67],[34,70,34,68],[34,71,34,69],[34,72,34,70],[34,73,34,71],[34,74,34,72],[34,75,34,73],[34,76,34,74],[-1,-1,34,75],[34,78,-1,-1],[34,79,34,77],[34,80,34,78],[34,81,34,79],[34,82,34,80],[34,83,34,81],[34,84,34,82],[34,85,34,83],[34,86,34,84],[34,87,34,85],[34,88,34,86],[34,89,34,87],[34,90,34,88],[34,91,34,89],[34,92,34,90],[34,93,34,91],[34,94,34,92],[34,95,34,93],[34,96,34,94],[34,97,34,95],[35,97,34,96],[34,99,35,98],[34,100,34,98],[34,101,34,99],[34,102,34,100],[34,103,34,101],[34,104,34,102],[34,105,34,103],[34,106,34,104],[34,107,34,105],[34,108,34,106],[34,109,34,107],[34,110,34,108],[34,111,34,109],[34,112,34,110],[34,113,34,111],[34,114,34,112],[34,115,34,113],[34,116,34,114],[34,117,34,115],[34,118,34,116],[-1,-1,34,117],[34,120,-1,-1],[34,121,34,119],[34,122,34,120],[34,123,34,121],[34,124,34,122],[34,125,34,123],[34,126,34,124],[34,127,34,125],[34,128,34,126],[34,129,34,127],[34,130,34,128],[34,131,34,129],[34,132,34,130],[34,133,34,131],[34,134,34,132],[34,135,34,133],[34,136,34,134],[34,137,34,135],[34,138,34,136],[34,139,34,137],[35,139,34,138],[34,141,35,140],[34,142,34,140],[34,143,34,141],[34,144,34,142],[34,145,34,143],[34,146,34,144],[34,147,34,145],[34,148,34,146],[34,149,34,147],[34,150,34,148],[34,151,34,149],[34,152,34,150],[34,153,34,151],[34,154,34,152],[34,155,34,153],[34,156,34,154],[34,157,34,155],[34,158,34,156],[34,159,34,157],[34,160,34,158],[-1,-1,34,159],[34,162,-1,-1],[34,163,34,161],[34,164,34,162],[34,165,34,163],[34,166,34,164],[34,167,34,165],[34,168,34,166],[34,169,34,167],[34,170,34,168],[34,171,34,169],[34,172,34,170],[34,173,34,171],[34,174,34,172],[34,175,34,173],[34,176,34,174],[34,177,34,175],[34,178,34,176],[34,179,34,177],[34,180,34,178],[34,181,34,179],[35,181,34,180],[34,183,35,182],[34,184,34,182],[34,185,34,183],[34,186,34,184],[34,187,34,185],[34,188,34,186],[34,189,34,187],[34,190,34,188],[34,191,34,189],[34,192,34,190],[34,193,34,191],[34,194,34,192],[34,195,34,193],[34,196,34,194],[34,197,34,195],[34,198,34,196],[34,199,34,197],[34,200,34,198],[34,201,34,199],[34,202,34,200],[-1,-1,34,201],[34,204,-1,-1],[34,205,34,203],[34,206,34,204],[34,207,34,205],[34,208,34,206],[34,209,34,207],[34,210,34,208],[34,211,34,209],[34,212,34,210],[34,213,34,211],[34,214,34,212],[34,215,34,213],[34,216,34,214],[34,217,34,215],[34,218,34,216],[34,219,34,217],[34,220,34,218],[34,221,34,219],[34,222,34,220],[34,223,34,221],[35,223,34,222],[34,225,35,224],[34,226,34,224],[34,227,34,225],[34,228,34,226],[34,229,34,227],[34,230,34,228],[34,231,34,229],[34,232,34,230],[34,233,34,231],[34,234,34,232],[34,235,34,233],[34,236,34,234],[34,237,34,235],[34,238,34,236],[34,239,34,237],[34,240,34,238],[34,241,34,239],[34,242,34,240],[34,243,34,241],[34,244,34,242],[-1,-1,34,243],[34,246,-1,-1],[34,247,34,245],[34,248,34,246],[34,249,34,247],[34,250,34,248],[34,251,34,249],[34,252,34,250],[34,253,34,251],[34,254,34,252],[34,255,34,253],[34,256,34,254],[34,257,34,255],[34,258,34,256],[34,7,34,257],[-1,-1,-1,-1],[-1,-1,-1,-1],[-1,-1,-1,-1],[-1,-1,-1,-1],[-1,-1,-1,-1],[-1,-1,-1,-1],[-1,-1,-1,-1],[-1,-1,-1,-1],[-1,-1,-1,-1],[-1,-1,-1,-1],[-1,-1,-1,-1],[-1,-1,-1,-1],[-1,-1,-1,-1],[-1,-1,-1,-1]],"loop":[0,0,0,0,0,0,0,0,0,0,0,0,0,0,0,0,0,0,0,0,0,0,0,0,0,0,0,0,0,0,0,0,0,0,0,0,0,0,0,0,0,0,0,0,0,0,0,0,0,0,0,0,0,0,0,0,0,0,0,0,0,0,0,0,0,0,0,0,0,0,0,0,0,0,0,0,0,0,0,0,0,0,0,0,0,0,0,0,0,0,0,0,0,0,0,0,0,0,0,0,0,0,0,0,0,0,0,0,0,0,0,0,0,0,0,0,0,0,0,0,0,0,0,0,0,0,0,0,0,0,0,0,0,0,0,0,0,0,0,0,0,0,0,0,0,0,0,0,0,0,0,0,0,0,0,0,0,0,0,0,0,0,0,0,0,0,0,0,0,0,0,0,0,0,0,0,0,0,0,0,0,0,0,0,0,0,0,0,0,0,0,0,0,0,0,0,0,0,0,0,0,0,0,0,0,0,0,0,0,0,0,0,0,0,0,0,0,0,0,0,0,0,0,0,0,0,0,0,0,0,0,0,0,0,0,0,0,0,0,0,0,0,0,0,0,0,0,0,0,0,0,0,0,0,0,0,0,0,0,0,0,0,0,0,0,0,0,0,0,0,0,0,0],"scafLoop":[],"col":12,"stapLoop":[],"skip":[0,0,0,0,0,0,0,0,0,-1,0,0,0,0,0,0,-1,0,-1,0,0,0,0,-1,0,-1,0,0,0,0,-1,0,0,0,0,0,0,-1,0,-1,0,0,0,0,-1,0,-1,0,0,0,0,-1,0,0,0,0,0,0,-1,0,-1,0,0,0,0,-1,0,-1,0,0,0,0,-1,0,0,0,0,0,0,-1,0,-1,0,0,0,0,-1,0,-1,0,0,0,0,-1,0,0,0,0,0,0,-1,0,-1,0,0,0,0,-1,0,-1,0,0,0,0,-1,0,0,0,0,0,0,-1,0,-1,0,0,0,0,-1,0,-1,0,0,0,0,-1,0,0,0,0,0,0,-1,0,-1,0,0,0,0,-1,0,-1,0,0,0,0,-1,0,0,0,0,0,0,-1,0,-1,0,0,0,0,-1,0,-1,0,0,0,0,-1,0,0,0,0,0,0,-1,0,-1,0,0,0,0,-1,0,-1,0,0,0,0,-1,0,0,0,0,0,0,-1,0,-1,0,0,0,0,-1,0,-1,0,0,0,0,-1,0,0,0,0,0,0,-1,0,-1,0,0,0,0,-1,0,-1,0,0,0,0,-1,0,0,0,0,0,0,-1,0,-1,0,0,0,0,-1,0,-1,0,0,0,0,0,0,0,0,0,0,0,0,0,0,0,0],"scaf":[[-1,-1,-1,-1],[-1,-1,-1,-1],[-1,-1,-1,-1],[-1,-1,-1,-1],[-1,-1,-1,-1],[-1,-1,-1,-1],[-1,-1,-1,-1],[34,258,34,8],[34,7,34,9],[34,8,34,10],[34,9,34,11],[34,10,34,12],[34,11,34,13],[34,12,34,14],[34,13,34,15],[34,14,34,16],[34,15,34,17],[34,16,34,18],[34,17,34,19],[34,18,34,20],[34,19,34,21],[34,20,34,22],[34,21,34,23],[34,22,34,24],[34,23,34,25],[34,24,34,26],[34,25,34,27],[34,26,34,28],[34,27,34,29],[34,28,34,30],[34,29,34,31],[34,30,34,32],[34,31,34,33],[34,32,34,34],[34,33,34,35],[34,34,34,36],[34,35,34,37],[34,36,34,38],[34,37,34,39],[34,38,34,40],[34,39,34,41],[34,40,34,42],[34,41,34,43],[34,42,34,44],[34,43,34,45],[34,44,-1,-1],[-1,-1,34,47],[34,46,34,48],[34,47,34,49],[34,48,34,50],[34,49,34,51],[34,50,34,52],[34,51,34,53],[34,52,34,54],[34,53,34,55],[34,54,34,56],[34,55,34,57],[34,56,34,58],[34,57,34,59],[34,58,34,60],[34,59,34,61],[34,60,34,62],[34,61,34,63],[34,62,34,64],[34,63,34,65],[34,64,34,66],[34,65,34,67],[34,66,34,68],[34,67,34,69],[34,68,34,70],[34,69,34,71],[34,70,34,72],[34,71,34,73],[34,72,34,74],[34,73,34,75],[34,74,34,76],[34,75,34,77],[34,76,34,78],[34,77,34,79],[34,78,34,80],[34,79,34,81],[34,80,34,82],[34,81,34,83],[34,82,34,84],[34,83,34,85],[34,84,34,86],[34,85,34,87],[34,86,-1,-1],[-1,-1,34,89],[34,88,34,90],[34,89,34,91],[34,90,34,92],[34,91,34,93],[34,92,34,94],[34,93,34,95],[34,94,34,96],[34,95,34,97],[34,96,34,98],[34,97,34,99],[34,98,34,100],[34,99,34,101],[34,100,34,102],[34,101,34,103],[34,102,34,104],[34,103,34,105],[34,104,34,106],[34,105,34,107],[34,106,34,108],[34,107,34,109],[34,108,34,110],[34,109,34,111],[34,110,34,112],[34,111,34,113],[34,112,34,114],[34,113,34,115],[34,114,34,116],[34,115,34,117],[34,116,34,118],[34,117,34,119],[34,118,34,120],[34,119,34,121],[34,120,34,122],[34,121,34,123],[34,122,34,124],[34,123,34,125],[34,124,34,126],[34,125,34,127],[34,126,34,128],[34,127,34,129],[34,128,-1,-1],[-1,-1,34,131],[34,130,34,132],[34,131,34,133],[34,132,34,134],[34,133,34,135],[34,134,34,136],[34,135,34,137],[34,136,34,138],[34,137,34,139],[34,138,34,140],[34,139,34,141],[34,140,34,142],[34,141,34,143],[34,142,34,144],[34,143,34,145],[34,144,34,146],[34,145,34,147],[34,146,34,148],[34,147,34,149],[34,148,34,150],[34,149,34,151],[34,150,34,152],[34,151,34,153],[34,152,34,154],[34,153,34,155],[34,154,34,156],[34,155,34,157],[34,156,34,158],[34,157,34,159],[34,158,34,160],[34,159,34,161],[34,160,34,162],[34,161,34,163],[34,162,34,164],[34,163,34,165],[34,164,34,166],[34,165,34,167],[34,166,34,168],[34,167,34,169],[34,168,34,170],[34,169,34,171],[34,170,-1,-1],[-1,-1,34,173],[34,172,34,174],[34,173,34,175],[34,174,34,176],[34,175,34,177],[34,176,34,178],[34,177,34,179],[34,178,34,180],[34,179,34,181],[34,180,34,182],[34,181,34,183],[34,182,34,184],[34,183,34,185],[34,184,34,186],[34,185,34,187],[34,186,34,188],[34,187,34,189],[34,188,34,190],[34,189,34,191],[34,190,34,192],[34,191,34,193],[34,192,34,194],[34,193,34,195],[34,194,34,196],[34,195,34,197],[34,196,34,198],[34,197,34,199],[34,198,34,200],[34,199,34,201],[34,200,34,202],[34,201,34,203],[34,202,34,204],[34,203,34,205],[34,204,34,206],[34,205,34,207],[34,206,34,208],[34,207,34,209],[34,208,34,210],[34,209,34,211],[34,210,34,212],[34,211,34,213],[34,212,-1,-1],[-1,-1,34,215],[34,214,34,216],[34,215,34,217],[34,216,34,218],[34,217,34,219],[34,218,34,220],[34,219,34,221],[34,220,34,222],[34,221,34,223],[34,222,34,224],[34,223,34,225],[34,224,34,226],[34,225,34,227],[34,226,34,228],[34,227,34,229],[34,228,34,230],[34,229,34,231],[34,230,34,232],[34,231,34,233],[34,232,34,234],[34,233,34,235],[34,234,34,236],[34,235,34,237],[34,236,34,238],[34,237,34,239],[34,238,34,240],[34,239,34,241],[34,240,34,242],[34,241,34,243],[34,242,34,244],[34,243,34,245],[34,244,34,246],[34,245,34,247],[34,246,34,248],[34,247,34,249],[34,248,34,250],[34,249,34,251],[34,250,34,252],[34,251,34,253],[34,252,34,254],[34,253,34,255],[34,254,-1,-1],[-1,-1,34,257],[34,256,34,258],[34,257,34,7],[-1,-1,-1,-1],[-1,-1,-1,-1],[-1,-1,-1,-1],[-1,-1,-1,-1],[-1,-1,-1,-1],[-1,-1,-1,-1],[-1,-1,-1,-1],[-1,-1,-1,-1],[-1,-1,-1,-1],[-1,-1,-1,-1],[-1,-1,-1,-1],[-1,-1,-1,-1],[-1,-1,-1,-1],[-1,-1,-1,-1]],"stap_colors":[[34,5749504],[76,5749504],[118,5749504],[160,5749504],[202,5749504],[244,5749504]],"num":34},{"row":11,"stap":[[-1,-1,-1,-1],[-1,-1,-1,-1],[-1,-1,-1,-1],[-1,-1,-1,-1],[-1,-1,-1,-1],[-1,-1,-1,-1],[-1,-1,-1,-1],[35,258,35,8],[35,7,35,9],[35,8,35,10],[35,9,35,11],[35,10,35,12],[35,11,35,13],[35,12,34,13],[34,14,35,15],[35,14,35,16],[35,15,35,17],[35,16,35,18],[35,17,35,19],[35,18,35,20],[35,19,35,21],[35,20,35,22],[35,21,35,23],[35,22,35,24],[35,23,35,25],[35,24,35,26],[35,25,35,27],[35,26,35,28],[35,27,35,29],[35,28,35,30],[35,29,35,31],[35,30,35,32],[35,31,35,33],[35,32,35,34],[35,33,-1,-1],[-1,-1,35,36],[35,35,35,37],[35,36,35,38],[35,37,35,39],[35,38,35,40],[35,39,35,41],[35,40,35,42],[35,41,35,43],[35,42,35,44],[35,43,35,45],[35,44,35,46],[35,45,35,47],[35,46,35,48],[35,47,35,49],[35,48,35,50],[35,49,35,51],[35,50,35,52],[35,51,35,53],[35,52,35,54],[35,53,35,55],[35,54,34,55],[34,56,35,57],[35,56,35,58],[35,57,35,59],[35,58,35,60],[35,59,35,61],[35,60,35,62],[35,61,35,63],[35,62,35,64],[35,63,35,65],[35,64,35,66],[35,65,35,67],[35,66,35,68],[35,67,35,69],[35,68,35,70],[35,69,35,71],[35,70,35,72],[35,71,35,73],[35,72,35,74],[35,73,35,75],[35,74,35,76],[35,75,-1,-1],[-1,-1,35,78],[35,77,35,79],[35,78,35,80],[35,79,35,81],[35,80,35,82],[35,81,35,83],[35,82,35,84],[35,83,35,85],[35,84,35,86],[35,85,35,87],[35,86,35,88],[35,87,35,89],[35,88,35,90],[35,89,35,91],[35,90,35,92],[35,91,35,93],[35,92,35,94],[35,93,35,95],[35,94,35,96],[35,95,35,97],[35,96,34,97],[34,98,35,99],[35,98,35,100],[35,99,35,101],[35,100,35,102],[35,101,35,103],[35,102,35,104],[35,103,35,105],[35,104,35,106],[35,105,35,107],[35,106,35,108],[35,107,35,109],[35,108,35,110],[35,109,35,111],[35,110,35,112],[35,111,35,113],[35,112,35,114],[35,113,35,115],[35,114,35,116],[35,115,35,117],[35,116,35,118],[35,117,-1,-1],[-1,-1,35,120],[35,119,35,121],[35,120,35,122],[35,121,35,123],[35,122,35,124],[35,123,35,125],[35,124,35,126],[35,125,35,127],[35,126,35,128],[35,127,35,129],[35,128,35,130],[35,129,35,131],[35,130,35,132],[35,131,35,133],[35,132,35,134],[35,133,35,135],[35,134,35,136],[35,135,35,137],[35,136,35,138],[35,137,35,139],[35,138,34,139],[34,140,35,141],[35,140,35,142],[35,141,35,143],[35,142,35,144],[35,143,35,145],[35,144,35,146],[35,145,35,147],[35,146,35,148],[35,147,35,149],[35,148,35,150],[35,149,35,151],[35,150,35,152],[35,151,35,153],[35,152,35,154],[35,153,35,155],[35,154,35,156],[35,155,35,157],[35,156,35,158],[35,157,35,159],[35,158,35,160],[35,159,-1,-1],[-1,-1,35,162],[35,161,35,163],[35,162,35,164],[35,163,35,165],[35,164,35,166],[35,165,35,167],[35,166,35,168],[35,167,35,169],[35,168,35,170],[35,169,35,171],[35,170,35,172],[35,171,35,173],[35,172,35,174],[35,173,35,175],[35,174,35,176],[35,175,35,177],[35,176,35,178],[35,177,35,179],[35,178,35,180],[35,179,35,181],[35,180,34,181],[34,182,35,183],[35,182,35,184],[35,183,35,185],[35,184,35,186],[35,185,35,187],[35,186,35,188],[35,187,35,189],[35,188,35,190],[35,189,35,191],[35,190,35,192],[35,191,35,193],[35,192,35,194],[35,193,35,195],[35,194,35,196],[35,195,35,197],[35,196,35,198],[35,197,35,199],[35,198,35,200],[35,199,35,201],[35,200,35,202],[35,201,-1,-1],[-1,-1,35,204],[35,203,35,205],[35,204,35,206],[35,205,35,207],[35,206,35,208],[35,207,35,209],[35,208,35,210],[35,209,35,211],[35,210,35,212],[35,211,35,213],[35,212,35,214],[35,213,35,215],[35,214,35,216],[35,215,35,217],[35,216,35,218],[35,217,35,219],[35,218,35,220],[35,219,35,221],[35,220,35,222],[35,221,35,223],[35,222,34,223],[34,224,35,225],[35,224,35,226],[35,225,35,227],[35,226,35,228],[35,227,35,229],[35,228,35,230],[35,229,35,231],[35,230,35,232],[35,231,35,233],[35,232,35,234],[35,233,35,235],[35,234,35,236],[35,235,35,237],[35,236,35,238],[35,237,35,239],[35,238,35,240],[35,239,35,241],[35,240,35,242],[35,241,35,243],[35,242,35,244],[35,243,-1,-1],[-1,-1,35,246],[35,245,35,247],[35,246,35,248],[35,247,35,249],[35,248,35,250],[35,249,35,251],[35,250,35,252],[35,251,35,253],[35,252,35,254],[35,253,35,255],[35,254,35,256],[35,255,35,257],[35,256,35,258],[35,257,35,7],[-1,-1,-1,-1],[-1,-1,-1,-1],[-1,-1,-1,-1],[-1,-1,-1,-1],[-1,-1,-1,-1],[-1,-1,-1,-1],[-1,-1,-1,-1],[-1,-1,-1,-1],[-1,-1,-1,-1],[-1,-1,-1,-1],[-1,-1,-1,-1],[-1,-1,-1,-1],[-1,-1,-1,-1],[-1,-1,-1,-1]],"loop":[0,0,0,0,0,0,0,0,0,0,0,0,0,0,0,0,0,0,0,0,0,0,0,0,0,0,0,0,0,0,0,0,0,0,0,0,0,0,0,0,0,0,0,0,0,0,0,0,0,0,0,0,0,0,0,0,0,0,0,0,0,0,0,0,0,0,0,0,0,0,0,0,0,0,0,0,0,0,0,0,0,0,0,0,0,0,0,0,0,0,0,0,0,0,0,0,0,0,0,0,0,0,0,0,0,0,0,0,0,0,0,0,0,0,0,0,0,0,0,0,0,0,0,0,0,0,0,0,0,0,0,0,0,0,0,0,0,0,0,0,0,0,0,0,0,0,0,0,0,0,0,0,0,0,0,0,0,0,0,0,0,0,0,0,0,0,0,0,0,0,0,0,0,0,0,0,0,0,0,0,0,0,0,0,0,0,0,0,0,0,0,0,0,0,0,0,0,0,0,0,0,0,0,0,0,0,0,0,0,0,0,0,0,0,0,0,0,0,0,0,0,0,0,0,0,0,0,0,0,0,0,0,0,0,0,0,0,0,0,0,0,0,0,0,0,0,0,0,0,0,0,0,0,0,0,0,0,0,0,0,0,0,0,0,0,0,0,0,0,0,0,0,0],"scafLoop":[],"col":12,"stapLoop":[],"skip":[0,0,0,0,0,0,0,0,0,0,-1,0,0,0,0,0,0,0,0,0,0,0,0,0,0,0,0,0,0,0,0,-1,0,0,0,0,0,0,0,0,0,0,0,0,0,0,0,0,0,0,0,0,-1,0,0,0,0,0,0,0,0,0,0,0,0,0,0,0,0,0,0,0,0,-1,0,0,0,0,0,0,0,0,0,0,0,0,0,0,0,0,0,0,0,0,-1,0,0,0,0,0,0,0,0,0,0,0,0,0,0,0,0,0,0,0,0,-1,0,0,0,0,0,0,0,0,0,0,0,0,0,0,0,0,0,0,0,0,-1,0,0,0,0,0,0,0,0,0,0,0,0,0,0,0,0,0,0,0,0,-1,0,0,0,0,0,0,0,0,0,0,0,0,0,0,0,0,0,0,0,0,-1,0,0,0,0,0,0,0,0,0,0,0,0,0,0,0,0,0,0,0,0,-1,0,0,0,0,0,0,0,0,0,0,0,0,0,0,0,0,0,0,0,0,-1,0,0,0,0,0,0,0,0,0,0,0,0,0,0,0,0,0,0,0,0,-1,0,0,0,0,0,0,0,0,0,0,0,0,0,0,0,0,0,0,0,0,0,0,0,0,0,0,0,0,0,0,0],"scaf":[[-1,-1,-1,-1],[-1,-1,-1,-1],[-1,-1,-1,-1],[-1,-1,-1,-1],[-1,-1,-1,-1],[-1,-1,-1,-1],[-1,-1,-1,-1],[35,8,35,258],[35,9,35,7],[35,10,35,8],[35,11,35,9],[35,12,35,10],[35,13,35,11],[35,14,35,12],[35,15,35,13],[32,15,35,14],[35,17,32,16],[35,18,35,16],[35,19,35,17],[35,20,35,18],[35,21,35,19],[35,22,35,20],[36,22,35,21],[35,24,36,23],[35,25,35,23],[35,26,35,24],[35,27,35,25],[35,28,35,26],[35,29,35,27],[35,30,35,28],[35,31,35,29],[35,32,35,30],[35,33,35,31],[35,34,35,32],[35,35,35,33],[35,36,35,34],[32,36,35,35],[35,38,32,37],[35,39,35,37],[35,40,35,38],[35,41,35,39],[35,42,35,40],[35,43,35,41],[36,43,35,42],[35,45,36,44],[35,46,35,44],[35,47,35,45],[35,48,35,46],[35,49,35,47],[35,50,35,48],[35,51,35,49],[35,52,35,50],[35,53,35,51],[35,54,35,52],[35,55,35,53],[35,56,35,54],[35,57,35,55],[32,57,35,56],[35,59,32,58],[35,60,35,58],[35,61,35,59],[35,62,35,60],[35,63,35,61],[35,64,35,62],[36,64,35,63],[35,66,36,65],[35,67,35,65],[35,68,35,66],[35,69,35,67],[35,70,35,68],[35,71,35,69],[35,72,35,70],[35,73,35,71],[35,74,35,72],[35,75,35,73],[35,76,35,74],[35,77,35,75],[35,78,35,76],[32,78,35,77],[35,80,32,79],[35,81,35,79],[35,82,35,80],[35,83,35,81],[35,84,35,82],[35,85,35,83],[36,85,35,84],[35,87,36,86],[35,88,35,86],[35,89,35,87],[35,90,35,88],[35,91,35,89],[35,92,35,90],[35,93,35,91],[35,94,35,92],[35,95,35,93],[35,96,35,94],[35,97,35,95],[35,98,35,96],[35,99,35,97],[32,99,35,98],[35,101,32,100],[35,102,35,100],[35,103,35,101],[35,104,35,102],[35,105,35,103],[35,106,35,104],[36,106,35,105],[35,108,36,107],[35,109,35,107],[35,110,35,108],[35,111,35,109],[35,112,35,110],[35,113,35,111],[35,114,35,112],[35,115,35,113],[35,116,35,114],[35,117,35,115],[35,118,35,116],[35,119,35,117],[35,120,35,118],[32,120,35,119],[35,122,32,121],[35,123,35,121],[35,124,35,122],[35,125,35,123],[35,126,35,124],[35,127,35,125],[36,127,35,126],[35,129,36,128],[35,130,35,128],[35,131,35,129],[35,132,35,130],[35,133,35,131],[35,134,35,132],[35,135,35,133],[35,136,35,134],[35,137,35,135],[35,138,35,136],[35,139,35,137],[35,140,35,138],[35,141,35,139],[32,141,35,140],[35,143,32,142],[35,144,35,142],[35,145,35,143],[35,146,35,144],[35,147,35,145],[35,148,35,146],[36,148,35,147],[35,150,36,149],[35,151,35,149],[35,152,35,150],[35,153,35,151],[35,154,35,152],[35,155,35,153],[35,156,35,154],[35,157,35,155],[35,158,35,156],[35,159,35,157],[35,160,35,158],[35,161,35,159],[35,162,35,160],[32,162,35,161],[35,164,32,163],[35,165,35,163],[35,166,35,164],[35,167,35,165],[35,168,35,166],[35,169,35,167],[36,169,35,168],[35,171,36,170],[35,172,35,170],[35,173,35,171],[35,174,35,172],[35,175,35,173],[35,176,35,174],[35,177,35,175],[35,178,35,176],[35,179,35,177],[35,180,35,178],[35,181,35,179],[35,182,35,180],[35,183,35,181],[32,183,35,182],[35,185,32,184],[35,186,35,184],[35,187,35,185],[35,188,35,186],[35,189,35,187],[35,190,35,188],[36,190,35,189],[35,192,36,191],[35,193,35,191],[35,194,35,192],[35,195,35,193],[35,196,35,194],[35,197,35,195],[35,198,35,196],[35,199,35,197],[35,200,35,198],[35,201,35,199],[35,202,35,200],[35,203,35,201],[35,204,35,202],[32,204,35,203],[35,206,32,205],[35,207,35,205],[35,208,35,206],[35,209,35,207],[35,210,35,208],[35,211,35,209],[36,211,35,210],[35,213,36,212],[35,214,35,212],[35,215,35,213],[35,216,35,214],[35,217,35,215],[35,218,35,216],[35,219,35,217],[35,220,35,218],[35,221,35,219],[35,222,35,220],[35,223,35,221],[35,224,35,222],[35,225,35,223],[32,225,35,224],[35,227,32,226],[35,228,35,226],[35,229,35,227],[35,230,35,228],[35,231,35,229],[35,232,35,230],[36,232,35,231],[35,234,36,233],[35,235,35,233],[35,236,35,234],[35,237,35,235],[35,238,35,236],[35,239,35,237],[35,240,35,238],[35,241,35,239],[35,242,35,240],[35,243,35,241],[35,244,35,242],[35,245,35,243],[35,246,35,244],[32,246,35,245],[35,248,32,247],[35,249,35,247],[35,250,35,248],[35,251,35,249],[35,252,35,250],[35,253,35,251],[36,253,35,252],[35,255,36,254],[35,256,35,254],[35,257,35,255],[35,258,35,256],[35,7,35,257],[-1,-1,-1,-1],[-1,-1,-1,-1],[-1,-1,-1,-1],[-1,-1,-1,-1],[-1,-1,-1,-1],[-1,-1,-1,-1],[-1,-1,-1,-1],[-1,-1,-1,-1],[-1,-1,-1,-1],[-1,-1,-1,-1],[-1,-1,-1,-1],[-1,-1,-1,-1],[-1,-1,-1,-1],[-1,-1,-1,-1]],"stap_colors":[[35,5749504],[77,5749504],[119,5749504],[161,5749504],[203,5749504],[245,5749504]],"num":35},{"row":11,"stap":[[-1,-1,-1,-1],[-1,-1,-1,-1],[-1,-1,-1,-1],[-1,-1,-1,-1],[-1,-1,-1,-1],[-1,-1,-1,-1],[-1,-1,-1,-1],[36,8,36,258],[36,9,36,7],[36,10,36,8],[36,11,36,9],[36,12,36,10],[36,13,36,11],[-1,-1,36,12],[36,15,-1,-1],[36,16,36,14],[36,17,36,15],[36,18,36,16],[36,19,36,17],[36,20,36,18],[36,21,36,19],[36,22,36,20],[36,23,36,21],[36,24,36,22],[36,25,36,23],[36,26,36,24],[36,27,36,25],[36,28,36,26],[36,29,36,27],[36,30,36,28],[36,31,36,29],[36,32,36,30],[36,33,36,31],[36,34,36,32],[36,35,36,33],[36,36,36,34],[36,37,36,35],[36,38,36,36],[36,39,36,37],[36,40,36,38],[36,41,36,39],[36,42,36,40],[36,43,36,41],[36,44,36,42],[36,45,36,43],[36,46,36,44],[36,47,36,45],[36,48,36,46],[36,49,36,47],[36,50,36,48],[36,51,36,49],[36,52,36,50],[36,53,36,51],[36,54,36,52],[36,55,36,53],[-1,-1,36,54],[36,57,-1,-1],[36,58,36,56],[36,59,36,57],[36,60,36,58],[36,61,36,59],[36,62,36,60],[36,63,36,61],[36,64,36,62],[36,65,36,63],[36,66,36,64],[36,67,36,65],[36,68,36,66],[36,69,36,67],[36,70,36,68],[36,71,36,69],[36,72,36,70],[36,73,36,71],[36,74,36,72],[36,75,36,73],[36,76,36,74],[36,77,36,75],[36,78,36,76],[36,79,36,77],[36,80,36,78],[36,81,36,79],[36,82,36,80],[36,83,36,81],[36,84,36,82],[36,85,36,83],[36,86,36,84],[36,87,36,85],[36,88,36,86],[36,89,36,87],[36,90,36,88],[36,91,36,89],[36,92,36,90],[36,93,36,91],[36,94,36,92],[36,95,36,93],[36,96,36,94],[36,97,36,95],[-1,-1,36,96],[36,99,-1,-1],[36,100,36,98],[36,101,36,99],[36,102,36,100],[36,103,36,101],[36,104,36,102],[36,105,36,103],[36,106,36,104],[36,107,36,105],[36,108,36,106],[36,109,36,107],[36,110,36,108],[36,111,36,109],[36,112,36,110],[36,113,36,111],[36,114,36,112],[36,115,36,113],[36,116,36,114],[36,117,36,115],[36,118,36,116],[36,119,36,117],[36,120,36,118],[36,121,36,119],[36,122,36,120],[36,123,36,121],[36,124,36,122],[36,125,36,123],[36,126,36,124],[36,127,36,125],[36,128,36,126],[36,129,36,127],[36,130,36,128],[36,131,36,129],[36,132,36,130],[36,133,36,131],[36,134,36,132],[36,135,36,133],[36,136,36,134],[36,137,36,135],[36,138,36,136],[36,139,36,137],[-1,-1,36,138],[36,141,-1,-1],[36,142,36,140],[36,143,36,141],[36,144,36,142],[36,145,36,143],[36,146,36,144],[36,147,36,145],[36,148,36,146],[36,149,36,147],[36,150,36,148],[36,151,36,149],[36,152,36,150],[36,153,36,151],[36,154,36,152],[36,155,36,153],[36,156,36,154],[36,157,36,155],[36,158,36,156],[36,159,36,157],[36,160,36,158],[36,161,36,159],[36,162,36,160],[36,163,36,161],[36,164,36,162],[36,165,36,163],[36,166,36,164],[36,167,36,165],[36,168,36,166],[36,169,36,167],[36,170,36,168],[36,171,36,169],[36,172,36,170],[36,173,36,171],[36,174,36,172],[36,175,36,173],[36,176,36,174],[36,177,36,175],[36,178,36,176],[36,179,36,177],[36,180,36,178],[36,181,36,179],[-1,-1,36,180],[36,183,-1,-1],[36,184,36,182],[36,185,36,183],[36,186,36,184],[36,187,36,185],[36,188,36,186],[36,189,36,187],[36,190,36,188],[36,191,36,189],[36,192,36,190],[36,193,36,191],[36,194,36,192],[36,195,36,193],[36,196,36,194],[36,197,36,195],[36,198,36,196],[36,199,36,197],[36,200,36,198],[36,201,36,199],[36,202,36,200],[36,203,36,201],[36,204,36,202],[36,205,36,203],[36,206,36,204],[36,207,36,205],[36,208,36,206],[36,209,36,207],[36,210,36,208],[36,211,36,209],[36,212,36,210],[36,213,36,211],[36,214,36,212],[36,215,36,213],[36,216,36,214],[36,217,36,215],[36,218,36,216],[36,219,36,217],[36,220,36,218],[36,221,36,219],[36,222,36,220],[36,223,36,221],[-1,-1,36,222],[36,225,-1,-1],[36,226,36,224],[36,227,36,225],[36,228,36,226],[36,229,36,227],[36,230,36,228],[36,231,36,229],[36,232,36,230],[36,233,36,231],[36,234,36,232],[36,235,36,233],[36,236,36,234],[36,237,36,235],[36,238,36,236],[36,239,36,237],[36,240,36,238],[36,241,36,239],[36,242,36,240],[36,243,36,241],[36,244,36,242],[36,245,36,243],[36,246,36,244],[36,247,36,245],[36,248,36,246],[36,249,36,247],[36,250,36,248],[36,251,36,249],[36,252,36,250],[36,253,36,251],[36,254,36,252],[36,255,36,253],[36,256,36,254],[36,257,36,255],[36,258,36,256],[36,7,36,257],[-1,-1,-1,-1],[-1,-1,-1,-1],[-1,-1,-1,-1],[-1,-1,-1,-1],[-1,-1,-1,-1],[-1,-1,-1,-1],[-1,-1,-1,-1],[-1,-1,-1,-1],[-1,-1,-1,-1],[-1,-1,-1,-1],[-1,-1,-1,-1],[-1,-1,-1,-1],[-1,-1,-1,-1],[-1,-1,-1,-1]],"loop":[0,0,0,0,0,0,0,0,0,0,1,0,0,0,0,0,0,0,0,0,0,0,0,0,1,0,0,0,0,0,0,0,0,0,0,0,0,0,1,0,0,0,0,0,0,0,0,0,0,0,0,0,1,0,0,0,0,0,0,0,0,0,0,0,0,0,1,0,0,0,0,0,0,0,0,0,0,0,0,0,1,0,0,0,0,0,0,0,0,0,0,0,0,0,1,0,0,0,0,0,0,0,0,0,0,0,0,0,1,0,0,0,0,0,0,0,0,0,0,0,0,0,1,0,0,0,0,0,0,0,0,0,0,0,0,0,1,0,0,0,0,0,0,0,0,0,0,0,0,0,1,0,0,0,0,0,0,0,0,0,0,0,0,0,1,0,0,0,0,0,0,0,0,0,0,0,0,0,1,0,0,0,0,0,0,0,0,0,0,0,0,0,1,0,0,0,0,0,0,0,0,0,0,0,0,0,1,0,0,0,0,0,0,0,0,0,0,0,0,0,1,0,0,0,0,0,0,0,0,0,0,0,0,0,1,0,0,0,0,0,0,0,0,0,0,0,0,0,1,0,0,0,0,0,0,0,0,0,0,0,0,0,0,0,0,0,0,0,0,0,0,0,0],"scafLoop":[],"col":11,"stapLoop":[],"skip":[0,0,0,0,0,0,0,0,0,0,0,0,0,0,0,0,0,0,0,0,0,0,0,0,0,0,0,0,0,0,0,0,0,0,0,0,0,0,0,0,0,0,0,0,0,0,0,0,0,0,0,0,0,0,0,0,0,0,0,0,0,0,0,0,0,0,0,0,0,0,0,0,0,0,0,0,0,0,0,0,0,0,0,0,0,0,0,0,0,0,0,0,0,0,0,0,0,0,0,0,0,0,0,0,0,0,0,0,0,0,0,0,0,0,0,0,0,0,0,0,0,0,0,0,0,0,0,0,0,0,0,0,0,0,0,0,0,0,0,0,0,0,0,0,0,0,0,0,0,0,0,0,0,0,0,0,0,0,0,0,0,0,0,0,0,0,0,0,0,0,0,0,0,0,0,0,0,0,0,0,0,0,0,0,0,0,0,0,0,0,0,0,0,0,0,0,0,0,0,0,0,0,0,0,0,0,0,0,0,0,0,0,0,0,0,0,0,0,0,0,0,0,0,0,0,0,0,0,0,0,0,0,0,0,0,0,0,0,0,0,0,0,0,0,0,0,0,0,0,0,0,0,0,0,0,0,0,0,0,0,0,0,0,0,0,0,0,0,0,0,0,0,0],"scaf":[[-1,-1,-1,-1],[-1,-1,-1,-1],[-1,-1,-1,-1],[-1,-1,-1,-1],[-1,-1,-1,-1],[-1,-1,-1,-1],[-1,-1,-1,-1],[36,258,36,8],[36,7,36,9],[36,8,36,10],[36,9,36,11],[36,10,36,12],[36,11,36,13],[36,12,36,14],[36,13,36,15],[36,14,39,15],[39,16,36,17],[36,16,36,18],[36,17,36,19],[36,18,36,20],[36,19,36,21],[36,20,36,22],[36,21,35,22],[35,23,36,24],[36,23,36,25],[36,24,36,26],[36,25,36,27],[36,26,36,28],[36,27,36,29],[36,28,36,30],[36,29,36,31],[36,30,36,32],[36,31,36,33],[36,32,36,34],[36,33,36,35],[36,34,36,36],[36,35,39,36],[39,37,36,38],[36,37,36,39],[36,38,36,40],[36,39,36,41],[36,40,36,42],[36,41,36,43],[36,42,35,43],[35,44,36,45],[36,44,36,46],[36,45,36,47],[36,46,36,48],[36,47,36,49],[36,48,36,50],[36,49,36,51],[36,50,36,52],[36,51,36,53],[36,52,36,54],[36,53,36,55],[36,54,36,56],[36,55,36,57],[36,56,39,57],[39,58,36,59],[36,58,36,60],[36,59,36,61],[36,60,36,62],[36,61,36,63],[36,62,36,64],[36,63,35,64],[35,65,36,66],[36,65,36,67],[36,66,36,68],[36,67,36,69],[36,68,36,70],[36,69,36,71],[36,70,36,72],[36,71,36,73],[36,72,36,74],[36,73,36,75],[36,74,36,76],[36,75,36,77],[36,76,36,78],[36,77,39,78],[39,79,36,80],[36,79,36,81],[36,80,36,82],[36,81,36,83],[36,82,36,84],[36,83,36,85],[36,84,35,85],[35,86,36,87],[36,86,36,88],[36,87,36,89],[36,88,36,90],[36,89,36,91],[36,90,36,92],[36,91,36,93],[36,92,36,94],[36,93,36,95],[36,94,36,96],[36,95,36,97],[36,96,36,98],[36,97,36,99],[36,98,39,99],[39,100,36,101],[36,100,36,102],[36,101,36,103],[36,102,36,104],[36,103,36,105],[36,104,36,106],[36,105,35,106],[35,107,36,108],[36,107,36,109],[36,108,36,110],[36,109,36,111],[36,110,36,112],[36,111,36,113],[36,112,36,114],[36,113,36,115],[36,114,36,116],[36,115,36,117],[36,116,36,118],[36,117,36,119],[36,118,36,120],[36,119,39,120],[39,121,36,122],[36,121,36,123],[36,122,36,124],[36,123,36,125],[36,124,36,126],[36,125,36,127],[36,126,35,127],[35,128,36,129],[36,128,36,130],[36,129,36,131],[36,130,36,132],[36,131,36,133],[36,132,36,134],[36,133,36,135],[36,134,36,136],[36,135,36,137],[36,136,36,138],[36,137,36,139],[36,138,36,140],[36,139,36,141],[36,140,39,141],[39,142,36,143],[36,142,36,144],[36,143,36,145],[36,144,36,146],[36,145,36,147],[36,146,36,148],[36,147,35,148],[35,149,36,150],[36,149,36,151],[36,150,36,152],[36,151,36,153],[36,152,36,154],[36,153,36,155],[36,154,36,156],[36,155,36,157],[36,156,36,158],[36,157,36,159],[36,158,36,160],[36,159,36,161],[36,160,36,162],[36,161,39,162],[39,163,36,164],[36,163,36,165],[36,164,36,166],[36,165,36,167],[36,166,36,168],[36,167,36,169],[36,168,35,169],[35,170,36,171],[36,170,36,172],[36,171,36,173],[36,172,36,174],[36,173,36,175],[36,174,36,176],[36,175,36,177],[36,176,36,178],[36,177,36,179],[36,178,36,180],[36,179,36,181],[36,180,36,182],[36,181,36,183],[36,182,39,183],[39,184,36,185],[36,184,36,186],[36,185,36,187],[36,186,36,188],[36,187,36,189],[36,188,36,190],[36,189,35,190],[35,191,36,192],[36,191,36,193],[36,192,36,194],[36,193,36,195],[36,194,36,196],[36,195,36,197],[36,196,36,198],[36,197,36,199],[36,198,36,200],[36,199,36,201],[36,200,36,202],[36,201,36,203],[36,202,36,204],[36,203,39,204],[39,205,36,206],[36,205,36,207],[36,206,36,208],[36,207,36,209],[36,208,36,210],[36,209,36,211],[36,210,35,211],[35,212,36,213],[36,212,36,214],[36,213,36,215],[36,214,36,216],[36,215,36,217],[36,216,36,218],[36,217,36,219],[36,218,36,220],[36,219,36,221],[36,220,36,222],[36,221,36,223],[36,222,36,224],[36,223,36,225],[36,224,39,225],[39,226,36,227],[36,226,36,228],[36,227,36,229],[36,228,36,230],[36,229,36,231],[36,230,36,232],[36,231,35,232],[35,233,36,234],[36,233,36,235],[36,234,36,236],[36,235,36,237],[36,236,36,238],[36,237,36,239],[36,238,36,240],[36,239,36,241],[36,240,36,242],[36,241,36,243],[36,242,36,244],[36,243,36,245],[36,244,36,246],[36,245,39,246],[39,247,36,248],[36,247,36,249],[36,248,36,250],[36,249,36,251],[36,250,36,252],[36,251,36,253],[36,252,35,253],[35,254,36,255],[36,254,36,256],[36,255,36,257],[36,256,36,258],[36,257,36,7],[-1,-1,-1,-1],[-1,-1,-1,-1],[-1,-1,-1,-1],[-1,-1,-1,-1],[-1,-1,-1,-1],[-1,-1,-1,-1],[-1,-1,-1,-1],[-1,-1,-1,-1],[-1,-1,-1,-1],[-1,-1,-1,-1],[-1,-1,-1,-1],[-1,-1,-1,-1],[-1,-1,-1,-1],[-1,-1,-1,-1]],"stap_colors":[[13,16225054],[55,16225054],[97,16225054],[139,16225054],[181,16225054],[223,16225054]],"num":36},{"row":12,"stap":[[-1,-1,-1,-1],[-1,-1,-1,-1],[-1,-1,-1,-1],[-1,-1,-1,-1],[-1,-1,-1,-1],[-1,-1,-1,-1],[-1,-1,-1,-1],[38,8,38,258],[38,9,38,7],[38,10,38,8],[38,11,38,9],[38,12,38,10],[38,13,38,11],[39,13,38,12],[38,15,39,14],[38,16,38,14],[38,17,38,15],[38,18,38,16],[38,19,38,17],[38,20,38,18],[38,21,38,19],[38,22,38,20],[38,23,38,21],[38,24,38,22],[38,25,38,23],[38,26,38,24],[38,27,38,25],[38,28,38,26],[38,29,38,27],[38,30,38,28],[38,31,38,29],[38,32,38,30],[38,33,38,31],[38,34,38,32],[-1,-1,38,33],[38,36,-1,-1],[38,37,38,35],[38,38,38,36],[38,39,38,37],[38,40,38,38],[38,41,38,39],[38,42,38,40],[38,43,38,41],[38,44,38,42],[38,45,38,43],[38,46,38,44],[38,47,38,45],[38,48,38,46],[38,49,38,47],[38,50,38,48],[38,51,38,49],[38,52,38,50],[38,53,38,51],[38,54,38,52],[38,55,38,53],[39,55,38,54],[38,57,39,56],[38,58,38,56],[38,59,38,57],[38,60,38,58],[38,61,38,59],[38,62,38,60],[38,63,38,61],[38,64,38,62],[38,65,38,63],[38,66,38,64],[38,67,38,65],[38,68,38,66],[38,69,38,67],[38,70,38,68],[38,71,38,69],[38,72,38,70],[38,73,38,71],[38,74,38,72],[38,75,38,73],[38,76,38,74],[-1,-1,38,75],[38,78,-1,-1],[38,79,38,77],[38,80,38,78],[38,81,38,79],[38,82,38,80],[38,83,38,81],[38,84,38,82],[38,85,38,83],[38,86,38,84],[38,87,38,85],[38,88,38,86],[38,89,38,87],[38,90,38,88],[38,91,38,89],[38,92,38,90],[38,93,38,91],[38,94,38,92],[38,95,38,93],[38,96,38,94],[38,97,38,95],[39,97,38,96],[38,99,39,98],[38,100,38,98],[38,101,38,99],[38,102,38,100],[38,103,38,101],[38,104,38,102],[38,105,38,103],[38,106,38,104],[38,107,38,105],[38,108,38,106],[38,109,38,107],[38,110,38,108],[38,111,38,109],[38,112,38,110],[38,113,38,111],[38,114,38,112],[38,115,38,113],[38,116,38,114],[38,117,38,115],[38,118,38,116],[-1,-1,38,117],[38,120,-1,-1],[38,121,38,119],[38,122,38,120],[38,123,38,121],[38,124,38,122],[38,125,38,123],[38,126,38,124],[38,127,38,125],[38,128,38,126],[38,129,38,127],[38,130,38,128],[38,131,38,129],[38,132,38,130],[38,133,38,131],[38,134,38,132],[38,135,38,133],[38,136,38,134],[38,137,38,135],[38,138,38,136],[38,139,38,137],[39,139,38,138],[38,141,39,140],[38,142,38,140],[38,143,38,141],[38,144,38,142],[38,145,38,143],[38,146,38,144],[38,147,38,145],[38,148,38,146],[38,149,38,147],[38,150,38,148],[38,151,38,149],[38,152,38,150],[38,153,38,151],[38,154,38,152],[38,155,38,153],[38,156,38,154],[38,157,38,155],[38,158,38,156],[38,159,38,157],[38,160,38,158],[-1,-1,38,159],[38,162,-1,-1],[38,163,38,161],[38,164,38,162],[38,165,38,163],[38,166,38,164],[38,167,38,165],[38,168,38,166],[38,169,38,167],[38,170,38,168],[38,171,38,169],[38,172,38,170],[38,173,38,171],[38,174,38,172],[38,175,38,173],[38,176,38,174],[38,177,38,175],[38,178,38,176],[38,179,38,177],[38,180,38,178],[38,181,38,179],[39,181,38,180],[38,183,39,182],[38,184,38,182],[38,185,38,183],[38,186,38,184],[38,187,38,185],[38,188,38,186],[38,189,38,187],[38,190,38,188],[38,191,38,189],[38,192,38,190],[38,193,38,191],[38,194,38,192],[38,195,38,193],[38,196,38,194],[38,197,38,195],[38,198,38,196],[38,199,38,197],[38,200,38,198],[38,201,38,199],[38,202,38,200],[-1,-1,38,201],[38,204,-1,-1],[38,205,38,203],[38,206,38,204],[38,207,38,205],[38,208,38,206],[38,209,38,207],[38,210,38,208],[38,211,38,209],[38,212,38,210],[38,213,38,211],[38,214,38,212],[38,215,38,213],[38,216,38,214],[38,217,38,215],[38,218,38,216],[38,219,38,217],[38,220,38,218],[38,221,38,219],[38,222,38,220],[38,223,38,221],[39,223,38,222],[38,225,39,224],[38,226,38,224],[38,227,38,225],[38,228,38,226],[38,229,38,227],[38,230,38,228],[38,231,38,229],[38,232,38,230],[38,233,38,231],[38,234,38,232],[38,235,38,233],[38,236,38,234],[38,237,38,235],[38,238,38,236],[38,239,38,237],[38,240,38,238],[38,241,38,239],[38,242,38,240],[38,243,38,241],[38,244,38,242],[-1,-1,38,243],[38,246,-1,-1],[38,247,38,245],[38,248,38,246],[38,249,38,247],[38,250,38,248],[38,251,38,249],[38,252,38,250],[38,253,38,251],[38,254,38,252],[38,255,38,253],[38,256,38,254],[38,257,38,255],[38,258,38,256],[38,7,38,257],[-1,-1,-1,-1],[-1,-1,-1,-1],[-1,-1,-1,-1],[-1,-1,-1,-1],[-1,-1,-1,-1],[-1,-1,-1,-1],[-1,-1,-1,-1],[-1,-1,-1,-1],[-1,-1,-1,-1],[-1,-1,-1,-1],[-1,-1,-1,-1],[-1,-1,-1,-1],[-1,-1,-1,-1],[-1,-1,-1,-1]],"loop":[0,0,0,0,0,0,0,0,0,0,0,0,0,0,0,0,0,0,0,0,0,0,0,0,0,0,0,0,0,0,0,0,0,0,0,0,0,0,0,0,0,0,0,0,0,0,0,0,0,0,0,0,0,0,0,0,0,0,0,0,0,0,0,0,0,0,0,0,0,0,0,0,0,0,0,0,0,0,0,0,0,0,0,0,0,0,0,0,0,0,0,0,0,0,0,0,0,0,0,0,0,0,0,0,0,0,0,0,0,0,0,0,0,0,0,0,0,0,0,0,0,0,0,0,0,0,0,0,0,0,0,0,0,0,0,0,0,0,0,0,0,0,0,0,0,0,0,0,0,0,0,0,0,0,0,0,0,0,0,0,0,0,0,0,0,0,0,0,0,0,0,0,0,0,0,0,0,0,0,0,0,0,0,0,0,0,0,0,0,0,0,0,0,0,0,0,0,0,0,0,0,0,0,0,0,0,0,0,0,0,0,0,0,0,0,0,0,0,0,0,0,0,0,0,0,0,0,0,0,0,0,0,0,0,0,0,0,0,0,0,0,0,0,0,0,0,0,0,0,0,0,0,0,0,0,0,0,0,0,0,0,0,0,0,0,0,0,0,0,0,0,0,0],"scafLoop":[],"col":10,"stapLoop":[],"skip":[0,0,0,0,0,0,0,0,0,-1,0,0,0,0,0,0,-1,0,-1,0,0,0,0,-1,0,-1,0,0,0,0,-1,0,0,0,0,0,0,-1,0,-1,0,0,0,0,-1,0,-1,0,0,0,0,-1,0,0,0,0,0,0,-1,0,-1,0,0,0,0,-1,0,-1,0,0,0,0,-1,0,0,0,0,0,0,-1,0,-1,0,0,0,0,-1,0,-1,0,0,0,0,-1,0,0,0,0,0,0,-1,0,-1,0,0,0,0,-1,0,-1,0,0,0,0,-1,0,0,0,0,0,0,-1,0,-1,0,0,0,0,-1,0,-1,0,0,0,0,-1,0,0,0,0,0,0,-1,0,-1,0,0,0,0,-1,0,-1,0,0,0,0,-1,0,0,0,0,0,0,-1,0,-1,0,0,0,0,-1,0,-1,0,0,0,0,-1,0,0,0,0,0,0,-1,0,-1,0,0,0,0,-1,0,-1,0,0,0,0,-1,0,0,0,0,0,0,-1,0,-1,0,0,0,0,-1,0,-1,0,0,0,0,-1,0,0,0,0,0,0,-1,0,-1,0,0,0,0,-1,0,-1,0,0,0,0,-1,0,0,0,0,0,0,-1,0,-1,0,0,0,0,-1,0,-1,0,0,0,0,0,0,0,0,0,0,0,0,0,0,0,0],"scaf":[[-1,-1,-1,-1],[-1,-1,-1,-1],[-1,-1,-1,-1],[-1,-1,-1,-1],[-1,-1,-1,-1],[-1,-1,-1,-1],[-1,-1,-1,-1],[38,258,38,8],[38,7,38,9],[38,8,38,10],[38,9,38,11],[38,10,38,12],[38,11,38,13],[38,12,38,14],[38,13,38,15],[38,14,38,16],[38,15,38,17],[38,16,38,18],[38,17,38,19],[38,18,38,20],[38,19,38,21],[38,20,38,22],[38,21,38,23],[38,22,38,24],[38,23,38,25],[38,24,38,26],[38,25,38,27],[38,26,38,28],[38,27,38,29],[38,28,38,30],[38,29,38,31],[38,30,38,32],[38,31,38,33],[38,32,38,34],[38,33,38,35],[38,34,38,36],[38,35,38,37],[38,36,38,38],[38,37,38,39],[38,38,38,40],[38,39,38,41],[38,40,38,42],[38,41,38,43],[38,42,38,44],[38,43,38,45],[38,44,-1,-1],[-1,-1,38,47],[38,46,38,48],[38,47,38,49],[38,48,38,50],[38,49,38,51],[38,50,38,52],[38,51,38,53],[38,52,38,54],[38,53,38,55],[38,54,38,56],[38,55,38,57],[38,56,38,58],[38,57,38,59],[38,58,38,60],[38,59,38,61],[38,60,38,62],[38,61,38,63],[38,62,38,64],[38,63,38,65],[38,64,38,66],[38,65,38,67],[38,66,38,68],[38,67,38,69],[38,68,38,70],[38,69,38,71],[38,70,38,72],[38,71,38,73],[38,72,38,74],[38,73,38,75],[38,74,38,76],[38,75,38,77],[38,76,38,78],[38,77,38,79],[38,78,38,80],[38,79,38,81],[38,80,38,82],[38,81,38,83],[38,82,38,84],[38,83,38,85],[38,84,38,86],[38,85,38,87],[38,86,-1,-1],[-1,-1,38,89],[38,88,38,90],[38,89,38,91],[38,90,38,92],[38,91,38,93],[38,92,38,94],[38,93,38,95],[38,94,38,96],[38,95,38,97],[38,96,38,98],[38,97,38,99],[38,98,38,100],[38,99,38,101],[38,100,38,102],[38,101,38,103],[38,102,38,104],[38,103,38,105],[38,104,38,106],[38,105,38,107],[38,106,38,108],[38,107,38,109],[38,108,38,110],[38,109,38,111],[38,110,38,112],[38,111,38,113],[38,112,38,114],[38,113,38,115],[38,114,38,116],[38,115,38,117],[38,116,38,118],[38,117,38,119],[38,118,38,120],[38,119,38,121],[38,120,38,122],[38,121,38,123],[38,122,38,124],[38,123,38,125],[38,124,38,126],[38,125,38,127],[38,126,38,128],[38,127,38,129],[38,128,-1,-1],[-1,-1,38,131],[38,130,38,132],[38,131,38,133],[38,132,38,134],[38,133,38,135],[38,134,38,136],[38,135,38,137],[38,136,38,138],[38,137,38,139],[38,138,38,140],[38,139,38,141],[38,140,38,142],[38,141,38,143],[38,142,38,144],[38,143,38,145],[38,144,38,146],[38,145,38,147],[38,146,38,148],[38,147,38,149],[38,148,38,150],[38,149,38,151],[38,150,38,152],[38,151,38,153],[38,152,38,154],[38,153,38,155],[38,154,38,156],[38,155,38,157],[38,156,38,158],[38,157,38,159],[38,158,38,160],[38,159,38,161],[38,160,38,162],[38,161,38,163],[38,162,38,164],[38,163,38,165],[38,164,38,166],[38,165,38,167],[38,166,38,168],[38,167,38,169],[38,168,38,170],[38,169,38,171],[38,170,-1,-1],[-1,-1,38,173],[38,172,38,174],[38,173,38,175],[38,174,38,176],[38,175,38,177],[38,176,38,178],[38,177,38,179],[38,178,38,180],[38,179,38,181],[38,180,38,182],[38,181,38,183],[38,182,38,184],[38,183,38,185],[38,184,38,186],[38,185,38,187],[38,186,38,188],[38,187,38,189],[38,188,38,190],[38,189,38,191],[38,190,38,192],[38,191,38,193],[38,192,38,194],[38,193,38,195],[38,194,38,196],[38,195,38,197],[38,196,38,198],[38,197,38,199],[38,198,38,200],[38,199,38,201],[38,200,38,202],[38,201,38,203],[38,202,38,204],[38,203,38,205],[38,204,38,206],[38,205,38,207],[38,206,38,208],[38,207,38,209],[38,208,38,210],[38,209,38,211],[38,210,38,212],[38,211,38,213],[38,212,-1,-1],[-1,-1,38,215],[38,214,38,216],[38,215,38,217],[38,216,38,218],[38,217,38,219],[38,218,38,220],[38,219,38,221],[38,220,38,222],[38,221,38,223],[38,222,38,224],[38,223,38,225],[38,224,38,226],[38,225,38,227],[38,226,38,228],[38,227,38,229],[38,228,38,230],[38,229,38,231],[38,230,38,232],[38,231,38,233],[38,232,38,234],[38,233,38,235],[38,234,38,236],[38,235,38,237],[38,236,38,238],[38,237,38,239],[38,238,38,240],[38,239,38,241],[38,240,38,242],[38,241,38,243],[38,242,38,244],[38,243,38,245],[38,244,38,246],[38,245,38,247],[38,246,38,248],[38,247,38,249],[38,248,38,250],[38,249,38,251],[38,250,38,252],[38,251,38,253],[38,252,38,254],[38,253,38,255],[38,254,-1,-1],[-1,-1,38,257],[38,256,38,258],[38,257,38,7],[-1,-1,-1,-1],[-1,-1,-1,-1],[-1,-1,-1,-1],[-1,-1,-1,-1],[-1,-1,-1,-1],[-1,-1,-1,-1],[-1,-1,-1,-1],[-1,-1,-1,-1],[-1,-1,-1,-1],[-1,-1,-1,-1],[-1,-1,-1,-1],[-1,-1,-1,-1],[-1,-1,-1,-1],[-1,-1,-1,-1]],"stap_colors":[[34,5749504],[76,5749504],[118,5749504],[160,5749504],[202,5749504],[244,5749504]],"num":38},{"row":11,"stap":[[-1,-1,-1,-1],[-1,-1,-1,-1],[-1,-1,-1,-1],[-1,-1,-1,-1],[-1,-1,-1,-1],[-1,-1,-1,-1],[-1,-1,-1,-1],[39,258,39,8],[39,7,39,9],[39,8,39,10],[39,9,39,11],[39,10,39,12],[39,11,39,13],[39,12,38,13],[38,14,39,15],[39,14,39,16],[39,15,39,17],[39,16,39,18],[39,17,39,19],[39,18,39,20],[39,19,39,21],[39,20,39,22],[39,21,39,23],[39,22,39,24],[39,23,39,25],[39,24,39,26],[39,25,39,27],[39,26,39,28],[39,27,39,29],[39,28,39,30],[39,29,39,31],[39,30,39,32],[39,31,39,33],[39,32,39,34],[39,33,-1,-1],[-1,-1,39,36],[39,35,39,37],[39,36,39,38],[39,37,39,39],[39,38,39,40],[39,39,39,41],[39,40,39,42],[39,41,39,43],[39,42,39,44],[39,43,39,45],[39,44,39,46],[39,45,39,47],[39,46,39,48],[39,47,39,49],[39,48,39,50],[39,49,39,51],[39,50,39,52],[39,51,39,53],[39,52,39,54],[39,53,39,55],[39,54,38,55],[38,56,39,57],[39,56,39,58],[39,57,39,59],[39,58,39,60],[39,59,39,61],[39,60,39,62],[39,61,39,63],[39,62,39,64],[39,63,39,65],[39,64,39,66],[39,65,39,67],[39,66,39,68],[39,67,39,69],[39,68,39,70],[39,69,39,71],[39,70,39,72],[39,71,39,73],[39,72,39,74],[39,73,39,75],[39,74,39,76],[39,75,-1,-1],[-1,-1,39,78],[39,77,39,79],[39,78,39,80],[39,79,39,81],[39,80,39,82],[39,81,39,83],[39,82,39,84],[39,83,39,85],[39,84,39,86],[39,85,39,87],[39,86,39,88],[39,87,39,89],[39,88,39,90],[39,89,39,91],[39,90,39,92],[39,91,39,93],[39,92,39,94],[39,93,39,95],[39,94,39,96],[39,95,39,97],[39,96,38,97],[38,98,39,99],[39,98,39,100],[39,99,39,101],[39,100,39,102],[39,101,39,103],[39,102,39,104],[39,103,39,105],[39,104,39,106],[39,105,39,107],[39,106,39,108],[39,107,39,109],[39,108,39,110],[39,109,39,111],[39,110,39,112],[39,111,39,113],[39,112,39,114],[39,113,39,115],[39,114,39,116],[39,115,39,117],[39,116,39,118],[39,117,-1,-1],[-1,-1,39,120],[39,119,39,121],[39,120,39,122],[39,121,39,123],[39,122,39,124],[39,123,39,125],[39,124,39,126],[39,125,39,127],[39,126,39,128],[39,127,39,129],[39,128,39,130],[39,129,39,131],[39,130,39,132],[39,131,39,133],[39,132,39,134],[39,133,39,135],[39,134,39,136],[39,135,39,137],[39,136,39,138],[39,137,39,139],[39,138,38,139],[38,140,39,141],[39,140,39,142],[39,141,39,143],[39,142,39,144],[39,143,39,145],[39,144,39,146],[39,145,39,147],[39,146,39,148],[39,147,39,149],[39,148,39,150],[39,149,39,151],[39,150,39,152],[39,151,39,153],[39,152,39,154],[39,153,39,155],[39,154,39,156],[39,155,39,157],[39,156,39,158],[39,157,39,159],[39,158,39,160],[39,159,-1,-1],[-1,-1,39,162],[39,161,39,163],[39,162,39,164],[39,163,39,165],[39,164,39,166],[39,165,39,167],[39,166,39,168],[39,167,39,169],[39,168,39,170],[39,169,39,171],[39,170,39,172],[39,171,39,173],[39,172,39,174],[39,173,39,175],[39,174,39,176],[39,175,39,177],[39,176,39,178],[39,177,39,179],[39,178,39,180],[39,179,39,181],[39,180,38,181],[38,182,39,183],[39,182,39,184],[39,183,39,185],[39,184,39,186],[39,185,39,187],[39,186,39,188],[39,187,39,189],[39,188,39,190],[39,189,39,191],[39,190,39,192],[39,191,39,193],[39,192,39,194],[39,193,39,195],[39,194,39,196],[39,195,39,197],[39,196,39,198],[39,197,39,199],[39,198,39,200],[39,199,39,201],[39,200,39,202],[39,201,-1,-1],[-1,-1,39,204],[39,203,39,205],[39,204,39,206],[39,205,39,207],[39,206,39,208],[39,207,39,209],[39,208,39,210],[39,209,39,211],[39,210,39,212],[39,211,39,213],[39,212,39,214],[39,213,39,215],[39,214,39,216],[39,215,39,217],[39,216,39,218],[39,217,39,219],[39,218,39,220],[39,219,39,221],[39,220,39,222],[39,221,39,223],[39,222,38,223],[38,224,39,225],[39,224,39,226],[39,225,39,227],[39,226,39,228],[39,227,39,229],[39,228,39,230],[39,229,39,231],[39,230,39,232],[39,231,39,233],[39,232,39,234],[39,233,39,235],[39,234,39,236],[39,235,39,237],[39,236,39,238],[39,237,39,239],[39,238,39,240],[39,239,39,241],[39,240,39,242],[39,241,39,243],[39,242,39,244],[39,243,-1,-1],[-1,-1,39,246],[39,245,39,247],[39,246,39,248],[39,247,39,249],[39,248,39,250],[39,249,39,251],[39,250,39,252],[39,251,39,253],[39,252,39,254],[39,253,39,255],[39,254,39,256],[39,255,39,257],[39,256,39,258],[39,257,39,7],[-1,-1,-1,-1],[-1,-1,-1,-1],[-1,-1,-1,-1],[-1,-1,-1,-1],[-1,-1,-1,-1],[-1,-1,-1,-1],[-1,-1,-1,-1],[-1,-1,-1,-1],[-1,-1,-1,-1],[-1,-1,-1,-1],[-1,-1,-1,-1],[-1,-1,-1,-1],[-1,-1,-1,-1],[-1,-1,-1,-1]],"loop":[0,0,0,0,0,0,0,0,0,0,0,0,0,0,0,0,0,0,0,0,0,0,0,0,0,0,0,0,0,0,0,0,0,0,0,0,0,0,0,0,0,0,0,0,0,0,0,0,0,0,0,0,0,0,0,0,0,0,0,0,0,0,0,0,0,0,0,0,0,0,0,0,0,0,0,0,0,0,0,0,0,0,0,0,0,0,0,0,0,0,0,0,0,0,0,0,0,0,0,0,0,0,0,0,0,0,0,0,0,0,0,0,0,0,0,0,0,0,0,0,0,0,0,0,0,0,0,0,0,0,0,0,0,0,0,0,0,0,0,0,0,0,0,0,0,0,0,0,0,0,0,0,0,0,0,0,0,0,0,0,0,0,0,0,0,0,0,0,0,0,0,0,0,0,0,0,0,0,0,0,0,0,0,0,0,0,0,0,0,0,0,0,0,0,0,0,0,0,0,0,0,0,0,0,0,0,0,0,0,0,0,0,0,0,0,0,0,0,0,0,0,0,0,0,0,0,0,0,0,0,0,0,0,0,0,0,0,0,0,0,0,0,0,0,0,0,0,0,0,0,0,0,0,0,0,0,0,0,0,0,0,0,0,0,0,0,0,0,0,0,0,0,0],"scafLoop":[],"col":10,"stapLoop":[],"skip":[0,0,0,0,0,0,0,0,0,0,-1,0,0,0,0,0,0,0,0,0,0,0,0,0,0,0,0,0,0,0,0,-1,0,0,0,0,0,0,0,0,0,0,0,0,0,0,0,0,0,0,0,0,-1,0,0,0,0,0,0,0,0,0,0,0,0,0,0,0,0,0,0,0,0,-1,0,0,0,0,0,0,0,0,0,0,0,0,0,0,0,0,0,0,0,0,-1,0,0,0,0,0,0,0,0,0,0,0,0,0,0,0,0,0,0,0,0,-1,0,0,0,0,0,0,0,0,0,0,0,0,0,0,0,0,0,0,0,0,-1,0,0,0,0,0,0,0,0,0,0,0,0,0,0,0,0,0,0,0,0,-1,0,0,0,0,0,0,0,0,0,0,0,0,0,0,0,0,0,0,0,0,-1,0,0,0,0,0,0,0,0,0,0,0,0,0,0,0,0,0,0,0,0,-1,0,0,0,0,0,0,0,0,0,0,0,0,0,0,0,0,0,0,0,0,-1,0,0,0,0,0,0,0,0,0,0,0,0,0,0,0,0,0,0,0,0,-1,0,0,0,0,0,0,0,0,0,0,0,0,0,0,0,0,0,0,0,0,0,0,0,0,0,0,0,0,0,0,0],"scaf":[[-1,-1,-1,-1],[-1,-1,-1,-1],[-1,-1,-1,-1],[-1,-1,-1,-1],[-1,-1,-1,-1],[-1,-1,-1,-1],[-1,-1,-1,-1],[39,8,39,258],[39,9,39,7],[39,10,39,8],[39,11,39,9],[39,12,39,10],[39,13,39,11],[39,14,39,12],[39,15,39,13],[36,15,39,14],[39,17,36,16],[39,18,39,16],[39,19,39,17],[39,20,39,18],[39,21,39,19],[39,22,39,20],[40,22,39,21],[39,24,40,23],[39,25,39,23],[39,26,39,24],[39,27,39,25],[39,28,39,26],[39,29,39,27],[39,30,39,28],[39,31,39,29],[39,32,39,30],[39,33,39,31],[39,34,39,32],[39,35,39,33],[39,36,39,34],[36,36,39,35],[39,38,36,37],[39,39,39,37],[39,40,39,38],[39,41,39,39],[39,42,39,40],[39,43,39,41],[40,43,39,42],[39,45,40,44],[39,46,39,44],[39,47,39,45],[39,48,39,46],[39,49,39,47],[39,50,39,48],[39,51,39,49],[39,52,39,50],[39,53,39,51],[39,54,39,52],[39,55,39,53],[39,56,39,54],[39,57,39,55],[36,57,39,56],[39,59,36,58],[39,60,39,58],[39,61,39,59],[39,62,39,60],[39,63,39,61],[39,64,39,62],[40,64,39,63],[39,66,40,65],[39,67,39,65],[39,68,39,66],[39,69,39,67],[39,70,39,68],[39,71,39,69],[39,72,39,70],[39,73,39,71],[39,74,39,72],[39,75,39,73],[39,76,39,74],[39,77,39,75],[39,78,39,76],[36,78,39,77],[39,80,36,79],[39,81,39,79],[39,82,39,80],[39,83,39,81],[39,84,39,82],[39,85,39,83],[40,85,39,84],[39,87,40,86],[39,88,39,86],[39,89,39,87],[39,90,39,88],[39,91,39,89],[39,92,39,90],[39,93,39,91],[39,94,39,92],[39,95,39,93],[39,96,39,94],[39,97,39,95],[39,98,39,96],[39,99,39,97],[36,99,39,98],[39,101,36,100],[39,102,39,100],[39,103,39,101],[39,104,39,102],[39,105,39,103],[39,106,39,104],[40,106,39,105],[39,108,40,107],[39,109,39,107],[39,110,39,108],[39,111,39,109],[39,112,39,110],[39,113,39,111],[39,114,39,112],[39,115,39,113],[39,116,39,114],[39,117,39,115],[39,118,39,116],[39,119,39,117],[39,120,39,118],[36,120,39,119],[39,122,36,121],[39,123,39,121],[39,124,39,122],[39,125,39,123],[39,126,39,124],[39,127,39,125],[40,127,39,126],[39,129,40,128],[39,130,39,128],[39,131,39,129],[39,132,39,130],[39,133,39,131],[39,134,39,132],[39,135,39,133],[39,136,39,134],[39,137,39,135],[39,138,39,136],[39,139,39,137],[39,140,39,138],[39,141,39,139],[36,141,39,140],[39,143,36,142],[39,144,39,142],[39,145,39,143],[39,146,39,144],[39,147,39,145],[39,148,39,146],[40,148,39,147],[39,150,40,149],[39,151,39,149],[39,152,39,150],[39,153,39,151],[39,154,39,152],[39,155,39,153],[39,156,39,154],[39,157,39,155],[39,158,39,156],[39,159,39,157],[39,160,39,158],[39,161,39,159],[39,162,39,160],[36,162,39,161],[39,164,36,163],[39,165,39,163],[39,166,39,164],[39,167,39,165],[39,168,39,166],[39,169,39,167],[40,169,39,168],[39,171,40,170],[39,172,39,170],[39,173,39,171],[39,174,39,172],[39,175,39,173],[39,176,39,174],[39,177,39,175],[39,178,39,176],[39,179,39,177],[39,180,39,178],[39,181,39,179],[39,182,39,180],[39,183,39,181],[36,183,39,182],[39,185,36,184],[39,186,39,184],[39,187,39,185],[39,188,39,186],[39,189,39,187],[39,190,39,188],[40,190,39,189],[39,192,40,191],[39,193,39,191],[39,194,39,192],[39,195,39,193],[39,196,39,194],[39,197,39,195],[39,198,39,196],[39,199,39,197],[39,200,39,198],[39,201,39,199],[39,202,39,200],[39,203,39,201],[39,204,39,202],[36,204,39,203],[39,206,36,205],[39,207,39,205],[39,208,39,206],[39,209,39,207],[39,210,39,208],[39,211,39,209],[40,211,39,210],[39,213,40,212],[39,214,39,212],[39,215,39,213],[39,216,39,214],[39,217,39,215],[39,218,39,216],[39,219,39,217],[39,220,39,218],[39,221,39,219],[39,222,39,220],[39,223,39,221],[39,224,39,222],[39,225,39,223],[36,225,39,224],[39,227,36,226],[39,228,39,226],[39,229,39,227],[39,230,39,228],[39,231,39,229],[39,232,39,230],[40,232,39,231],[39,234,40,233],[39,235,39,233],[39,236,39,234],[39,237,39,235],[39,238,39,236],[39,239,39,237],[39,240,39,238],[39,241,39,239],[39,242,39,240],[39,243,39,241],[39,244,39,242],[39,245,39,243],[39,246,39,244],[36,246,39,245],[39,248,36,247],[39,249,39,247],[39,250,39,248],[39,251,39,249],[39,252,39,250],[39,253,39,251],[40,253,39,252],[39,255,40,254],[39,256,39,254],[39,257,39,255],[39,258,39,256],[39,7,39,257],[-1,-1,-1,-1],[-1,-1,-1,-1],[-1,-1,-1,-1],[-1,-1,-1,-1],[-1,-1,-1,-1],[-1,-1,-1,-1],[-1,-1,-1,-1],[-1,-1,-1,-1],[-1,-1,-1,-1],[-1,-1,-1,-1],[-1,-1,-1,-1],[-1,-1,-1,-1],[-1,-1,-1,-1],[-1,-1,-1,-1]],"stap_colors":[[35,5749504],[77,5749504],[119,5749504],[161,5749504],[203,5749504],[245,5749504]],"num":39},{"row":11,"stap":[[-1,-1,-1,-1],[-1,-1,-1,-1],[-1,-1,-1,-1],[-1,-1,-1,-1],[-1,-1,-1,-1],[-1,-1,-1,-1],[-1,-1,-1,-1],[40,8,40,258],[40,9,40,7],[40,10,40,8],[40,11,40,9],[40,12,40,10],[40,13,40,11],[40,14,40,12],[40,15,40,13],[40,16,40,14],[40,17,40,15],[40,18,40,16],[40,19,40,17],[40,20,40,18],[40,21,40,19],[40,22,40,20],[40,23,40,21],[40,24,40,22],[40,25,40,23],[40,26,40,24],[40,27,40,25],[40,28,40,26],[40,29,40,27],[40,30,40,28],[40,31,40,29],[40,32,40,30],[40,33,40,31],[40,34,40,32],[-1,-1,40,33],[40,36,-1,-1],[40,37,40,35],[40,38,40,36],[40,39,40,37],[40,40,40,38],[40,41,40,39],[40,42,40,40],[40,43,40,41],[40,44,40,42],[40,45,40,43],[40,46,40,44],[40,47,40,45],[40,48,40,46],[40,49,40,47],[40,50,40,48],[40,51,40,49],[40,52,40,50],[40,53,40,51],[40,54,40,52],[40,55,40,53],[40,56,40,54],[40,57,40,55],[40,58,40,56],[40,59,40,57],[40,60,40,58],[40,61,40,59],[40,62,40,60],[40,63,40,61],[40,64,40,62],[40,65,40,63],[40,66,40,64],[40,67,40,65],[40,68,40,66],[40,69,40,67],[40,70,40,68],[40,71,40,69],[40,72,40,70],[40,73,40,71],[40,74,40,72],[40,75,40,73],[40,76,40,74],[-1,-1,40,75],[40,78,-1,-1],[40,79,40,77],[40,80,40,78],[40,81,40,79],[40,82,40,80],[40,83,40,81],[40,84,40,82],[40,85,40,83],[40,86,40,84],[40,87,40,85],[40,88,40,86],[40,89,40,87],[40,90,40,88],[40,91,40,89],[40,92,40,90],[40,93,40,91],[40,94,40,92],[40,95,40,93],[40,96,40,94],[40,97,40,95],[40,98,40,96],[40,99,40,97],[40,100,40,98],[40,101,40,99],[40,102,40,100],[40,103,40,101],[40,104,40,102],[40,105,40,103],[40,106,40,104],[40,107,40,105],[40,108,40,106],[40,109,40,107],[40,110,40,108],[40,111,40,109],[40,112,40,110],[40,113,40,111],[40,114,40,112],[40,115,40,113],[40,116,40,114],[40,117,40,115],[40,118,40,116],[-1,-1,40,117],[40,120,-1,-1],[40,121,40,119],[40,122,40,120],[40,123,40,121],[40,124,40,122],[40,125,40,123],[40,126,40,124],[40,127,40,125],[40,128,40,126],[40,129,40,127],[40,130,40,128],[40,131,40,129],[40,132,40,130],[40,133,40,131],[40,134,40,132],[40,135,40,133],[40,136,40,134],[40,137,40,135],[40,138,40,136],[40,139,40,137],[40,140,40,138],[40,141,40,139],[40,142,40,140],[40,143,40,141],[40,144,40,142],[40,145,40,143],[40,146,40,144],[40,147,40,145],[40,148,40,146],[40,149,40,147],[40,150,40,148],[40,151,40,149],[40,152,40,150],[40,153,40,151],[40,154,40,152],[40,155,40,153],[40,156,40,154],[40,157,40,155],[40,158,40,156],[40,159,40,157],[40,160,40,158],[-1,-1,40,159],[40,162,-1,-1],[40,163,40,161],[40,164,40,162],[40,165,40,163],[40,166,40,164],[40,167,40,165],[40,168,40,166],[40,169,40,167],[40,170,40,168],[40,171,40,169],[40,172,40,170],[40,173,40,171],[40,174,40,172],[40,175,40,173],[40,176,40,174],[40,177,40,175],[40,178,40,176],[40,179,40,177],[40,180,40,178],[40,181,40,179],[40,182,40,180],[40,183,40,181],[40,184,40,182],[40,185,40,183],[40,186,40,184],[40,187,40,185],[40,188,40,186],[40,189,40,187],[40,190,40,188],[40,191,40,189],[40,192,40,190],[40,193,40,191],[40,194,40,192],[40,195,40,193],[40,196,40,194],[40,197,40,195],[40,198,40,196],[40,199,40,197],[40,200,40,198],[40,201,40,199],[40,202,40,200],[-1,-1,40,201],[40,204,-1,-1],[40,205,40,203],[40,206,40,204],[40,207,40,205],[40,208,40,206],[40,209,40,207],[40,210,40,208],[40,211,40,209],[40,212,40,210],[40,213,40,211],[40,214,40,212],[40,215,40,213],[40,216,40,214],[40,217,40,215],[40,218,40,216],[40,219,40,217],[40,220,40,218],[40,221,40,219],[40,222,40,220],[40,223,40,221],[40,224,40,222],[40,225,40,223],[40,226,40,224],[40,227,40,225],[40,228,40,226],[40,229,40,227],[40,230,40,228],[40,231,40,229],[40,232,40,230],[40,233,40,231],[40,234,40,232],[40,235,40,233],[40,236,40,234],[40,237,40,235],[40,238,40,236],[40,239,40,237],[40,240,40,238],[40,241,40,239],[40,242,40,240],[40,243,40,241],[40,244,40,242],[-1,-1,40,243],[40,246,-1,-1],[40,247,40,245],[40,248,40,246],[40,249,40,247],[40,250,40,248],[40,251,40,249],[40,252,40,250],[40,253,40,251],[40,254,40,252],[40,255,40,253],[40,256,40,254],[40,257,40,255],[40,258,40,256],[40,7,40,257],[-1,-1,-1,-1],[-1,-1,-1,-1],[-1,-1,-1,-1],[-1,-1,-1,-1],[-1,-1,-1,-1],[-1,-1,-1,-1],[-1,-1,-1,-1],[-1,-1,-1,-1],[-1,-1,-1,-1],[-1,-1,-1,-1],[-1,-1,-1,-1],[-1,-1,-1,-1],[-1,-1,-1,-1],[-1,-1,-1,-1]],"loop":[0,0,0,0,0,0,0,0,0,0,1,0,0,0,0,0,0,0,0,0,0,0,0,0,1,0,0,0,0,0,0,0,0,0,0,0,0,0,1,0,0,0,0,0,0,0,0,0,0,0,0,0,1,0,0,0,0,0,0,0,0,0,0,0,0,0,1,0,0,0,0,0,0,0,0,0,0,0,0,0,1,0,0,0,0,0,0,0,0,0,0,0,0,0,1,0,0,0,0,0,0,0,0,0,0,0,0,0,1,0,0,0,0,0,0,0,0,0,0,0,0,0,1,0,0,0,0,0,0,0,0,0,0,0,0,0,1,0,0,0,0,0,0,0,0,0,0,0,0,0,1,0,0,0,0,0,0,0,0,0,0,0,0,0,1,0,0,0,0,0,0,0,0,0,0,0,0,0,1,0,0,0,0,0,0,0,0,0,0,0,0,0,1,0,0,0,0,0,0,0,0,0,0,0,0,0,1,0,0,0,0,0,0,0,0,0,0,0,0,0,1,0,0,0,0,0,0,0,0,0,0,0,0,0,1,0,0,0,0,0,0,0,0,0,0,0,0,0,1,0,0,0,0,0,0,0,0,0,0,0,0,0,0,0,0,0,0,0,0,0,0,0,0],"scafLoop":[],"col":9,"stapLoop":[],"skip":[0,0,0,0,0,0,0,0,0,0,0,0,0,0,0,0,0,0,0,0,0,0,0,0,0,0,0,0,0,0,0,0,0,0,0,0,0,0,0,0,0,0,0,0,0,0,0,0,0,0,0,0,0,0,0,0,0,0,0,0,0,0,0,0,0,0,0,0,0,0,0,0,0,0,0,0,0,0,0,0,0,0,0,0,0,0,0,0,0,0,0,0,0,0,0,0,0,0,0,0,0,0,0,0,0,0,0,0,0,0,0,0,0,0,0,0,0,0,0,0,0,0,0,0,0,0,0,0,0,0,0,0,0,0,0,0,0,0,0,0,0,0,0,0,0,0,0,0,0,0,0,0,0,0,0,0,0,0,0,0,0,0,0,0,0,0,0,0,0,0,0,0,0,0,0,0,0,0,0,0,0,0,0,0,0,0,0,0,0,0,0,0,0,0,0,0,0,0,0,0,0,0,0,0,0,0,0,0,0,0,0,0,0,0,0,0,0,0,0,0,0,0,0,0,0,0,0,0,0,0,0,0,0,0,0,0,0,0,0,0,0,0,0,0,0,0,0,0,0,0,0,0,0,0,0,0,0,0,0,0,0,0,0,0,0,0,0,0,0,0,0,0,0],"scaf":[[-1,-1,-1,-1],[-1,-1,-1,-1],[-1,-1,-1,-1],[-1,-1,-1,-1],[-1,-1,-1,-1],[-1,-1,-1,-1],[-1,-1,-1,-1],[40,258,40,8],[40,7,40,9],[40,8,40,10],[40,9,40,11],[40,10,40,12],[40,11,40,13],[40,12,40,14],[40,13,40,15],[40,14,43,15],[43,16,40,17],[40,16,40,18],[40,17,40,19],[40,18,40,20],[40,19,40,21],[40,20,40,22],[40,21,39,22],[39,23,40,24],[40,23,40,25],[40,24,40,26],[40,25,40,27],[40,26,40,28],[40,27,40,29],[40,28,40,30],[40,29,40,31],[40,30,40,32],[40,31,40,33],[40,32,40,34],[40,33,40,35],[40,34,40,36],[40,35,43,36],[43,37,40,38],[40,37,40,39],[40,38,40,40],[40,39,40,41],[40,40,40,42],[40,41,40,43],[40,42,39,43],[39,44,40,45],[40,44,40,46],[40,45,40,47],[40,46,40,48],[40,47,40,49],[40,48,40,50],[40,49,40,51],[40,50,40,52],[40,51,40,53],[40,52,40,54],[40,53,40,55],[40,54,40,56],[40,55,40,57],[40,56,43,57],[43,58,40,59],[40,58,40,60],[40,59,40,61],[40,60,40,62],[40,61,40,63],[40,62,40,64],[40,63,39,64],[39,65,40,66],[40,65,40,67],[40,66,40,68],[40,67,40,69],[40,68,40,70],[40,69,40,71],[40,70,40,72],[40,71,40,73],[40,72,40,74],[40,73,40,75],[40,74,40,76],[40,75,40,77],[40,76,40,78],[40,77,43,78],[43,79,40,80],[40,79,40,81],[40,80,40,82],[40,81,40,83],[40,82,40,84],[40,83,40,85],[40,84,39,85],[39,86,40,87],[40,86,40,88],[40,87,40,89],[40,88,40,90],[40,89,40,91],[40,90,40,92],[40,91,40,93],[40,92,40,94],[40,93,40,95],[40,94,40,96],[40,95,40,97],[40,96,40,98],[40,97,40,99],[40,98,43,99],[43,100,40,101],[40,100,40,102],[40,101,40,103],[40,102,40,104],[40,103,40,105],[40,104,40,106],[40,105,39,106],[39,107,40,108],[40,107,40,109],[40,108,40,110],[40,109,40,111],[40,110,40,112],[40,111,40,113],[40,112,40,114],[40,113,40,115],[40,114,40,116],[40,115,40,117],[40,116,40,118],[40,117,40,119],[40,118,40,120],[40,119,43,120],[43,121,40,122],[40,121,40,123],[40,122,40,124],[40,123,40,125],[40,124,40,126],[40,125,40,127],[40,126,39,127],[39,128,40,129],[40,128,40,130],[40,129,40,131],[40,130,40,132],[40,131,40,133],[40,132,40,134],[40,133,40,135],[40,134,40,136],[40,135,40,137],[40,136,40,138],[40,137,40,139],[40,138,40,140],[40,139,40,141],[40,140,43,141],[43,142,40,143],[40,142,40,144],[40,143,40,145],[40,144,40,146],[40,145,40,147],[40,146,40,148],[40,147,39,148],[39,149,40,150],[40,149,40,151],[40,150,40,152],[40,151,40,153],[40,152,40,154],[40,153,40,155],[40,154,40,156],[40,155,40,157],[40,156,40,158],[40,157,40,159],[40,158,40,160],[40,159,40,161],[40,160,40,162],[40,161,43,162],[43,163,40,164],[40,163,40,165],[40,164,40,166],[40,165,40,167],[40,166,40,168],[40,167,40,169],[40,168,39,169],[39,170,40,171],[40,170,40,172],[40,171,40,173],[40,172,40,174],[40,173,40,175],[40,174,40,176],[40,175,40,177],[40,176,40,178],[40,177,40,179],[40,178,40,180],[40,179,40,181],[40,180,40,182],[40,181,40,183],[40,182,43,183],[43,184,40,185],[40,184,40,186],[40,185,40,187],[40,186,40,188],[40,187,40,189],[40,188,40,190],[40,189,39,190],[39,191,40,192],[40,191,40,193],[40,192,40,194],[40,193,40,195],[40,194,40,196],[40,195,40,197],[40,196,40,198],[40,197,40,199],[40,198,40,200],[40,199,40,201],[40,200,40,202],[40,201,40,203],[40,202,40,204],[40,203,43,204],[43,205,40,206],[40,205,40,207],[40,206,40,208],[40,207,40,209],[40,208,40,210],[40,209,40,211],[40,210,39,211],[39,212,40,213],[40,212,40,214],[40,213,40,215],[40,214,40,216],[40,215,40,217],[40,216,40,218],[40,217,40,219],[40,218,40,220],[40,219,40,221],[40,220,40,222],[40,221,40,223],[40,222,40,224],[40,223,40,225],[40,224,43,225],[43,226,40,227],[40,226,40,228],[40,227,40,229],[40,228,40,230],[40,229,40,231],[40,230,40,232],[40,231,39,232],[39,233,40,234],[40,233,40,235],[40,234,40,236],[40,235,40,237],[40,236,40,238],[40,237,40,239],[40,238,40,240],[40,239,40,241],[40,240,40,242],[40,241,40,243],[40,242,40,244],[40,243,40,245],[40,244,40,246],[40,245,43,246],[43,247,40,248],[40,247,40,249],[40,248,40,250],[40,249,40,251],[40,250,40,252],[40,251,40,253],[40,252,39,253],[39,254,40,255],[40,254,40,256],[40,255,40,257],[40,256,40,258],[40,257,40,7],[-1,-1,-1,-1],[-1,-1,-1,-1],[-1,-1,-1,-1],[-1,-1,-1,-1],[-1,-1,-1,-1],[-1,-1,-1,-1],[-1,-1,-1,-1],[-1,-1,-1,-1],[-1,-1,-1,-1],[-1,-1,-1,-1],[-1,-1,-1,-1],[-1,-1,-1,-1],[-1,-1,-1,-1],[-1,-1,-1,-1]],"stap_colors":[[34,16225054],[76,16225054],[118,16225054],[160,16225054],[202,16225054],[244,16225054]],"num":40},{"row":12,"stap":[[-1,-1,-1,-1],[-1,-1,-1,-1],[-1,-1,-1,-1],[-1,-1,-1,-1],[-1,-1,-1,-1],[-1,-1,-1,-1],[-1,-1,-1,-1],[42,8,42,258],[42,9,42,7],[42,10,42,8],[42,11,42,9],[42,12,42,10],[42,13,42,11],[43,13,42,12],[42,15,43,14],[42,16,42,14],[42,17,42,15],[42,18,42,16],[42,19,42,17],[42,20,42,18],[42,21,42,19],[42,22,42,20],[42,23,42,21],[42,24,42,22],[42,25,42,23],[42,26,42,24],[42,27,42,25],[42,28,42,26],[42,29,42,27],[42,30,42,28],[42,31,42,29],[42,32,42,30],[42,33,42,31],[42,34,42,32],[-1,-1,42,33],[42,36,-1,-1],[42,37,42,35],[42,38,42,36],[42,39,42,37],[42,40,42,38],[42,41,42,39],[42,42,42,40],[42,43,42,41],[42,44,42,42],[42,45,42,43],[42,46,42,44],[42,47,42,45],[42,48,42,46],[42,49,42,47],[42,50,42,48],[42,51,42,49],[42,52,42,50],[42,53,42,51],[42,54,42,52],[42,55,42,53],[43,55,42,54],[42,57,43,56],[42,58,42,56],[42,59,42,57],[42,60,42,58],[42,61,42,59],[42,62,42,60],[42,63,42,61],[42,64,42,62],[42,65,42,63],[42,66,42,64],[42,67,42,65],[42,68,42,66],[42,69,42,67],[42,70,42,68],[42,71,42,69],[42,72,42,70],[42,73,42,71],[42,74,42,72],[42,75,42,73],[42,76,42,74],[-1,-1,42,75],[42,78,-1,-1],[42,79,42,77],[42,80,42,78],[42,81,42,79],[42,82,42,80],[42,83,42,81],[42,84,42,82],[42,85,42,83],[42,86,42,84],[42,87,42,85],[42,88,42,86],[42,89,42,87],[42,90,42,88],[42,91,42,89],[42,92,42,90],[42,93,42,91],[42,94,42,92],[42,95,42,93],[42,96,42,94],[42,97,42,95],[43,97,42,96],[42,99,43,98],[42,100,42,98],[42,101,42,99],[42,102,42,100],[42,103,42,101],[42,104,42,102],[42,105,42,103],[42,106,42,104],[42,107,42,105],[42,108,42,106],[42,109,42,107],[42,110,42,108],[42,111,42,109],[42,112,42,110],[42,113,42,111],[42,114,42,112],[42,115,42,113],[42,116,42,114],[42,117,42,115],[42,118,42,116],[-1,-1,42,117],[42,120,-1,-1],[42,121,42,119],[42,122,42,120],[42,123,42,121],[42,124,42,122],[42,125,42,123],[42,126,42,124],[42,127,42,125],[42,128,42,126],[42,129,42,127],[42,130,42,128],[42,131,42,129],[42,132,42,130],[42,133,42,131],[42,134,42,132],[42,135,42,133],[42,136,42,134],[42,137,42,135],[42,138,42,136],[42,139,42,137],[43,139,42,138],[42,141,43,140],[42,142,42,140],[42,143,42,141],[42,144,42,142],[42,145,42,143],[42,146,42,144],[42,147,42,145],[42,148,42,146],[42,149,42,147],[42,150,42,148],[42,151,42,149],[42,152,42,150],[42,153,42,151],[42,154,42,152],[42,155,42,153],[42,156,42,154],[42,157,42,155],[42,158,42,156],[42,159,42,157],[42,160,42,158],[-1,-1,42,159],[42,162,-1,-1],[42,163,42,161],[42,164,42,162],[42,165,42,163],[42,166,42,164],[42,167,42,165],[42,168,42,166],[42,169,42,167],[42,170,42,168],[42,171,42,169],[42,172,42,170],[42,173,42,171],[42,174,42,172],[42,175,42,173],[42,176,42,174],[42,177,42,175],[42,178,42,176],[42,179,42,177],[42,180,42,178],[42,181,42,179],[43,181,42,180],[42,183,43,182],[42,184,42,182],[42,185,42,183],[42,186,42,184],[42,187,42,185],[42,188,42,186],[42,189,42,187],[42,190,42,188],[42,191,42,189],[42,192,42,190],[42,193,42,191],[42,194,42,192],[42,195,42,193],[42,196,42,194],[42,197,42,195],[42,198,42,196],[42,199,42,197],[42,200,42,198],[42,201,42,199],[42,202,42,200],[-1,-1,42,201],[42,204,-1,-1],[42,205,42,203],[42,206,42,204],[42,207,42,205],[42,208,42,206],[42,209,42,207],[42,210,42,208],[42,211,42,209],[42,212,42,210],[42,213,42,211],[42,214,42,212],[42,215,42,213],[42,216,42,214],[42,217,42,215],[42,218,42,216],[42,219,42,217],[42,220,42,218],[42,221,42,219],[42,222,42,220],[42,223,42,221],[43,223,42,222],[42,225,43,224],[42,226,42,224],[42,227,42,225],[42,228,42,226],[42,229,42,227],[42,230,42,228],[42,231,42,229],[42,232,42,230],[42,233,42,231],[42,234,42,232],[42,235,42,233],[42,236,42,234],[42,237,42,235],[42,238,42,236],[42,239,42,237],[42,240,42,238],[42,241,42,239],[42,242,42,240],[42,243,42,241],[42,244,42,242],[-1,-1,42,243],[42,246,-1,-1],[42,247,42,245],[42,248,42,246],[42,249,42,247],[42,250,42,248],[42,251,42,249],[42,252,42,250],[42,253,42,251],[42,254,42,252],[42,255,42,253],[42,256,42,254],[42,257,42,255],[42,258,42,256],[42,7,42,257],[-1,-1,-1,-1],[-1,-1,-1,-1],[-1,-1,-1,-1],[-1,-1,-1,-1],[-1,-1,-1,-1],[-1,-1,-1,-1],[-1,-1,-1,-1],[-1,-1,-1,-1],[-1,-1,-1,-1],[-1,-1,-1,-1],[-1,-1,-1,-1],[-1,-1,-1,-1],[-1,-1,-1,-1],[-1,-1,-1,-1]],"loop":[0,0,0,0,0,0,0,0,0,0,0,0,0,0,0,0,0,0,0,0,0,0,0,0,0,0,0,0,0,0,0,0,0,0,0,0,0,0,0,0,0,0,0,0,0,0,0,0,0,0,0,0,0,0,0,0,0,0,0,0,0,0,0,0,0,0,0,0,0,0,0,0,0,0,0,0,0,0,0,0,0,0,0,0,0,0,0,0,0,0,0,0,0,0,0,0,0,0,0,0,0,0,0,0,0,0,0,0,0,0,0,0,0,0,0,0,0,0,0,0,0,0,0,0,0,0,0,0,0,0,0,0,0,0,0,0,0,0,0,0,0,0,0,0,0,0,0,0,0,0,0,0,0,0,0,0,0,0,0,0,0,0,0,0,0,0,0,0,0,0,0,0,0,0,0,0,0,0,0,0,0,0,0,0,0,0,0,0,0,0,0,0,0,0,0,0,0,0,0,0,0,0,0,0,0,0,0,0,0,0,0,0,0,0,0,0,0,0,0,0,0,0,0,0,0,0,0,0,0,0,0,0,0,0,0,0,0,0,0,0,0,0,0,0,0,0,0,0,0,0,0,0,0,0,0,0,0,0,0,0,0,0,0,0,0,0,0,0,0,0,0,0,0],"scafLoop":[],"col":8,"stapLoop":[],"skip":[0,0,0,0,0,0,0,0,0,-1,0,0,0,0,0,0,-1,0,-1,0,0,0,0,-1,0,-1,0,0,0,0,-1,0,0,0,0,0,0,-1,0,-1,0,0,0,0,-1,0,-1,0,0,0,0,-1,0,0,0,0,0,0,-1,0,-1,0,0,0,0,-1,0,-1,0,0,0,0,-1,0,0,0,0,0,0,-1,0,-1,0,0,0,0,-1,0,-1,0,0,0,0,-1,0,0,0,0,0,0,-1,0,-1,0,0,0,0,-1,0,-1,0,0,0,0,-1,0,0,0,0,0,0,-1,0,-1,0,0,0,0,-1,0,-1,0,0,0,0,-1,0,0,0,0,0,0,-1,0,-1,0,0,0,0,-1,0,-1,0,0,0,0,-1,0,0,0,0,0,0,-1,0,-1,0,0,0,0,-1,0,-1,0,0,0,0,-1,0,0,0,0,0,0,-1,0,-1,0,0,0,0,-1,0,-1,0,0,0,0,-1,0,0,0,0,0,0,-1,0,-1,0,0,0,0,-1,0,-1,0,0,0,0,-1,0,0,0,0,0,0,-1,0,-1,0,0,0,0,-1,0,-1,0,0,0,0,-1,0,0,0,0,0,0,-1,0,-1,0,0,0,0,-1,0,-1,0,0,0,0,0,0,0,0,0,0,0,0,0,0,0,0],"scaf":[[-1,-1,-1,-1],[-1,-1,-1,-1],[-1,-1,-1,-1],[-1,-1,-1,-1],[-1,-1,-1,-1],[-1,-1,-1,-1],[-1,-1,-1,-1],[42,258,42,8],[42,7,42,9],[42,8,42,10],[42,9,42,11],[42,10,42,12],[42,11,42,13],[42,12,42,14],[42,13,42,15],[42,14,42,16],[42,15,42,17],[42,16,42,18],[42,17,42,19],[42,18,42,20],[42,19,42,21],[42,20,42,22],[42,21,42,23],[42,22,42,24],[42,23,42,25],[42,24,42,26],[42,25,42,27],[42,26,42,28],[42,27,42,29],[42,28,42,30],[42,29,42,31],[42,30,42,32],[42,31,42,33],[42,32,42,34],[42,33,42,35],[42,34,42,36],[42,35,42,37],[42,36,42,38],[42,37,42,39],[42,38,42,40],[42,39,42,41],[42,40,42,42],[42,41,42,43],[42,42,42,44],[42,43,42,45],[42,44,-1,-1],[-1,-1,42,47],[42,46,42,48],[42,47,42,49],[42,48,42,50],[42,49,42,51],[42,50,42,52],[42,51,42,53],[42,52,42,54],[42,53,42,55],[42,54,42,56],[42,55,42,57],[42,56,42,58],[42,57,42,59],[42,58,42,60],[42,59,42,61],[42,60,42,62],[42,61,42,63],[42,62,42,64],[42,63,42,65],[42,64,42,66],[42,65,42,67],[42,66,42,68],[42,67,42,69],[42,68,42,70],[42,69,42,71],[42,70,42,72],[42,71,42,73],[42,72,42,74],[42,73,42,75],[42,74,42,76],[42,75,42,77],[42,76,42,78],[42,77,42,79],[42,78,42,80],[42,79,42,81],[42,80,42,82],[42,81,42,83],[42,82,42,84],[42,83,42,85],[42,84,42,86],[42,85,42,87],[42,86,-1,-1],[-1,-1,42,89],[42,88,42,90],[42,89,42,91],[42,90,42,92],[42,91,42,93],[42,92,42,94],[42,93,42,95],[42,94,42,96],[42,95,42,97],[42,96,42,98],[42,97,42,99],[42,98,42,100],[42,99,42,101],[42,100,42,102],[42,101,42,103],[42,102,42,104],[42,103,42,105],[42,104,42,106],[42,105,42,107],[42,106,42,108],[42,107,42,109],[42,108,42,110],[42,109,42,111],[42,110,42,112],[42,111,42,113],[42,112,42,114],[42,113,42,115],[42,114,42,116],[42,115,42,117],[42,116,42,118],[42,117,42,119],[42,118,42,120],[42,119,42,121],[42,120,42,122],[42,121,42,123],[42,122,42,124],[42,123,42,125],[42,124,42,126],[42,125,42,127],[42,126,42,128],[42,127,42,129],[42,128,-1,-1],[-1,-1,42,131],[42,130,42,132],[42,131,42,133],[42,132,42,134],[42,133,42,135],[42,134,42,136],[42,135,42,137],[42,136,42,138],[42,137,42,139],[42,138,42,140],[42,139,42,141],[42,140,42,142],[42,141,42,143],[42,142,42,144],[42,143,42,145],[42,144,42,146],[42,145,42,147],[42,146,42,148],[42,147,42,149],[42,148,42,150],[42,149,42,151],[42,150,42,152],[42,151,42,153],[42,152,42,154],[42,153,42,155],[42,154,42,156],[42,155,42,157],[42,156,42,158],[42,157,42,159],[42,158,42,160],[42,159,42,161],[42,160,42,162],[42,161,42,163],[42,162,42,164],[42,163,42,165],[42,164,42,166],[42,165,42,167],[42,166,42,168],[42,167,42,169],[42,168,42,170],[42,169,42,171],[42,170,-1,-1],[-1,-1,42,173],[42,172,42,174],[42,173,42,175],[42,174,42,176],[42,175,42,177],[42,176,42,178],[42,177,42,179],[42,178,42,180],[42,179,42,181],[42,180,42,182],[42,181,42,183],[42,182,42,184],[42,183,42,185],[42,184,42,186],[42,185,42,187],[42,186,42,188],[42,187,42,189],[42,188,42,190],[42,189,42,191],[42,190,42,192],[42,191,42,193],[42,192,42,194],[42,193,42,195],[42,194,42,196],[42,195,42,197],[42,196,42,198],[42,197,42,199],[42,198,42,200],[42,199,42,201],[42,200,42,202],[42,201,42,203],[42,202,42,204],[42,203,42,205],[42,204,42,206],[42,205,42,207],[42,206,42,208],[42,207,42,209],[42,208,42,210],[42,209,42,211],[42,210,42,212],[42,211,42,213],[42,212,-1,-1],[-1,-1,42,215],[42,214,42,216],[42,215,42,217],[42,216,42,218],[42,217,42,219],[42,218,42,220],[42,219,42,221],[42,220,42,222],[42,221,42,223],[42,222,42,224],[42,223,42,225],[42,224,42,226],[42,225,42,227],[42,226,42,228],[42,227,42,229],[42,228,42,230],[42,229,42,231],[42,230,42,232],[42,231,42,233],[42,232,42,234],[42,233,42,235],[42,234,42,236],[42,235,42,237],[42,236,42,238],[42,237,42,239],[42,238,42,240],[42,239,42,241],[42,240,42,242],[42,241,42,243],[42,242,42,244],[42,243,42,245],[42,244,42,246],[42,245,42,247],[42,246,42,248],[42,247,42,249],[42,248,42,250],[42,249,42,251],[42,250,42,252],[42,251,42,253],[42,252,42,254],[42,253,42,255],[42,254,-1,-1],[-1,-1,42,257],[42,256,42,258],[42,257,42,7],[-1,-1,-1,-1],[-1,-1,-1,-1],[-1,-1,-1,-1],[-1,-1,-1,-1],[-1,-1,-1,-1],[-1,-1,-1,-1],[-1,-1,-1,-1],[-1,-1,-1,-1],[-1,-1,-1,-1],[-1,-1,-1,-1],[-1,-1,-1,-1],[-1,-1,-1,-1],[-1,-1,-1,-1],[-1,-1,-1,-1]],"stap_colors":[[34,5749504],[76,5749504],[118,5749504],[160,5749504],[202,5749504],[244,5749504]],"num":42},{"row":11,"stap":[[-1,-1,-1,-1],[-1,-1,-1,-1],[-1,-1,-1,-1],[-1,-1,-1,-1],[-1,-1,-1,-1],[-1,-1,-1,-1],[-1,-1,-1,-1],[43,258,43,8],[43,7,43,9],[43,8,43,10],[43,9,43,11],[43,10,43,12],[43,11,43,13],[43,12,42,13],[42,14,43,15],[43,14,43,16],[43,15,43,17],[43,16,43,18],[43,17,43,19],[43,18,43,20],[43,19,43,21],[43,20,43,22],[43,21,43,23],[43,22,43,24],[43,23,43,25],[43,24,43,26],[43,25,43,27],[43,26,43,28],[43,27,43,29],[43,28,43,30],[43,29,43,31],[43,30,43,32],[43,31,43,33],[43,32,43,34],[43,33,-1,-1],[-1,-1,43,36],[43,35,43,37],[43,36,43,38],[43,37,43,39],[43,38,43,40],[43,39,43,41],[43,40,43,42],[43,41,43,43],[43,42,43,44],[43,43,43,45],[43,44,43,46],[43,45,43,47],[43,46,43,48],[43,47,43,49],[43,48,43,50],[43,49,43,51],[43,50,43,52],[43,51,43,53],[43,52,43,54],[43,53,43,55],[43,54,42,55],[42,56,43,57],[43,56,43,58],[43,57,43,59],[43,58,43,60],[43,59,43,61],[43,60,43,62],[43,61,43,63],[43,62,43,64],[43,63,43,65],[43,64,43,66],[43,65,43,67],[43,66,43,68],[43,67,43,69],[43,68,43,70],[43,69,43,71],[43,70,43,72],[43,71,43,73],[43,72,43,74],[43,73,43,75],[43,74,43,76],[43,75,-1,-1],[-1,-1,43,78],[43,77,43,79],[43,78,43,80],[43,79,43,81],[43,80,43,82],[43,81,43,83],[43,82,43,84],[43,83,43,85],[43,84,43,86],[43,85,43,87],[43,86,43,88],[43,87,43,89],[43,88,43,90],[43,89,43,91],[43,90,43,92],[43,91,43,93],[43,92,43,94],[43,93,43,95],[43,94,43,96],[43,95,43,97],[43,96,42,97],[42,98,43,99],[43,98,43,100],[43,99,43,101],[43,100,43,102],[43,101,43,103],[43,102,43,104],[43,103,43,105],[43,104,43,106],[43,105,43,107],[43,106,43,108],[43,107,43,109],[43,108,43,110],[43,109,43,111],[43,110,43,112],[43,111,43,113],[43,112,43,114],[43,113,43,115],[43,114,43,116],[43,115,43,117],[43,116,43,118],[43,117,-1,-1],[-1,-1,43,120],[43,119,43,121],[43,120,43,122],[43,121,43,123],[43,122,43,124],[43,123,43,125],[43,124,43,126],[43,125,43,127],[43,126,43,128],[43,127,43,129],[43,128,43,130],[43,129,43,131],[43,130,43,132],[43,131,43,133],[43,132,43,134],[43,133,43,135],[43,134,43,136],[43,135,43,137],[43,136,43,138],[43,137,43,139],[43,138,42,139],[42,140,43,141],[43,140,43,142],[43,141,43,143],[43,142,43,144],[43,143,43,145],[43,144,43,146],[43,145,43,147],[43,146,43,148],[43,147,43,149],[43,148,43,150],[43,149,43,151],[43,150,43,152],[43,151,43,153],[43,152,43,154],[43,153,43,155],[43,154,43,156],[43,155,43,157],[43,156,43,158],[43,157,43,159],[43,158,43,160],[43,159,-1,-1],[-1,-1,43,162],[43,161,43,163],[43,162,43,164],[43,163,43,165],[43,164,43,166],[43,165,43,167],[43,166,43,168],[43,167,43,169],[43,168,43,170],[43,169,43,171],[43,170,43,172],[43,171,43,173],[43,172,43,174],[43,173,43,175],[43,174,43,176],[43,175,43,177],[43,176,43,178],[43,177,43,179],[43,178,43,180],[43,179,43,181],[43,180,42,181],[42,182,43,183],[43,182,43,184],[43,183,43,185],[43,184,43,186],[43,185,43,187],[43,186,43,188],[43,187,43,189],[43,188,43,190],[43,189,43,191],[43,190,43,192],[43,191,43,193],[43,192,43,194],[43,193,43,195],[43,194,43,196],[43,195,43,197],[43,196,43,198],[43,197,43,199],[43,198,43,200],[43,199,43,201],[43,200,43,202],[43,201,-1,-1],[-1,-1,43,204],[43,203,43,205],[43,204,43,206],[43,205,43,207],[43,206,43,208],[43,207,43,209],[43,208,43,210],[43,209,43,211],[43,210,43,212],[43,211,43,213],[43,212,43,214],[43,213,43,215],[43,214,43,216],[43,215,43,217],[43,216,43,218],[43,217,43,219],[43,218,43,220],[43,219,43,221],[43,220,43,222],[43,221,43,223],[43,222,42,223],[42,224,43,225],[43,224,43,226],[43,225,43,227],[43,226,43,228],[43,227,43,229],[43,228,43,230],[43,229,43,231],[43,230,43,232],[43,231,43,233],[43,232,43,234],[43,233,43,235],[43,234,43,236],[43,235,43,237],[43,236,43,238],[43,237,43,239],[43,238,43,240],[43,239,43,241],[43,240,43,242],[43,241,43,243],[43,242,43,244],[43,243,-1,-1],[-1,-1,43,246],[43,245,43,247],[43,246,43,248],[43,247,43,249],[43,248,43,250],[43,249,43,251],[43,250,43,252],[43,251,43,253],[43,252,43,254],[43,253,43,255],[43,254,43,256],[43,255,43,257],[43,256,43,258],[43,257,43,7],[-1,-1,-1,-1],[-1,-1,-1,-1],[-1,-1,-1,-1],[-1,-1,-1,-1],[-1,-1,-1,-1],[-1,-1,-1,-1],[-1,-1,-1,-1],[-1,-1,-1,-1],[-1,-1,-1,-1],[-1,-1,-1,-1],[-1,-1,-1,-1],[-1,-1,-1,-1],[-1,-1,-1,-1],[-1,-1,-1,-1]],"loop":[0,0,0,0,0,0,0,0,0,0,0,0,0,0,0,0,0,0,0,0,0,0,0,0,0,0,0,0,0,0,0,0,0,0,0,0,0,0,0,0,0,0,0,0,0,0,0,0,0,0,0,0,0,0,0,0,0,0,0,0,0,0,0,0,0,0,0,0,0,0,0,0,0,0,0,0,0,0,0,0,0,0,0,0,0,0,0,0,0,0,0,0,0,0,0,0,0,0,0,0,0,0,0,0,0,0,0,0,0,0,0,0,0,0,0,0,0,0,0,0,0,0,0,0,0,0,0,0,0,0,0,0,0,0,0,0,0,0,0,0,0,0,0,0,0,0,0,0,0,0,0,0,0,0,0,0,0,0,0,0,0,0,0,0,0,0,0,0,0,0,0,0,0,0,0,0,0,0,0,0,0,0,0,0,0,0,0,0,0,0,0,0,0,0,0,0,0,0,0,0,0,0,0,0,0,0,0,0,0,0,0,0,0,0,0,0,0,0,0,0,0,0,0,0,0,0,0,0,0,0,0,0,0,0,0,0,0,0,0,0,0,0,0,0,0,0,0,0,0,0,0,0,0,0,0,0,0,0,0,0,0,0,0,0,0,0,0,0,0,0,0,0,0],"scafLoop":[],"col":8,"stapLoop":[],"skip":[0,0,0,0,0,0,0,0,0,0,-1,0,0,0,0,0,0,0,0,0,0,0,0,0,0,0,0,0,0,0,0,-1,0,0,0,0,0,0,0,0,0,0,0,0,0,0,0,0,0,0,0,0,-1,0,0,0,0,0,0,0,0,0,0,0,0,0,0,0,0,0,0,0,0,-1,0,0,0,0,0,0,0,0,0,0,0,0,0,0,0,0,0,0,0,0,-1,0,0,0,0,0,0,0,0,0,0,0,0,0,0,0,0,0,0,0,0,-1,0,0,0,0,0,0,0,0,0,0,0,0,0,0,0,0,0,0,0,0,-1,0,0,0,0,0,0,0,0,0,0,0,0,0,0,0,0,0,0,0,0,-1,0,0,0,0,0,0,0,0,0,0,0,0,0,0,0,0,0,0,0,0,-1,0,0,0,0,0,0,0,0,0,0,0,0,0,0,0,0,0,0,0,0,-1,0,0,0,0,0,0,0,0,0,0,0,0,0,0,0,0,0,0,0,0,-1,0,0,0,0,0,0,0,0,0,0,0,0,0,0,0,0,0,0,0,0,-1,0,0,0,0,0,0,0,0,0,0,0,0,0,0,0,0,0,0,0,0,0,0,0,0,0,0,0,0,0,0,0],"scaf":[[-1,-1,-1,-1],[-1,-1,-1,-1],[-1,-1,-1,-1],[-1,-1,-1,-1],[-1,-1,-1,-1],[-1,-1,-1,-1],[-1,-1,-1,-1],[43,8,43,258],[43,9,43,7],[43,10,43,8],[43,11,43,9],[43,12,43,10],[43,13,43,11],[43,14,43,12],[43,15,43,13],[40,15,43,14],[43,17,40,16],[43,18,43,16],[43,19,43,17],[43,20,43,18],[43,21,43,19],[43,22,43,20],[44,22,43,21],[43,24,44,23],[43,25,43,23],[43,26,43,24],[43,27,43,25],[43,28,43,26],[43,29,43,27],[43,30,43,28],[43,31,43,29],[43,32,43,30],[43,33,43,31],[43,34,43,32],[43,35,43,33],[43,36,43,34],[40,36,43,35],[43,38,40,37],[43,39,43,37],[43,40,43,38],[43,41,43,39],[43,42,43,40],[43,43,43,41],[44,43,43,42],[43,45,44,44],[43,46,43,44],[43,47,43,45],[43,48,43,46],[43,49,43,47],[43,50,43,48],[43,51,43,49],[43,52,43,50],[43,53,43,51],[43,54,43,52],[43,55,43,53],[43,56,43,54],[43,57,43,55],[40,57,43,56],[43,59,40,58],[43,60,43,58],[43,61,43,59],[43,62,43,60],[43,63,43,61],[43,64,43,62],[44,64,43,63],[43,66,44,65],[43,67,43,65],[43,68,43,66],[43,69,43,67],[43,70,43,68],[43,71,43,69],[43,72,43,70],[43,73,43,71],[43,74,43,72],[43,75,43,73],[43,76,43,74],[43,77,43,75],[43,78,43,76],[40,78,43,77],[43,80,40,79],[43,81,43,79],[43,82,43,80],[43,83,43,81],[43,84,43,82],[43,85,43,83],[44,85,43,84],[43,87,44,86],[43,88,43,86],[43,89,43,87],[43,90,43,88],[43,91,43,89],[43,92,43,90],[43,93,43,91],[43,94,43,92],[43,95,43,93],[43,96,43,94],[43,97,43,95],[43,98,43,96],[43,99,43,97],[40,99,43,98],[43,101,40,100],[43,102,43,100],[43,103,43,101],[43,104,43,102],[43,105,43,103],[43,106,43,104],[44,106,43,105],[43,108,44,107],[43,109,43,107],[43,110,43,108],[43,111,43,109],[43,112,43,110],[43,113,43,111],[43,114,43,112],[43,115,43,113],[43,116,43,114],[43,117,43,115],[43,118,43,116],[43,119,43,117],[43,120,43,118],[40,120,43,119],[43,122,40,121],[43,123,43,121],[43,124,43,122],[43,125,43,123],[43,126,43,124],[43,127,43,125],[44,127,43,126],[43,129,44,128],[43,130,43,128],[43,131,43,129],[43,132,43,130],[43,133,43,131],[43,134,43,132],[43,135,43,133],[43,136,43,134],[43,137,43,135],[43,138,43,136],[43,139,43,137],[43,140,43,138],[43,141,43,139],[40,141,43,140],[43,143,40,142],[43,144,43,142],[43,145,43,143],[43,146,43,144],[43,147,43,145],[43,148,43,146],[44,148,43,147],[43,150,44,149],[43,151,43,149],[43,152,43,150],[43,153,43,151],[43,154,43,152],[43,155,43,153],[43,156,43,154],[43,157,43,155],[43,158,43,156],[43,159,43,157],[43,160,43,158],[43,161,43,159],[43,162,43,160],[40,162,43,161],[43,164,40,163],[43,165,43,163],[43,166,43,164],[43,167,43,165],[43,168,43,166],[43,169,43,167],[44,169,43,168],[43,171,44,170],[43,172,43,170],[43,173,43,171],[43,174,43,172],[43,175,43,173],[43,176,43,174],[43,177,43,175],[43,178,43,176],[43,179,43,177],[43,180,43,178],[43,181,43,179],[43,182,43,180],[43,183,43,181],[40,183,43,182],[43,185,40,184],[43,186,43,184],[43,187,43,185],[43,188,43,186],[43,189,43,187],[43,190,43,188],[44,190,43,189],[43,192,44,191],[43,193,43,191],[43,194,43,192],[43,195,43,193],[43,196,43,194],[43,197,43,195],[43,198,43,196],[43,199,43,197],[43,200,43,198],[43,201,43,199],[43,202,43,200],[43,203,43,201],[43,204,43,202],[40,204,43,203],[43,206,40,205],[43,207,43,205],[43,208,43,206],[43,209,43,207],[43,210,43,208],[43,211,43,209],[44,211,43,210],[43,213,44,212],[43,214,43,212],[43,215,43,213],[43,216,43,214],[43,217,43,215],[43,218,43,216],[43,219,43,217],[43,220,43,218],[43,221,43,219],[43,222,43,220],[43,223,43,221],[43,224,43,222],[43,225,43,223],[40,225,43,224],[43,227,40,226],[43,228,43,226],[43,229,43,227],[43,230,43,228],[43,231,43,229],[43,232,43,230],[44,232,43,231],[43,234,44,233],[43,235,43,233],[43,236,43,234],[43,237,43,235],[43,238,43,236],[43,239,43,237],[43,240,43,238],[43,241,43,239],[43,242,43,240],[43,243,43,241],[43,244,43,242],[43,245,43,243],[43,246,43,244],[40,246,43,245],[43,248,40,247],[43,249,43,247],[43,250,43,248],[43,251,43,249],[43,252,43,250],[43,253,43,251],[44,253,43,252],[43,255,44,254],[43,256,43,254],[43,257,43,255],[43,258,43,256],[43,7,43,257],[-1,-1,-1,-1],[-1,-1,-1,-1],[-1,-1,-1,-1],[-1,-1,-1,-1],[-1,-1,-1,-1],[-1,-1,-1,-1],[-1,-1,-1,-1],[-1,-1,-1,-1],[-1,-1,-1,-1],[-1,-1,-1,-1],[-1,-1,-1,-1],[-1,-1,-1,-1],[-1,-1,-1,-1],[-1,-1,-1,-1]],"stap_colors":[[35,5749504],[77,5749504],[119,5749504],[161,5749504],[203,5749504],[245,5749504]],"num":43},{"row":11,"stap":[[-1,-1,-1,-1],[-1,-1,-1,-1],[-1,-1,-1,-1],[-1,-1,-1,-1],[-1,-1,-1,-1],[-1,-1,-1,-1],[-1,-1,-1,-1],[44,8,44,258],[44,9,44,7],[44,10,44,8],[44,11,44,9],[44,12,44,10],[44,13,44,11],[-1,-1,44,12],[44,15,-1,-1],[44,16,44,14],[44,17,44,15],[44,18,44,16],[44,19,44,17],[44,20,44,18],[44,21,44,19],[44,22,44,20],[44,23,44,21],[44,24,44,22],[44,25,44,23],[44,26,44,24],[44,27,44,25],[44,28,44,26],[44,29,44,27],[44,30,44,28],[44,31,44,29],[44,32,44,30],[44,33,44,31],[44,34,44,32],[44,35,44,33],[44,36,44,34],[44,37,44,35],[44,38,44,36],[44,39,44,37],[44,40,44,38],[44,41,44,39],[44,42,44,40],[44,43,44,41],[44,44,44,42],[44,45,44,43],[44,46,44,44],[44,47,44,45],[44,48,44,46],[44,49,44,47],[44,50,44,48],[44,51,44,49],[44,52,44,50],[44,53,44,51],[44,54,44,52],[44,55,44,53],[-1,-1,44,54],[44,57,-1,-1],[44,58,44,56],[44,59,44,57],[44,60,44,58],[44,61,44,59],[44,62,44,60],[44,63,44,61],[44,64,44,62],[44,65,44,63],[44,66,44,64],[44,67,44,65],[44,68,44,66],[44,69,44,67],[44,70,44,68],[44,71,44,69],[44,72,44,70],[44,73,44,71],[44,74,44,72],[44,75,44,73],[44,76,44,74],[44,77,44,75],[44,78,44,76],[44,79,44,77],[44,80,44,78],[44,81,44,79],[44,82,44,80],[44,83,44,81],[44,84,44,82],[44,85,44,83],[44,86,44,84],[44,87,44,85],[44,88,44,86],[44,89,44,87],[44,90,44,88],[44,91,44,89],[44,92,44,90],[44,93,44,91],[44,94,44,92],[44,95,44,93],[44,96,44,94],[44,97,44,95],[-1,-1,44,96],[44,99,-1,-1],[44,100,44,98],[44,101,44,99],[44,102,44,100],[44,103,44,101],[44,104,44,102],[44,105,44,103],[44,106,44,104],[44,107,44,105],[44,108,44,106],[44,109,44,107],[44,110,44,108],[44,111,44,109],[44,112,44,110],[44,113,44,111],[44,114,44,112],[44,115,44,113],[44,116,44,114],[44,117,44,115],[44,118,44,116],[44,119,44,117],[44,120,44,118],[44,121,44,119],[44,122,44,120],[44,123,44,121],[44,124,44,122],[44,125,44,123],[44,126,44,124],[44,127,44,125],[44,128,44,126],[44,129,44,127],[44,130,44,128],[44,131,44,129],[44,132,44,130],[44,133,44,131],[44,134,44,132],[44,135,44,133],[44,136,44,134],[44,137,44,135],[44,138,44,136],[44,139,44,137],[-1,-1,44,138],[44,141,-1,-1],[44,142,44,140],[44,143,44,141],[44,144,44,142],[44,145,44,143],[44,146,44,144],[44,147,44,145],[44,148,44,146],[44,149,44,147],[44,150,44,148],[44,151,44,149],[44,152,44,150],[44,153,44,151],[44,154,44,152],[44,155,44,153],[44,156,44,154],[44,157,44,155],[44,158,44,156],[44,159,44,157],[44,160,44,158],[44,161,44,159],[44,162,44,160],[44,163,44,161],[44,164,44,162],[44,165,44,163],[44,166,44,164],[44,167,44,165],[44,168,44,166],[44,169,44,167],[44,170,44,168],[44,171,44,169],[44,172,44,170],[44,173,44,171],[44,174,44,172],[44,175,44,173],[44,176,44,174],[44,177,44,175],[44,178,44,176],[44,179,44,177],[44,180,44,178],[44,181,44,179],[-1,-1,44,180],[44,183,-1,-1],[44,184,44,182],[44,185,44,183],[44,186,44,184],[44,187,44,185],[44,188,44,186],[44,189,44,187],[44,190,44,188],[44,191,44,189],[44,192,44,190],[44,193,44,191],[44,194,44,192],[44,195,44,193],[44,196,44,194],[44,197,44,195],[44,198,44,196],[44,199,44,197],[44,200,44,198],[44,201,44,199],[44,202,44,200],[44,203,44,201],[44,204,44,202],[44,205,44,203],[44,206,44,204],[44,207,44,205],[44,208,44,206],[44,209,44,207],[44,210,44,208],[44,211,44,209],[44,212,44,210],[44,213,44,211],[44,214,44,212],[44,215,44,213],[44,216,44,214],[44,217,44,215],[44,218,44,216],[44,219,44,217],[44,220,44,218],[44,221,44,219],[44,222,44,220],[44,223,44,221],[-1,-1,44,222],[44,225,-1,-1],[44,226,44,224],[44,227,44,225],[44,228,44,226],[44,229,44,227],[44,230,44,228],[44,231,44,229],[44,232,44,230],[44,233,44,231],[44,234,44,232],[44,235,44,233],[44,236,44,234],[44,237,44,235],[44,238,44,236],[44,239,44,237],[44,240,44,238],[44,241,44,239],[44,242,44,240],[44,243,44,241],[44,244,44,242],[44,245,44,243],[44,246,44,244],[44,247,44,245],[44,248,44,246],[44,249,44,247],[44,250,44,248],[44,251,44,249],[44,252,44,250],[44,253,44,251],[44,254,44,252],[44,255,44,253],[44,256,44,254],[44,257,44,255],[44,258,44,256],[44,7,44,257],[-1,-1,-1,-1],[-1,-1,-1,-1],[-1,-1,-1,-1],[-1,-1,-1,-1],[-1,-1,-1,-1],[-1,-1,-1,-1],[-1,-1,-1,-1],[-1,-1,-1,-1],[-1,-1,-1,-1],[-1,-1,-1,-1],[-1,-1,-1,-1],[-1,-1,-1,-1],[-1,-1,-1,-1],[-1,-1,-1,-1]],"loop":[0,0,0,0,0,0,0,0,0,0,1,0,0,0,0,0,0,0,0,0,0,0,0,0,1,0,0,0,0,0,0,0,0,0,0,0,0,0,1,0,0,0,0,0,0,0,0,0,0,0,0,0,1,0,0,0,0,0,0,0,0,0,0,0,0,0,1,0,0,0,0,0,0,0,0,0,0,0,0,0,1,0,0,0,0,0,0,0,0,0,0,0,0,0,1,0,0,0,0,0,0,0,0,0,0,0,0,0,1,0,0,0,0,0,0,0,0,0,0,0,0,0,1,0,0,0,0,0,0,0,0,0,0,0,0,0,1,0,0,0,0,0,0,0,0,0,0,0,0,0,1,0,0,0,0,0,0,0,0,0,0,0,0,0,1,0,0,0,0,0,0,0,0,0,0,0,0,0,1,0,0,0,0,0,0,0,0,0,0,0,0,0,1,0,0,0,0,0,0,0,0,0,0,0,0,0,1,0,0,0,0,0,0,0,0,0,0,0,0,0,1,0,0,0,0,0,0,0,0,0,0,0,0,0,1,0,0,0,0,0,0,0,0,0,0,0,0,0,1,0,0,0,0,0,0,0,0,0,0,0,0,0,0,0,0,0,0,0,0,0,0,0,0],"scafLoop":[],"col":7,"stapLoop":[],"skip":[0,0,0,0,0,0,0,0,0,0,0,0,0,0,0,0,0,0,0,0,0,0,0,0,0,0,0,0,0,0,0,0,0,0,0,0,0,0,0,0,0,0,0,0,0,0,0,0,0,0,0,0,0,0,0,0,0,0,0,0,0,0,0,0,0,0,0,0,0,0,0,0,0,0,0,0,0,0,0,0,0,0,0,0,0,0,0,0,0,0,0,0,0,0,0,0,0,0,0,0,0,0,0,0,0,0,0,0,0,0,0,0,0,0,0,0,0,0,0,0,0,0,0,0,0,0,0,0,0,0,0,0,0,0,0,0,0,0,0,0,0,0,0,0,0,0,0,0,0,0,0,0,0,0,0,0,0,0,0,0,0,0,0,0,0,0,0,0,0,0,0,0,0,0,0,0,0,0,0,0,0,0,0,0,0,0,0,0,0,0,0,0,0,0,0,0,0,0,0,0,0,0,0,0,0,0,0,0,0,0,0,0,0,0,0,0,0,0,0,0,0,0,0,0,0,0,0,0,0,0,0,0,0,0,0,0,0,0,0,0,0,0,0,0,0,0,0,0,0,0,0,0,0,0,0,0,0,0,0,0,0,0,0,0,0,0,0,0,0,0,0,0,0],"scaf":[[-1,-1,-1,-1],[-1,-1,-1,-1],[-1,-1,-1,-1],[-1,-1,-1,-1],[-1,-1,-1,-1],[-1,-1,-1,-1],[-1,-1,-1,-1],[44,258,44,8],[44,7,44,9],[44,8,44,10],[44,9,44,11],[44,10,44,12],[44,11,44,13],[44,12,44,14],[44,13,44,15],[44,14,47,15],[47,16,44,17],[44,16,44,18],[44,17,44,19],[44,18,44,20],[44,19,44,21],[44,20,44,22],[44,21,43,22],[43,23,44,24],[44,23,44,25],[44,24,44,26],[44,25,44,27],[44,26,44,28],[44,27,44,29],[44,28,44,30],[44,29,44,31],[44,30,44,32],[44,31,44,33],[44,32,44,34],[44,33,44,35],[44,34,44,36],[44,35,47,36],[47,37,44,38],[44,37,44,39],[44,38,44,40],[44,39,44,41],[44,40,44,42],[44,41,44,43],[44,42,43,43],[43,44,44,45],[44,44,44,46],[44,45,44,47],[44,46,44,48],[44,47,44,49],[44,48,44,50],[44,49,44,51],[44,50,44,52],[44,51,44,53],[44,52,44,54],[44,53,44,55],[44,54,44,56],[44,55,44,57],[44,56,47,57],[47,58,44,59],[44,58,44,60],[44,59,44,61],[44,60,44,62],[44,61,44,63],[44,62,44,64],[44,63,43,64],[43,65,44,66],[44,65,44,67],[44,66,44,68],[44,67,44,69],[44,68,44,70],[44,69,44,71],[44,70,44,72],[44,71,44,73],[44,72,44,74],[44,73,44,75],[44,74,44,76],[44,75,44,77],[44,76,44,78],[44,77,47,78],[47,79,44,80],[44,79,44,81],[44,80,44,82],[44,81,44,83],[44,82,44,84],[44,83,44,85],[44,84,43,85],[43,86,44,87],[44,86,44,88],[44,87,44,89],[44,88,44,90],[44,89,44,91],[44,90,44,92],[44,91,44,93],[44,92,44,94],[44,93,44,95],[44,94,44,96],[44,95,44,97],[44,96,44,98],[44,97,44,99],[44,98,47,99],[47,100,44,101],[44,100,44,102],[44,101,44,103],[44,102,44,104],[44,103,44,105],[44,104,44,106],[44,105,43,106],[43,107,44,108],[44,107,44,109],[44,108,44,110],[44,109,44,111],[44,110,44,112],[44,111,44,113],[44,112,44,114],[44,113,44,115],[44,114,44,116],[44,115,44,117],[44,116,44,118],[44,117,44,119],[44,118,44,120],[44,119,47,120],[47,121,44,122],[44,121,44,123],[44,122,44,124],[44,123,44,125],[44,124,44,126],[44,125,44,127],[44,126,43,127],[43,128,44,129],[44,128,44,130],[44,129,44,131],[44,130,44,132],[44,131,44,133],[44,132,44,134],[44,133,44,135],[44,134,44,136],[44,135,44,137],[44,136,44,138],[44,137,44,139],[44,138,44,140],[44,139,44,141],[44,140,47,141],[47,142,44,143],[44,142,44,144],[44,143,44,145],[44,144,44,146],[44,145,44,147],[44,146,44,148],[44,147,43,148],[43,149,44,150],[44,149,44,151],[44,150,44,152],[44,151,44,153],[44,152,44,154],[44,153,44,155],[44,154,44,156],[44,155,44,157],[44,156,44,158],[44,157,44,159],[44,158,44,160],[44,159,44,161],[44,160,44,162],[44,161,47,162],[47,163,44,164],[44,163,44,165],[44,164,44,166],[44,165,44,167],[44,166,44,168],[44,167,44,169],[44,168,43,169],[43,170,44,171],[44,170,44,172],[44,171,44,173],[44,172,44,174],[44,173,44,175],[44,174,44,176],[44,175,44,177],[44,176,44,178],[44,177,44,179],[44,178,44,180],[44,179,44,181],[44,180,44,182],[44,181,44,183],[44,182,47,183],[47,184,44,185],[44,184,44,186],[44,185,44,187],[44,186,44,188],[44,187,44,189],[44,188,44,190],[44,189,43,190],[43,191,44,192],[44,191,44,193],[44,192,44,194],[44,193,44,195],[44,194,44,196],[44,195,44,197],[44,196,44,198],[44,197,44,199],[44,198,44,200],[44,199,44,201],[44,200,44,202],[44,201,44,203],[44,202,44,204],[44,203,47,204],[47,205,44,206],[44,205,44,207],[44,206,44,208],[44,207,44,209],[44,208,44,210],[44,209,44,211],[44,210,43,211],[43,212,44,213],[44,212,44,214],[44,213,44,215],[44,214,44,216],[44,215,44,217],[44,216,44,218],[44,217,44,219],[44,218,44,220],[44,219,44,221],[44,220,44,222],[44,221,44,223],[44,222,44,224],[44,223,44,225],[44,224,47,225],[47,226,44,227],[44,226,44,228],[44,227,44,229],[44,228,44,230],[44,229,44,231],[44,230,44,232],[44,231,43,232],[43,233,44,234],[44,233,44,235],[44,234,44,236],[44,235,44,237],[44,236,44,238],[44,237,44,239],[44,238,44,240],[44,239,44,241],[44,240,44,242],[44,241,44,243],[44,242,44,244],[44,243,44,245],[44,244,44,246],[44,245,47,246],[47,247,44,248],[44,247,44,249],[44,248,44,250],[44,249,44,251],[44,250,44,252],[44,251,44,253],[44,252,43,253],[43,254,44,255],[44,254,44,256],[44,255,44,257],[44,256,44,258],[44,257,44,7],[-1,-1,-1,-1],[-1,-1,-1,-1],[-1,-1,-1,-1],[-1,-1,-1,-1],[-1,-1,-1,-1],[-1,-1,-1,-1],[-1,-1,-1,-1],[-1,-1,-1,-1],[-1,-1,-1,-1],[-1,-1,-1,-1],[-1,-1,-1,-1],[-1,-1,-1,-1],[-1,-1,-1,-1],[-1,-1,-1,-1]],"stap_colors":[[13,16225054],[55,16225054],[97,16225054],[139,16225054],[181,16225054],[223,16225054]],"num":44},{"row":12,"stap":[[-1,-1,-1,-1],[-1,-1,-1,-1],[-1,-1,-1,-1],[-1,-1,-1,-1],[-1,-1,-1,-1],[-1,-1,-1,-1],[-1,-1,-1,-1],[46,8,46,258],[46,9,46,7],[46,10,46,8],[46,11,46,9],[46,12,46,10],[46,13,46,11],[47,13,46,12],[46,15,47,14],[46,16,46,14],[46,17,46,15],[46,18,46,16],[46,19,46,17],[46,20,46,18],[46,21,46,19],[46,22,46,20],[46,23,46,21],[46,24,46,22],[46,25,46,23],[46,26,46,24],[46,27,46,25],[46,28,46,26],[46,29,46,27],[46,30,46,28],[46,31,46,29],[46,32,46,30],[46,33,46,31],[46,34,46,32],[-1,-1,46,33],[46,36,-1,-1],[46,37,46,35],[46,38,46,36],[46,39,46,37],[46,40,46,38],[46,41,46,39],[46,42,46,40],[46,43,46,41],[46,44,46,42],[46,45,46,43],[46,46,46,44],[46,47,46,45],[46,48,46,46],[46,49,46,47],[46,50,46,48],[46,51,46,49],[46,52,46,50],[46,53,46,51],[46,54,46,52],[46,55,46,53],[47,55,46,54],[46,57,47,56],[46,58,46,56],[46,59,46,57],[46,60,46,58],[46,61,46,59],[46,62,46,60],[46,63,46,61],[46,64,46,62],[46,65,46,63],[46,66,46,64],[46,67,46,65],[46,68,46,66],[46,69,46,67],[46,70,46,68],[46,71,46,69],[46,72,46,70],[46,73,46,71],[46,74,46,72],[46,75,46,73],[46,76,46,74],[-1,-1,46,75],[46,78,-1,-1],[46,79,46,77],[46,80,46,78],[46,81,46,79],[46,82,46,80],[46,83,46,81],[46,84,46,82],[46,85,46,83],[46,86,46,84],[46,87,46,85],[46,88,46,86],[46,89,46,87],[46,90,46,88],[46,91,46,89],[46,92,46,90],[46,93,46,91],[46,94,46,92],[46,95,46,93],[46,96,46,94],[46,97,46,95],[47,97,46,96],[46,99,47,98],[46,100,46,98],[46,101,46,99],[46,102,46,100],[46,103,46,101],[46,104,46,102],[46,105,46,103],[46,106,46,104],[46,107,46,105],[46,108,46,106],[46,109,46,107],[46,110,46,108],[46,111,46,109],[46,112,46,110],[46,113,46,111],[46,114,46,112],[46,115,46,113],[46,116,46,114],[46,117,46,115],[46,118,46,116],[-1,-1,46,117],[46,120,-1,-1],[46,121,46,119],[46,122,46,120],[46,123,46,121],[46,124,46,122],[46,125,46,123],[46,126,46,124],[46,127,46,125],[46,128,46,126],[46,129,46,127],[46,130,46,128],[46,131,46,129],[46,132,46,130],[46,133,46,131],[46,134,46,132],[46,135,46,133],[46,136,46,134],[46,137,46,135],[46,138,46,136],[46,139,46,137],[47,139,46,138],[46,141,47,140],[46,142,46,140],[46,143,46,141],[46,144,46,142],[46,145,46,143],[46,146,46,144],[46,147,46,145],[46,148,46,146],[46,149,46,147],[46,150,46,148],[46,151,46,149],[46,152,46,150],[46,153,46,151],[46,154,46,152],[46,155,46,153],[46,156,46,154],[46,157,46,155],[46,158,46,156],[46,159,46,157],[46,160,46,158],[-1,-1,46,159],[46,162,-1,-1],[46,163,46,161],[46,164,46,162],[46,165,46,163],[46,166,46,164],[46,167,46,165],[46,168,46,166],[46,169,46,167],[46,170,46,168],[46,171,46,169],[46,172,46,170],[46,173,46,171],[46,174,46,172],[46,175,46,173],[46,176,46,174],[46,177,46,175],[46,178,46,176],[46,179,46,177],[46,180,46,178],[46,181,46,179],[47,181,46,180],[46,183,47,182],[46,184,46,182],[46,185,46,183],[46,186,46,184],[46,187,46,185],[46,188,46,186],[46,189,46,187],[46,190,46,188],[46,191,46,189],[46,192,46,190],[46,193,46,191],[46,194,46,192],[46,195,46,193],[46,196,46,194],[46,197,46,195],[46,198,46,196],[46,199,46,197],[46,200,46,198],[46,201,46,199],[46,202,46,200],[-1,-1,46,201],[46,204,-1,-1],[46,205,46,203],[46,206,46,204],[46,207,46,205],[46,208,46,206],[46,209,46,207],[46,210,46,208],[46,211,46,209],[46,212,46,210],[46,213,46,211],[46,214,46,212],[46,215,46,213],[46,216,46,214],[46,217,46,215],[46,218,46,216],[46,219,46,217],[46,220,46,218],[46,221,46,219],[46,222,46,220],[46,223,46,221],[47,223,46,222],[46,225,47,224],[46,226,46,224],[46,227,46,225],[46,228,46,226],[46,229,46,227],[46,230,46,228],[46,231,46,229],[46,232,46,230],[46,233,46,231],[46,234,46,232],[46,235,46,233],[46,236,46,234],[46,237,46,235],[46,238,46,236],[46,239,46,237],[46,240,46,238],[46,241,46,239],[46,242,46,240],[46,243,46,241],[46,244,46,242],[-1,-1,46,243],[46,246,-1,-1],[46,247,46,245],[46,248,46,246],[46,249,46,247],[46,250,46,248],[46,251,46,249],[46,252,46,250],[46,253,46,251],[46,254,46,252],[46,255,46,253],[46,256,46,254],[46,257,46,255],[46,258,46,256],[46,7,46,257],[-1,-1,-1,-1],[-1,-1,-1,-1],[-1,-1,-1,-1],[-1,-1,-1,-1],[-1,-1,-1,-1],[-1,-1,-1,-1],[-1,-1,-1,-1],[-1,-1,-1,-1],[-1,-1,-1,-1],[-1,-1,-1,-1],[-1,-1,-1,-1],[-1,-1,-1,-1],[-1,-1,-1,-1],[-1,-1,-1,-1]],"loop":[0,0,0,0,0,0,0,0,0,0,0,0,0,0,0,0,0,0,0,0,0,0,0,0,0,0,0,0,0,0,0,0,0,0,0,0,0,0,0,0,0,0,0,0,0,0,0,0,0,0,0,0,0,0,0,0,0,0,0,0,0,0,0,0,0,0,0,0,0,0,0,0,0,0,0,0,0,0,0,0,0,0,0,0,0,0,0,0,0,0,0,0,0,0,0,0,0,0,0,0,0,0,0,0,0,0,0,0,0,0,0,0,0,0,0,0,0,0,0,0,0,0,0,0,0,0,0,0,0,0,0,0,0,0,0,0,0,0,0,0,0,0,0,0,0,0,0,0,0,0,0,0,0,0,0,0,0,0,0,0,0,0,0,0,0,0,0,0,0,0,0,0,0,0,0,0,0,0,0,0,0,0,0,0,0,0,0,0,0,0,0,0,0,0,0,0,0,0,0,0,0,0,0,0,0,0,0,0,0,0,0,0,0,0,0,0,0,0,0,0,0,0,0,0,0,0,0,0,0,0,0,0,0,0,0,0,0,0,0,0,0,0,0,0,0,0,0,0,0,0,0,0,0,0,0,0,0,0,0,0,0,0,0,0,0,0,0,0,0,0,0,0,0],"scafLoop":[],"col":6,"stapLoop":[],"skip":[0,0,0,0,0,0,0,0,0,-1,0,0,0,0,0,0,-1,0,-1,0,0,0,0,-1,0,-1,0,0,0,0,-1,0,0,0,0,0,0,-1,0,-1,0,0,0,0,-1,0,-1,0,0,0,0,-1,0,0,0,0,0,0,-1,0,-1,0,0,0,0,-1,0,-1,0,0,0,0,-1,0,0,0,0,0,0,-1,0,-1,0,0,0,0,-1,0,-1,0,0,0,0,-1,0,0,0,0,0,0,-1,0,-1,0,0,0,0,-1,0,-1,0,0,0,0,-1,0,0,0,0,0,0,-1,0,-1,0,0,0,0,-1,0,-1,0,0,0,0,-1,0,0,0,0,0,0,-1,0,-1,0,0,0,0,-1,0,-1,0,0,0,0,-1,0,0,0,0,0,0,-1,0,-1,0,0,0,0,-1,0,-1,0,0,0,0,-1,0,0,0,0,0,0,-1,0,-1,0,0,0,0,-1,0,-1,0,0,0,0,-1,0,0,0,0,0,0,-1,0,-1,0,0,0,0,-1,0,-1,0,0,0,0,-1,0,0,0,0,0,0,-1,0,-1,0,0,0,0,-1,0,-1,0,0,0,0,-1,0,0,0,0,0,0,-1,0,-1,0,0,0,0,-1,0,-1,0,0,0,0,0,0,0,0,0,0,0,0,0,0,0,0],"scaf":[[-1,-1,-1,-1],[-1,-1,-1,-1],[-1,-1,-1,-1],[-1,-1,-1,-1],[-1,-1,-1,-1],[-1,-1,-1,-1],[-1,-1,-1,-1],[46,258,46,8],[46,7,46,9],[46,8,46,10],[46,9,46,11],[46,10,46,12],[46,11,46,13],[46,12,46,14],[46,13,46,15],[46,14,46,16],[46,15,46,17],[46,16,46,18],[46,17,46,19],[46,18,46,20],[46,19,46,21],[46,20,46,22],[46,21,46,23],[46,22,46,24],[46,23,46,25],[46,24,46,26],[46,25,46,27],[46,26,46,28],[46,27,46,29],[46,28,46,30],[46,29,46,31],[46,30,46,32],[46,31,46,33],[46,32,46,34],[46,33,46,35],[46,34,46,36],[46,35,46,37],[46,36,46,38],[46,37,46,39],[46,38,46,40],[46,39,46,41],[46,40,46,42],[46,41,46,43],[46,42,46,44],[46,43,46,45],[46,44,-1,-1],[-1,-1,46,47],[46,46,46,48],[46,47,46,49],[46,48,46,50],[46,49,46,51],[46,50,46,52],[46,51,46,53],[46,52,46,54],[46,53,46,55],[46,54,46,56],[46,55,46,57],[46,56,46,58],[46,57,46,59],[46,58,46,60],[46,59,46,61],[46,60,46,62],[46,61,46,63],[46,62,46,64],[46,63,46,65],[46,64,46,66],[46,65,46,67],[46,66,46,68],[46,67,46,69],[46,68,46,70],[46,69,46,71],[46,70,46,72],[46,71,46,73],[46,72,46,74],[46,73,46,75],[46,74,46,76],[46,75,46,77],[46,76,46,78],[46,77,46,79],[46,78,46,80],[46,79,46,81],[46,80,46,82],[46,81,46,83],[46,82,46,84],[46,83,46,85],[46,84,46,86],[46,85,46,87],[46,86,-1,-1],[-1,-1,46,89],[46,88,46,90],[46,89,46,91],[46,90,46,92],[46,91,46,93],[46,92,46,94],[46,93,46,95],[46,94,46,96],[46,95,46,97],[46,96,46,98],[46,97,46,99],[46,98,46,100],[46,99,46,101],[46,100,46,102],[46,101,46,103],[46,102,46,104],[46,103,46,105],[46,104,46,106],[46,105,46,107],[46,106,46,108],[46,107,46,109],[46,108,46,110],[46,109,46,111],[46,110,46,112],[46,111,46,113],[46,112,46,114],[46,113,46,115],[46,114,46,116],[46,115,46,117],[46,116,46,118],[46,117,46,119],[46,118,46,120],[46,119,46,121],[46,120,46,122],[46,121,46,123],[46,122,46,124],[46,123,46,125],[46,124,46,126],[46,125,46,127],[46,126,46,128],[46,127,46,129],[46,128,-1,-1],[-1,-1,46,131],[46,130,46,132],[46,131,46,133],[46,132,46,134],[46,133,46,135],[46,134,46,136],[46,135,46,137],[46,136,46,138],[46,137,46,139],[46,138,46,140],[46,139,46,141],[46,140,46,142],[46,141,46,143],[46,142,46,144],[46,143,46,145],[46,144,46,146],[46,145,46,147],[46,146,46,148],[46,147,46,149],[46,148,46,150],[46,149,46,151],[46,150,46,152],[46,151,46,153],[46,152,46,154],[46,153,46,155],[46,154,46,156],[46,155,46,157],[46,156,46,158],[46,157,46,159],[46,158,46,160],[46,159,46,161],[46,160,46,162],[46,161,46,163],[46,162,46,164],[46,163,46,165],[46,164,46,166],[46,165,46,167],[46,166,46,168],[46,167,46,169],[46,168,46,170],[46,169,46,171],[46,170,-1,-1],[-1,-1,46,173],[46,172,46,174],[46,173,46,175],[46,174,46,176],[46,175,46,177],[46,176,46,178],[46,177,46,179],[46,178,46,180],[46,179,46,181],[46,180,46,182],[46,181,46,183],[46,182,46,184],[46,183,46,185],[46,184,46,186],[46,185,46,187],[46,186,46,188],[46,187,46,189],[46,188,46,190],[46,189,46,191],[46,190,46,192],[46,191,46,193],[46,192,46,194],[46,193,46,195],[46,194,46,196],[46,195,46,197],[46,196,46,198],[46,197,46,199],[46,198,46,200],[46,199,46,201],[46,200,46,202],[46,201,46,203],[46,202,46,204],[46,203,46,205],[46,204,46,206],[46,205,46,207],[46,206,46,208],[46,207,46,209],[46,208,46,210],[46,209,46,211],[46,210,46,212],[46,211,46,213],[46,212,-1,-1],[-1,-1,46,215],[46,214,46,216],[46,215,46,217],[46,216,46,218],[46,217,46,219],[46,218,46,220],[46,219,46,221],[46,220,46,222],[46,221,46,223],[46,222,46,224],[46,223,46,225],[46,224,46,226],[46,225,46,227],[46,226,46,228],[46,227,46,229],[46,228,46,230],[46,229,46,231],[46,230,46,232],[46,231,46,233],[46,232,46,234],[46,233,46,235],[46,234,46,236],[46,235,46,237],[46,236,46,238],[46,237,46,239],[46,238,46,240],[46,239,46,241],[46,240,46,242],[46,241,46,243],[46,242,46,244],[46,243,46,245],[46,244,46,246],[46,245,46,247],[46,246,46,248],[46,247,46,249],[46,248,46,250],[46,249,46,251],[46,250,46,252],[46,251,46,253],[46,252,46,254],[46,253,46,255],[46,254,-1,-1],[-1,-1,46,257],[46,256,46,258],[46,257,46,7],[-1,-1,-1,-1],[-1,-1,-1,-1],[-1,-1,-1,-1],[-1,-1,-1,-1],[-1,-1,-1,-1],[-1,-1,-1,-1],[-1,-1,-1,-1],[-1,-1,-1,-1],[-1,-1,-1,-1],[-1,-1,-1,-1],[-1,-1,-1,-1],[-1,-1,-1,-1],[-1,-1,-1,-1],[-1,-1,-1,-1]],"stap_colors":[[34,5749504],[76,5749504],[118,5749504],[160,5749504],[202,5749504],[244,5749504]],"num":46},{"row":11,"stap":[[-1,-1,-1,-1],[-1,-1,-1,-1],[-1,-1,-1,-1],[-1,-1,-1,-1],[-1,-1,-1,-1],[-1,-1,-1,-1],[-1,-1,-1,-1],[47,258,47,8],[47,7,47,9],[47,8,47,10],[47,9,47,11],[47,10,47,12],[47,11,47,13],[47,12,46,13],[46,14,47,15],[47,14,47,16],[47,15,47,17],[47,16,47,18],[47,17,47,19],[47,18,47,20],[47,19,47,21],[47,20,47,22],[47,21,47,23],[47,22,47,24],[47,23,47,25],[47,24,47,26],[47,25,47,27],[47,26,47,28],[47,27,47,29],[47,28,47,30],[47,29,47,31],[47,30,47,32],[47,31,47,33],[47,32,47,34],[47,33,-1,-1],[-1,-1,47,36],[47,35,47,37],[47,36,47,38],[47,37,47,39],[47,38,47,40],[47,39,47,41],[47,40,47,42],[47,41,47,43],[47,42,47,44],[47,43,47,45],[47,44,47,46],[47,45,47,47],[47,46,47,48],[47,47,47,49],[47,48,47,50],[47,49,47,51],[47,50,47,52],[47,51,47,53],[47,52,47,54],[47,53,47,55],[47,54,46,55],[46,56,47,57],[47,56,47,58],[47,57,47,59],[47,58,47,60],[47,59,47,61],[47,60,47,62],[47,61,47,63],[47,62,47,64],[47,63,47,65],[47,64,47,66],[47,65,47,67],[47,66,47,68],[47,67,47,69],[47,68,47,70],[47,69,47,71],[47,70,47,72],[47,71,47,73],[47,72,47,74],[47,73,47,75],[47,74,47,76],[47,75,-1,-1],[-1,-1,47,78],[47,77,47,79],[47,78,47,80],[47,79,47,81],[47,80,47,82],[47,81,47,83],[47,82,47,84],[47,83,47,85],[47,84,47,86],[47,85,47,87],[47,86,47,88],[47,87,47,89],[47,88,47,90],[47,89,47,91],[47,90,47,92],[47,91,47,93],[47,92,47,94],[47,93,47,95],[47,94,47,96],[47,95,47,97],[47,96,46,97],[46,98,47,99],[47,98,47,100],[47,99,47,101],[47,100,47,102],[47,101,47,103],[47,102,47,104],[47,103,47,105],[47,104,47,106],[47,105,47,107],[47,106,47,108],[47,107,47,109],[47,108,47,110],[47,109,47,111],[47,110,47,112],[47,111,47,113],[47,112,47,114],[47,113,47,115],[47,114,47,116],[47,115,47,117],[47,116,47,118],[47,117,-1,-1],[-1,-1,47,120],[47,119,47,121],[47,120,47,122],[47,121,47,123],[47,122,47,124],[47,123,47,125],[47,124,47,126],[47,125,47,127],[47,126,47,128],[47,127,47,129],[47,128,47,130],[47,129,47,131],[47,130,47,132],[47,131,47,133],[47,132,47,134],[47,133,47,135],[47,134,47,136],[47,135,47,137],[47,136,47,138],[47,137,47,139],[47,138,46,139],[46,140,47,141],[47,140,47,142],[47,141,47,143],[47,142,47,144],[47,143,47,145],[47,144,47,146],[47,145,47,147],[47,146,47,148],[47,147,47,149],[47,148,47,150],[47,149,47,151],[47,150,47,152],[47,151,47,153],[47,152,47,154],[47,153,47,155],[47,154,47,156],[47,155,47,157],[47,156,47,158],[47,157,47,159],[47,158,47,160],[47,159,-1,-1],[-1,-1,47,162],[47,161,47,163],[47,162,47,164],[47,163,47,165],[47,164,47,166],[47,165,47,167],[47,166,47,168],[47,167,47,169],[47,168,47,170],[47,169,47,171],[47,170,47,172],[47,171,47,173],[47,172,47,174],[47,173,47,175],[47,174,47,176],[47,175,47,177],[47,176,47,178],[47,177,47,179],[47,178,47,180],[47,179,47,181],[47,180,46,181],[46,182,47,183],[47,182,47,184],[47,183,47,185],[47,184,47,186],[47,185,47,187],[47,186,47,188],[47,187,47,189],[47,188,47,190],[47,189,47,191],[47,190,47,192],[47,191,47,193],[47,192,47,194],[47,193,47,195],[47,194,47,196],[47,195,47,197],[47,196,47,198],[47,197,47,199],[47,198,47,200],[47,199,47,201],[47,200,47,202],[47,201,-1,-1],[-1,-1,47,204],[47,203,47,205],[47,204,47,206],[47,205,47,207],[47,206,47,208],[47,207,47,209],[47,208,47,210],[47,209,47,211],[47,210,47,212],[47,211,47,213],[47,212,47,214],[47,213,47,215],[47,214,47,216],[47,215,47,217],[47,216,47,218],[47,217,47,219],[47,218,47,220],[47,219,47,221],[47,220,47,222],[47,221,47,223],[47,222,46,223],[46,224,47,225],[47,224,47,226],[47,225,47,227],[47,226,47,228],[47,227,47,229],[47,228,47,230],[47,229,47,231],[47,230,47,232],[47,231,47,233],[47,232,47,234],[47,233,47,235],[47,234,47,236],[47,235,47,237],[47,236,47,238],[47,237,47,239],[47,238,47,240],[47,239,47,241],[47,240,47,242],[47,241,47,243],[47,242,47,244],[47,243,-1,-1],[-1,-1,47,246],[47,245,47,247],[47,246,47,248],[47,247,47,249],[47,248,47,250],[47,249,47,251],[47,250,47,252],[47,251,47,253],[47,252,47,254],[47,253,47,255],[47,254,47,256],[47,255,47,257],[47,256,47,258],[47,257,47,7],[-1,-1,-1,-1],[-1,-1,-1,-1],[-1,-1,-1,-1],[-1,-1,-1,-1],[-1,-1,-1,-1],[-1,-1,-1,-1],[-1,-1,-1,-1],[-1,-1,-1,-1],[-1,-1,-1,-1],[-1,-1,-1,-1],[-1,-1,-1,-1],[-1,-1,-1,-1],[-1,-1,-1,-1],[-1,-1,-1,-1]],"loop":[0,0,0,0,0,0,0,0,0,0,0,0,0,0,0,0,0,0,0,0,0,0,0,0,0,0,0,0,0,0,0,0,0,0,0,0,0,0,0,0,0,0,0,0,0,0,0,0,0,0,0,0,0,0,0,0,0,0,0,0,0,0,0,0,0,0,0,0,0,0,0,0,0,0,0,0,0,0,0,0,0,0,0,0,0,0,0,0,0,0,0,0,0,0,0,0,0,0,0,0,0,0,0,0,0,0,0,0,0,0,0,0,0,0,0,0,0,0,0,0,0,0,0,0,0,0,0,0,0,0,0,0,0,0,0,0,0,0,0,0,0,0,0,0,0,0,0,0,0,0,0,0,0,0,0,0,0,0,0,0,0,0,0,0,0,0,0,0,0,0,0,0,0,0,0,0,0,0,0,0,0,0,0,0,0,0,0,0,0,0,0,0,0,0,0,0,0,0,0,0,0,0,0,0,0,0,0,0,0,0,0,0,0,0,0,0,0,0,0,0,0,0,0,0,0,0,0,0,0,0,0,0,0,0,0,0,0,0,0,0,0,0,0,0,0,0,0,0,0,0,0,0,0,0,0,0,0,0,0,0,0,0,0,0,0,0,0,0,0,0,0,0,0],"scafLoop":[],"col":6,"stapLoop":[],"skip":[0,0,0,0,0,0,0,0,0,0,-1,0,0,0,0,0,0,0,0,0,0,0,0,0,0,0,0,0,0,0,0,-1,0,0,0,0,0,0,0,0,0,0,0,0,0,0,0,0,0,0,0,0,-1,0,0,0,0,0,0,0,0,0,0,0,0,0,0,0,0,0,0,0,0,-1,0,0,0,0,0,0,0,0,0,0,0,0,0,0,0,0,0,0,0,0,-1,0,0,0,0,0,0,0,0,0,0,0,0,0,0,0,0,0,0,0,0,-1,0,0,0,0,0,0,0,0,0,0,0,0,0,0,0,0,0,0,0,0,-1,0,0,0,0,0,0,0,0,0,0,0,0,0,0,0,0,0,0,0,0,-1,0,0,0,0,0,0,0,0,0,0,0,0,0,0,0,0,0,0,0,0,-1,0,0,0,0,0,0,0,0,0,0,0,0,0,0,0,0,0,0,0,0,-1,0,0,0,0,0,0,0,0,0,0,0,0,0,0,0,0,0,0,0,0,-1,0,0,0,0,0,0,0,0,0,0,0,0,0,0,0,0,0,0,0,0,-1,0,0,0,0,0,0,0,0,0,0,0,0,0,0,0,0,0,0,0,0,0,0,0,0,0,0,0,0,0,0,0],"scaf":[[-1,-1,-1,-1],[-1,-1,-1,-1],[-1,-1,-1,-1],[-1,-1,-1,-1],[-1,-1,-1,-1],[-1,-1,-1,-1],[-1,-1,-1,-1],[47,8,47,258],[47,9,47,7],[47,10,47,8],[47,11,47,9],[47,12,47,10],[47,13,47,11],[47,14,47,12],[47,15,47,13],[44,15,47,14],[47,17,44,16],[47,18,47,16],[47,19,47,17],[47,20,47,18],[47,21,47,19],[47,22,47,20],[48,22,47,21],[47,24,48,23],[47,25,47,23],[47,26,47,24],[47,27,47,25],[47,28,47,26],[47,29,47,27],[47,30,47,28],[47,31,47,29],[47,32,47,30],[47,33,47,31],[47,34,47,32],[47,35,47,33],[47,36,47,34],[44,36,47,35],[47,38,44,37],[47,39,47,37],[47,40,47,38],[47,41,47,39],[47,42,47,40],[47,43,47,41],[48,43,47,42],[47,45,48,44],[47,46,47,44],[47,47,47,45],[47,48,47,46],[47,49,47,47],[47,50,47,48],[47,51,47,49],[47,52,47,50],[47,53,47,51],[47,54,47,52],[47,55,47,53],[47,56,47,54],[47,57,47,55],[44,57,47,56],[47,59,44,58],[47,60,47,58],[47,61,47,59],[47,62,47,60],[47,63,47,61],[47,64,47,62],[48,64,47,63],[47,66,48,65],[47,67,47,65],[47,68,47,66],[47,69,47,67],[47,70,47,68],[47,71,47,69],[47,72,47,70],[47,73,47,71],[47,74,47,72],[47,75,47,73],[47,76,47,74],[47,77,47,75],[47,78,47,76],[44,78,47,77],[47,80,44,79],[47,81,47,79],[47,82,47,80],[47,83,47,81],[47,84,47,82],[47,85,47,83],[48,85,47,84],[47,87,48,86],[47,88,47,86],[47,89,47,87],[47,90,47,88],[47,91,47,89],[47,92,47,90],[47,93,47,91],[47,94,47,92],[47,95,47,93],[47,96,47,94],[47,97,47,95],[47,98,47,96],[47,99,47,97],[44,99,47,98],[47,101,44,100],[47,102,47,100],[47,103,47,101],[47,104,47,102],[47,105,47,103],[47,106,47,104],[48,106,47,105],[47,108,48,107],[47,109,47,107],[47,110,47,108],[47,111,47,109],[47,112,47,110],[47,113,47,111],[47,114,47,112],[47,115,47,113],[47,116,47,114],[47,117,47,115],[47,118,47,116],[47,119,47,117],[47,120,47,118],[44,120,47,119],[47,122,44,121],[47,123,47,121],[47,124,47,122],[47,125,47,123],[47,126,47,124],[47,127,47,125],[48,127,47,126],[47,129,48,128],[47,130,47,128],[47,131,47,129],[47,132,47,130],[47,133,47,131],[47,134,47,132],[47,135,47,133],[47,136,47,134],[47,137,47,135],[47,138,47,136],[47,139,47,137],[47,140,47,138],[47,141,47,139],[44,141,47,140],[47,143,44,142],[47,144,47,142],[47,145,47,143],[47,146,47,144],[47,147,47,145],[47,148,47,146],[48,148,47,147],[47,150,48,149],[47,151,47,149],[47,152,47,150],[47,153,47,151],[47,154,47,152],[47,155,47,153],[47,156,47,154],[47,157,47,155],[47,158,47,156],[47,159,47,157],[47,160,47,158],[47,161,47,159],[47,162,47,160],[44,162,47,161],[47,164,44,163],[47,165,47,163],[47,166,47,164],[47,167,47,165],[47,168,47,166],[47,169,47,167],[48,169,47,168],[47,171,48,170],[47,172,47,170],[47,173,47,171],[47,174,47,172],[47,175,47,173],[47,176,47,174],[47,177,47,175],[47,178,47,176],[47,179,47,177],[47,180,47,178],[47,181,47,179],[47,182,47,180],[47,183,47,181],[44,183,47,182],[47,185,44,184],[47,186,47,184],[47,187,47,185],[47,188,47,186],[47,189,47,187],[47,190,47,188],[48,190,47,189],[47,192,48,191],[47,193,47,191],[47,194,47,192],[47,195,47,193],[47,196,47,194],[47,197,47,195],[47,198,47,196],[47,199,47,197],[47,200,47,198],[47,201,47,199],[47,202,47,200],[47,203,47,201],[47,204,47,202],[44,204,47,203],[47,206,44,205],[47,207,47,205],[47,208,47,206],[47,209,47,207],[47,210,47,208],[47,211,47,209],[48,211,47,210],[47,213,48,212],[47,214,47,212],[47,215,47,213],[47,216,47,214],[47,217,47,215],[47,218,47,216],[47,219,47,217],[47,220,47,218],[47,221,47,219],[47,222,47,220],[47,223,47,221],[47,224,47,222],[47,225,47,223],[44,225,47,224],[47,227,44,226],[47,228,47,226],[47,229,47,227],[47,230,47,228],[47,231,47,229],[47,232,47,230],[48,232,47,231],[47,234,48,233],[47,235,47,233],[47,236,47,234],[47,237,47,235],[47,238,47,236],[47,239,47,237],[47,240,47,238],[47,241,47,239],[47,242,47,240],[47,243,47,241],[47,244,47,242],[47,245,47,243],[47,246,47,244],[44,246,47,245],[47,248,44,247],[47,249,47,247],[47,250,47,248],[47,251,47,249],[47,252,47,250],[47,253,47,251],[48,253,47,252],[47,255,48,254],[47,256,47,254],[47,257,47,255],[47,258,47,256],[47,7,47,257],[-1,-1,-1,-1],[-1,-1,-1,-1],[-1,-1,-1,-1],[-1,-1,-1,-1],[-1,-1,-1,-1],[-1,-1,-1,-1],[-1,-1,-1,-1],[-1,-1,-1,-1],[-1,-1,-1,-1],[-1,-1,-1,-1],[-1,-1,-1,-1],[-1,-1,-1,-1],[-1,-1,-1,-1],[-1,-1,-1,-1]],"stap_colors":[[35,5749504],[77,5749504],[119,5749504],[161,5749504],[203,5749504],[245,5749504]],"num":47},{"row":11,"stap":[[-1,-1,-1,-1],[-1,-1,-1,-1],[-1,-1,-1,-1],[-1,-1,-1,-1],[-1,-1,-1,-1],[-1,-1,-1,-1],[-1,-1,-1,-1],[48,8,48,258],[48,9,48,7],[48,10,48,8],[48,11,48,9],[48,12,48,10],[48,13,48,11],[48,14,48,12],[48,15,48,13],[48,16,48,14],[48,17,48,15],[48,18,48,16],[48,19,48,17],[48,20,48,18],[48,21,48,19],[48,22,48,20],[48,23,48,21],[48,24,48,22],[48,25,48,23],[48,26,48,24],[48,27,48,25],[48,28,48,26],[48,29,48,27],[48,30,48,28],[48,31,48,29],[48,32,48,30],[48,33,48,31],[48,34,48,32],[-1,-1,48,33],[48,36,-1,-1],[48,37,48,35],[48,38,48,36],[48,39,48,37],[48,40,48,38],[48,41,48,39],[48,42,48,40],[48,43,48,41],[48,44,48,42],[48,45,48,43],[48,46,48,44],[48,47,48,45],[48,48,48,46],[48,49,48,47],[48,50,48,48],[48,51,48,49],[48,52,48,50],[48,53,48,51],[48,54,48,52],[48,55,48,53],[48,56,48,54],[48,57,48,55],[48,58,48,56],[48,59,48,57],[48,60,48,58],[48,61,48,59],[48,62,48,60],[48,63,48,61],[48,64,48,62],[48,65,48,63],[48,66,48,64],[48,67,48,65],[48,68,48,66],[48,69,48,67],[48,70,48,68],[48,71,48,69],[48,72,48,70],[48,73,48,71],[48,74,48,72],[48,75,48,73],[48,76,48,74],[-1,-1,48,75],[48,78,-1,-1],[48,79,48,77],[48,80,48,78],[48,81,48,79],[48,82,48,80],[48,83,48,81],[48,84,48,82],[48,85,48,83],[48,86,48,84],[48,87,48,85],[48,88,48,86],[48,89,48,87],[48,90,48,88],[48,91,48,89],[48,92,48,90],[48,93,48,91],[48,94,48,92],[48,95,48,93],[48,96,48,94],[48,97,48,95],[48,98,48,96],[48,99,48,97],[48,100,48,98],[48,101,48,99],[48,102,48,100],[48,103,48,101],[48,104,48,102],[48,105,48,103],[48,106,48,104],[48,107,48,105],[48,108,48,106],[48,109,48,107],[48,110,48,108],[48,111,48,109],[48,112,48,110],[48,113,48,111],[48,114,48,112],[48,115,48,113],[48,116,48,114],[48,117,48,115],[48,118,48,116],[-1,-1,48,117],[48,120,-1,-1],[48,121,48,119],[48,122,48,120],[48,123,48,121],[48,124,48,122],[48,125,48,123],[48,126,48,124],[48,127,48,125],[48,128,48,126],[48,129,48,127],[48,130,48,128],[48,131,48,129],[48,132,48,130],[48,133,48,131],[48,134,48,132],[48,135,48,133],[48,136,48,134],[48,137,48,135],[48,138,48,136],[48,139,48,137],[48,140,48,138],[48,141,48,139],[48,142,48,140],[48,143,48,141],[48,144,48,142],[48,145,48,143],[48,146,48,144],[48,147,48,145],[48,148,48,146],[48,149,48,147],[48,150,48,148],[48,151,48,149],[48,152,48,150],[48,153,48,151],[48,154,48,152],[48,155,48,153],[48,156,48,154],[48,157,48,155],[48,158,48,156],[48,159,48,157],[48,160,48,158],[-1,-1,48,159],[48,162,-1,-1],[48,163,48,161],[48,164,48,162],[48,165,48,163],[48,166,48,164],[48,167,48,165],[48,168,48,166],[48,169,48,167],[48,170,48,168],[48,171,48,169],[48,172,48,170],[48,173,48,171],[48,174,48,172],[48,175,48,173],[48,176,48,174],[48,177,48,175],[48,178,48,176],[48,179,48,177],[48,180,48,178],[48,181,48,179],[48,182,48,180],[48,183,48,181],[48,184,48,182],[48,185,48,183],[48,186,48,184],[48,187,48,185],[48,188,48,186],[48,189,48,187],[48,190,48,188],[48,191,48,189],[48,192,48,190],[48,193,48,191],[48,194,48,192],[48,195,48,193],[48,196,48,194],[48,197,48,195],[48,198,48,196],[48,199,48,197],[48,200,48,198],[48,201,48,199],[48,202,48,200],[-1,-1,48,201],[48,204,-1,-1],[48,205,48,203],[48,206,48,204],[48,207,48,205],[48,208,48,206],[48,209,48,207],[48,210,48,208],[48,211,48,209],[48,212,48,210],[48,213,48,211],[48,214,48,212],[48,215,48,213],[48,216,48,214],[48,217,48,215],[48,218,48,216],[48,219,48,217],[48,220,48,218],[48,221,48,219],[48,222,48,220],[48,223,48,221],[48,224,48,222],[48,225,48,223],[48,226,48,224],[48,227,48,225],[48,228,48,226],[48,229,48,227],[48,230,48,228],[48,231,48,229],[48,232,48,230],[48,233,48,231],[48,234,48,232],[48,235,48,233],[48,236,48,234],[48,237,48,235],[48,238,48,236],[48,239,48,237],[48,240,48,238],[48,241,48,239],[48,242,48,240],[48,243,48,241],[48,244,48,242],[-1,-1,48,243],[48,246,-1,-1],[48,247,48,245],[48,248,48,246],[48,249,48,247],[48,250,48,248],[48,251,48,249],[48,252,48,250],[48,253,48,251],[48,254,48,252],[48,255,48,253],[48,256,48,254],[48,257,48,255],[48,258,48,256],[48,7,48,257],[-1,-1,-1,-1],[-1,-1,-1,-1],[-1,-1,-1,-1],[-1,-1,-1,-1],[-1,-1,-1,-1],[-1,-1,-1,-1],[-1,-1,-1,-1],[-1,-1,-1,-1],[-1,-1,-1,-1],[-1,-1,-1,-1],[-1,-1,-1,-1],[-1,-1,-1,-1],[-1,-1,-1,-1],[-1,-1,-1,-1]],"loop":[0,0,0,0,0,0,0,0,0,0,1,0,0,0,0,0,0,0,0,0,0,0,0,0,1,0,0,0,0,0,0,0,0,0,0,0,0,0,1,0,0,0,0,0,0,0,0,0,0,0,0,0,1,0,0,0,0,0,0,0,0,0,0,0,0,0,1,0,0,0,0,0,0,0,0,0,0,0,0,0,1,0,0,0,0,0,0,0,0,0,0,0,0,0,1,0,0,0,0,0,0,0,0,0,0,0,0,0,1,0,0,0,0,0,0,0,0,0,0,0,0,0,1,0,0,0,0,0,0,0,0,0,0,0,0,0,1,0,0,0,0,0,0,0,0,0,0,0,0,0,1,0,0,0,0,0,0,0,0,0,0,0,0,0,1,0,0,0,0,0,0,0,0,0,0,0,0,0,1,0,0,0,0,0,0,0,0,0,0,0,0,0,1,0,0,0,0,0,0,0,0,0,0,0,0,0,1,0,0,0,0,0,0,0,0,0,0,0,0,0,1,0,0,0,0,0,0,0,0,0,0,0,0,0,1,0,0,0,0,0,0,0,0,0,0,0,0,0,1,0,0,0,0,0,0,0,0,0,0,0,0,0,0,0,0,0,0,0,0,0,0,0,0],"scafLoop":[],"col":5,"stapLoop":[],"skip":[0,0,0,0,0,0,0,0,0,0,0,0,0,0,0,0,0,0,0,0,0,0,0,0,0,0,0,0,0,0,0,0,0,0,0,0,0,0,0,0,0,0,0,0,0,0,0,0,0,0,0,0,0,0,0,0,0,0,0,0,0,0,0,0,0,0,0,0,0,0,0,0,0,0,0,0,0,0,0,0,0,0,0,0,0,0,0,0,0,0,0,0,0,0,0,0,0,0,0,0,0,0,0,0,0,0,0,0,0,0,0,0,0,0,0,0,0,0,0,0,0,0,0,0,0,0,0,0,0,0,0,0,0,0,0,0,0,0,0,0,0,0,0,0,0,0,0,0,0,0,0,0,0,0,0,0,0,0,0,0,0,0,0,0,0,0,0,0,0,0,0,0,0,0,0,0,0,0,0,0,0,0,0,0,0,0,0,0,0,0,0,0,0,0,0,0,0,0,0,0,0,0,0,0,0,0,0,0,0,0,0,0,0,0,0,0,0,0,0,0,0,0,0,0,0,0,0,0,0,0,0,0,0,0,0,0,0,0,0,0,0,0,0,0,0,0,0,0,0,0,0,0,0,0,0,0,0,0,0,0,0,0,0,0,0,0,0,0,0,0,0,0,0],"scaf":[[-1,-1,-1,-1],[-1,-1,-1,-1],[-1,-1,-1,-1],[-1,-1,-1,-1],[-1,-1,-1,-1],[-1,-1,-1,-1],[-1,-1,-1,-1],[48,258,48,8],[48,7,48,9],[48,8,48,10],[48,9,48,11],[48,10,48,12],[48,11,48,13],[48,12,48,14],[48,13,48,15],[48,14,51,15],[51,16,48,17],[48,16,48,18],[48,17,48,19],[48,18,48,20],[48,19,48,21],[48,20,48,22],[48,21,47,22],[47,23,48,24],[48,23,48,25],[48,24,48,26],[48,25,48,27],[48,26,48,28],[48,27,48,29],[48,28,48,30],[48,29,48,31],[48,30,48,32],[48,31,48,33],[48,32,48,34],[48,33,48,35],[48,34,48,36],[48,35,51,36],[51,37,48,38],[48,37,48,39],[48,38,48,40],[48,39,48,41],[48,40,48,42],[48,41,48,43],[48,42,47,43],[47,44,48,45],[48,44,48,46],[48,45,48,47],[48,46,48,48],[48,47,48,49],[48,48,48,50],[48,49,48,51],[48,50,48,52],[48,51,48,53],[48,52,48,54],[48,53,48,55],[48,54,48,56],[48,55,48,57],[48,56,51,57],[51,58,48,59],[48,58,48,60],[48,59,48,61],[48,60,48,62],[48,61,48,63],[48,62,48,64],[48,63,47,64],[47,65,48,66],[48,65,48,67],[48,66,48,68],[48,67,48,69],[48,68,48,70],[48,69,48,71],[48,70,48,72],[48,71,48,73],[48,72,48,74],[48,73,48,75],[48,74,48,76],[48,75,48,77],[48,76,48,78],[48,77,51,78],[51,79,48,80],[48,79,48,81],[48,80,48,82],[48,81,48,83],[48,82,48,84],[48,83,48,85],[48,84,47,85],[47,86,48,87],[48,86,48,88],[48,87,48,89],[48,88,48,90],[48,89,48,91],[48,90,48,92],[48,91,48,93],[48,92,48,94],[48,93,48,95],[48,94,48,96],[48,95,48,97],[48,96,48,98],[48,97,48,99],[48,98,51,99],[51,100,48,101],[48,100,48,102],[48,101,48,103],[48,102,48,104],[48,103,48,105],[48,104,48,106],[48,105,47,106],[47,107,48,108],[48,107,48,109],[48,108,48,110],[48,109,48,111],[48,110,48,112],[48,111,48,113],[48,112,48,114],[48,113,48,115],[48,114,48,116],[48,115,48,117],[48,116,48,118],[48,117,48,119],[48,118,48,120],[48,119,51,120],[51,121,48,122],[48,121,48,123],[48,122,48,124],[48,123,48,125],[48,124,48,126],[48,125,48,127],[48,126,47,127],[47,128,48,129],[48,128,48,130],[48,129,48,131],[48,130,48,132],[48,131,48,133],[48,132,48,134],[48,133,48,135],[48,134,48,136],[48,135,48,137],[48,136,48,138],[48,137,48,139],[48,138,48,140],[48,139,48,141],[48,140,51,141],[51,142,48,143],[48,142,48,144],[48,143,48,145],[48,144,48,146],[48,145,48,147],[48,146,48,148],[48,147,47,148],[47,149,48,150],[48,149,48,151],[48,150,48,152],[48,151,48,153],[48,152,48,154],[48,153,48,155],[48,154,48,156],[48,155,48,157],[48,156,48,158],[48,157,48,159],[48,158,48,160],[48,159,48,161],[48,160,48,162],[48,161,51,162],[51,163,48,164],[48,163,48,165],[48,164,48,166],[48,165,48,167],[48,166,48,168],[48,167,48,169],[48,168,47,169],[47,170,48,171],[48,170,48,172],[48,171,48,173],[48,172,48,174],[48,173,48,175],[48,174,48,176],[48,175,48,177],[48,176,48,178],[48,177,48,179],[48,178,48,180],[48,179,48,181],[48,180,48,182],[48,181,48,183],[48,182,51,183],[51,184,48,185],[48,184,48,186],[48,185,48,187],[48,186,48,188],[48,187,48,189],[48,188,48,190],[48,189,47,190],[47,191,48,192],[48,191,48,193],[48,192,48,194],[48,193,48,195],[48,194,48,196],[48,195,48,197],[48,196,48,198],[48,197,48,199],[48,198,48,200],[48,199,48,201],[48,200,48,202],[48,201,48,203],[48,202,48,204],[48,203,51,204],[51,205,48,206],[48,205,48,207],[48,206,48,208],[48,207,48,209],[48,208,48,210],[48,209,48,211],[48,210,47,211],[47,212,48,213],[48,212,48,214],[48,213,48,215],[48,214,48,216],[48,215,48,217],[48,216,48,218],[48,217,48,219],[48,218,48,220],[48,219,48,221],[48,220,48,222],[48,221,48,223],[48,222,48,224],[48,223,48,225],[48,224,51,225],[51,226,48,227],[48,226,48,228],[48,227,48,229],[48,228,48,230],[48,229,48,231],[48,230,48,232],[48,231,47,232],[47,233,48,234],[48,233,48,235],[48,234,48,236],[48,235,48,237],[48,236,48,238],[48,237,48,239],[48,238,48,240],[48,239,48,241],[48,240,48,242],[48,241,48,243],[48,242,48,244],[48,243,48,245],[48,244,48,246],[48,245,51,246],[51,247,48,248],[48,247,48,249],[48,248,48,250],[48,249,48,251],[48,250,48,252],[48,251,48,253],[48,252,47,253],[47,254,48,255],[48,254,48,256],[48,255,48,257],[48,256,48,258],[48,257,48,7],[-1,-1,-1,-1],[-1,-1,-1,-1],[-1,-1,-1,-1],[-1,-1,-1,-1],[-1,-1,-1,-1],[-1,-1,-1,-1],[-1,-1,-1,-1],[-1,-1,-1,-1],[-1,-1,-1,-1],[-1,-1,-1,-1],[-1,-1,-1,-1],[-1,-1,-1,-1],[-1,-1,-1,-1],[-1,-1,-1,-1]],"stap_colors":[[34,16225054],[76,16225054],[118,16225054],[160,16225054],[202,16225054],[244,16225054]],"num":48},{"row":12,"stap":[[-1,-1,-1,-1],[-1,-1,-1,-1],[-1,-1,-1,-1],[-1,-1,-1,-1],[-1,-1,-1,-1],[-1,-1,-1,-1],[-1,-1,-1,-1],[50,8,50,258],[50,9,50,7],[50,10,50,8],[50,11,50,9],[50,12,50,10],[50,13,50,11],[51,13,50,12],[50,15,51,14],[50,16,50,14],[50,17,50,15],[50,18,50,16],[50,19,50,17],[50,20,50,18],[50,21,50,19],[50,22,50,20],[50,23,50,21],[50,24,50,22],[50,25,50,23],[50,26,50,24],[50,27,50,25],[50,28,50,26],[50,29,50,27],[50,30,50,28],[50,31,50,29],[50,32,50,30],[50,33,50,31],[50,34,50,32],[-1,-1,50,33],[50,36,-1,-1],[50,37,50,35],[50,38,50,36],[50,39,50,37],[50,40,50,38],[50,41,50,39],[50,42,50,40],[50,43,50,41],[50,44,50,42],[50,45,50,43],[50,46,50,44],[50,47,50,45],[50,48,50,46],[50,49,50,47],[50,50,50,48],[50,51,50,49],[50,52,50,50],[50,53,50,51],[50,54,50,52],[50,55,50,53],[51,55,50,54],[50,57,51,56],[50,58,50,56],[50,59,50,57],[50,60,50,58],[50,61,50,59],[50,62,50,60],[50,63,50,61],[50,64,50,62],[50,65,50,63],[50,66,50,64],[50,67,50,65],[50,68,50,66],[50,69,50,67],[50,70,50,68],[50,71,50,69],[50,72,50,70],[50,73,50,71],[50,74,50,72],[50,75,50,73],[50,76,50,74],[-1,-1,50,75],[50,78,-1,-1],[50,79,50,77],[50,80,50,78],[50,81,50,79],[50,82,50,80],[50,83,50,81],[50,84,50,82],[50,85,50,83],[50,86,50,84],[50,87,50,85],[50,88,50,86],[50,89,50,87],[50,90,50,88],[50,91,50,89],[50,92,50,90],[50,93,50,91],[50,94,50,92],[50,95,50,93],[50,96,50,94],[50,97,50,95],[51,97,50,96],[50,99,51,98],[50,100,50,98],[50,101,50,99],[50,102,50,100],[50,103,50,101],[50,104,50,102],[50,105,50,103],[50,106,50,104],[50,107,50,105],[50,108,50,106],[50,109,50,107],[50,110,50,108],[50,111,50,109],[50,112,50,110],[50,113,50,111],[50,114,50,112],[50,115,50,113],[50,116,50,114],[50,117,50,115],[50,118,50,116],[-1,-1,50,117],[50,120,-1,-1],[50,121,50,119],[50,122,50,120],[50,123,50,121],[50,124,50,122],[50,125,50,123],[50,126,50,124],[50,127,50,125],[50,128,50,126],[50,129,50,127],[50,130,50,128],[50,131,50,129],[50,132,50,130],[50,133,50,131],[50,134,50,132],[50,135,50,133],[50,136,50,134],[50,137,50,135],[50,138,50,136],[50,139,50,137],[51,139,50,138],[50,141,51,140],[50,142,50,140],[50,143,50,141],[50,144,50,142],[50,145,50,143],[50,146,50,144],[50,147,50,145],[50,148,50,146],[50,149,50,147],[50,150,50,148],[50,151,50,149],[50,152,50,150],[50,153,50,151],[50,154,50,152],[50,155,50,153],[50,156,50,154],[50,157,50,155],[50,158,50,156],[50,159,50,157],[50,160,50,158],[-1,-1,50,159],[50,162,-1,-1],[50,163,50,161],[50,164,50,162],[50,165,50,163],[50,166,50,164],[50,167,50,165],[50,168,50,166],[50,169,50,167],[50,170,50,168],[50,171,50,169],[50,172,50,170],[50,173,50,171],[50,174,50,172],[50,175,50,173],[50,176,50,174],[50,177,50,175],[50,178,50,176],[50,179,50,177],[50,180,50,178],[50,181,50,179],[51,181,50,180],[50,183,51,182],[50,184,50,182],[50,185,50,183],[50,186,50,184],[50,187,50,185],[50,188,50,186],[50,189,50,187],[50,190,50,188],[50,191,50,189],[50,192,50,190],[50,193,50,191],[50,194,50,192],[50,195,50,193],[50,196,50,194],[50,197,50,195],[50,198,50,196],[50,199,50,197],[50,200,50,198],[50,201,50,199],[50,202,50,200],[-1,-1,50,201],[50,204,-1,-1],[50,205,50,203],[50,206,50,204],[50,207,50,205],[50,208,50,206],[50,209,50,207],[50,210,50,208],[50,211,50,209],[50,212,50,210],[50,213,50,211],[50,214,50,212],[50,215,50,213],[50,216,50,214],[50,217,50,215],[50,218,50,216],[50,219,50,217],[50,220,50,218],[50,221,50,219],[50,222,50,220],[50,223,50,221],[51,223,50,222],[50,225,51,224],[50,226,50,224],[50,227,50,225],[50,228,50,226],[50,229,50,227],[50,230,50,228],[50,231,50,229],[50,232,50,230],[50,233,50,231],[50,234,50,232],[50,235,50,233],[50,236,50,234],[50,237,50,235],[50,238,50,236],[50,239,50,237],[50,240,50,238],[50,241,50,239],[50,242,50,240],[50,243,50,241],[50,244,50,242],[-1,-1,50,243],[50,246,-1,-1],[50,247,50,245],[50,248,50,246],[50,249,50,247],[50,250,50,248],[50,251,50,249],[50,252,50,250],[50,253,50,251],[50,254,50,252],[50,255,50,253],[50,256,50,254],[50,257,50,255],[50,258,50,256],[50,7,50,257],[-1,-1,-1,-1],[-1,-1,-1,-1],[-1,-1,-1,-1],[-1,-1,-1,-1],[-1,-1,-1,-1],[-1,-1,-1,-1],[-1,-1,-1,-1],[-1,-1,-1,-1],[-1,-1,-1,-1],[-1,-1,-1,-1],[-1,-1,-1,-1],[-1,-1,-1,-1],[-1,-1,-1,-1],[-1,-1,-1,-1]],"loop":[0,0,0,0,0,0,0,0,0,0,0,0,0,0,0,0,0,0,0,0,0,0,0,0,0,0,0,0,0,0,0,0,0,0,0,0,0,0,0,0,0,0,0,0,0,0,0,0,0,0,0,0,0,0,0,0,0,0,0,0,0,0,0,0,0,0,0,0,0,0,0,0,0,0,0,0,0,0,0,0,0,0,0,0,0,0,0,0,0,0,0,0,0,0,0,0,0,0,0,0,0,0,0,0,0,0,0,0,0,0,0,0,0,0,0,0,0,0,0,0,0,0,0,0,0,0,0,0,0,0,0,0,0,0,0,0,0,0,0,0,0,0,0,0,0,0,0,0,0,0,0,0,0,0,0,0,0,0,0,0,0,0,0,0,0,0,0,0,0,0,0,0,0,0,0,0,0,0,0,0,0,0,0,0,0,0,0,0,0,0,0,0,0,0,0,0,0,0,0,0,0,0,0,0,0,0,0,0,0,0,0,0,0,0,0,0,0,0,0,0,0,0,0,0,0,0,0,0,0,0,0,0,0,0,0,0,0,0,0,0,0,0,0,0,0,0,0,0,0,0,0,0,0,0,0,0,0,0,0,0,0,0,0,0,0,0,0,0,0,0,0,0,0],"scafLoop":[],"col":4,"stapLoop":[],"skip":[0,0,0,0,0,0,0,0,0,-1,0,0,0,0,0,0,-1,0,-1,0,0,0,0,-1,0,-1,0,0,0,0,-1,0,0,0,0,0,0,-1,0,-1,0,0,0,0,-1,0,-1,0,0,0,0,-1,0,0,0,0,0,0,-1,0,-1,0,0,0,0,-1,0,-1,0,0,0,0,-1,0,0,0,0,0,0,-1,0,-1,0,0,0,0,-1,0,-1,0,0,0,0,-1,0,0,0,0,0,0,-1,0,-1,0,0,0,0,-1,0,-1,0,0,0,0,-1,0,0,0,0,0,0,-1,0,-1,0,0,0,0,-1,0,-1,0,0,0,0,-1,0,0,0,0,0,0,-1,0,-1,0,0,0,0,-1,0,-1,0,0,0,0,-1,0,0,0,0,0,0,-1,0,-1,0,0,0,0,-1,0,-1,0,0,0,0,-1,0,0,0,0,0,0,-1,0,-1,0,0,0,0,-1,0,-1,0,0,0,0,-1,0,0,0,0,0,0,-1,0,-1,0,0,0,0,-1,0,-1,0,0,0,0,-1,0,0,0,0,0,0,-1,0,-1,0,0,0,0,-1,0,-1,0,0,0,0,-1,0,0,0,0,0,0,-1,0,-1,0,0,0,0,-1,0,-1,0,0,0,0,0,0,0,0,0,0,0,0,0,0,0,0],"scaf":[[-1,-1,-1,-1],[-1,-1,-1,-1],[-1,-1,-1,-1],[-1,-1,-1,-1],[-1,-1,-1,-1],[-1,-1,-1,-1],[-1,-1,-1,-1],[50,258,50,8],[50,7,50,9],[50,8,50,10],[50,9,50,11],[50,10,50,12],[50,11,50,13],[50,12,50,14],[50,13,50,15],[50,14,50,16],[50,15,50,17],[50,16,50,18],[50,17,50,19],[50,18,50,20],[50,19,50,21],[50,20,50,22],[50,21,50,23],[50,22,50,24],[50,23,50,25],[50,24,50,26],[50,25,50,27],[50,26,50,28],[50,27,50,29],[50,28,50,30],[50,29,50,31],[50,30,50,32],[50,31,50,33],[50,32,50,34],[50,33,50,35],[50,34,50,36],[50,35,50,37],[50,36,50,38],[50,37,50,39],[50,38,50,40],[50,39,50,41],[50,40,50,42],[50,41,50,43],[50,42,50,44],[50,43,50,45],[50,44,-1,-1],[-1,-1,50,47],[50,46,50,48],[50,47,50,49],[50,48,50,50],[50,49,50,51],[50,50,50,52],[50,51,50,53],[50,52,50,54],[50,53,50,55],[50,54,50,56],[50,55,50,57],[50,56,50,58],[50,57,50,59],[50,58,50,60],[50,59,50,61],[50,60,50,62],[50,61,50,63],[50,62,50,64],[50,63,50,65],[50,64,50,66],[50,65,50,67],[50,66,50,68],[50,67,50,69],[50,68,50,70],[50,69,50,71],[50,70,50,72],[50,71,50,73],[50,72,50,74],[50,73,50,75],[50,74,50,76],[50,75,50,77],[50,76,50,78],[50,77,50,79],[50,78,50,80],[50,79,50,81],[50,80,50,82],[50,81,50,83],[50,82,50,84],[50,83,50,85],[50,84,50,86],[50,85,50,87],[50,86,-1,-1],[-1,-1,50,89],[50,88,50,90],[50,89,50,91],[50,90,50,92],[50,91,50,93],[50,92,50,94],[50,93,50,95],[50,94,50,96],[50,95,50,97],[50,96,50,98],[50,97,50,99],[50,98,50,100],[50,99,50,101],[50,100,50,102],[50,101,50,103],[50,102,50,104],[50,103,50,105],[50,104,50,106],[50,105,50,107],[50,106,50,108],[50,107,50,109],[50,108,50,110],[50,109,50,111],[50,110,50,112],[50,111,50,113],[50,112,50,114],[50,113,50,115],[50,114,50,116],[50,115,50,117],[50,116,50,118],[50,117,50,119],[50,118,50,120],[50,119,50,121],[50,120,50,122],[50,121,50,123],[50,122,50,124],[50,123,50,125],[50,124,50,126],[50,125,50,127],[50,126,50,128],[50,127,50,129],[50,128,-1,-1],[-1,-1,50,131],[50,130,50,132],[50,131,50,133],[50,132,50,134],[50,133,50,135],[50,134,50,136],[50,135,50,137],[50,136,50,138],[50,137,50,139],[50,138,50,140],[50,139,50,141],[50,140,50,142],[50,141,50,143],[50,142,50,144],[50,143,50,145],[50,144,50,146],[50,145,50,147],[50,146,50,148],[50,147,50,149],[50,148,50,150],[50,149,50,151],[50,150,50,152],[50,151,50,153],[50,152,50,154],[50,153,50,155],[50,154,50,156],[50,155,50,157],[50,156,50,158],[50,157,50,159],[50,158,50,160],[50,159,50,161],[50,160,50,162],[50,161,50,163],[50,162,50,164],[50,163,50,165],[50,164,50,166],[50,165,50,167],[50,166,50,168],[50,167,50,169],[50,168,50,170],[50,169,50,171],[50,170,-1,-1],[-1,-1,50,173],[50,172,50,174],[50,173,50,175],[50,174,50,176],[50,175,50,177],[50,176,50,178],[50,177,50,179],[50,178,50,180],[50,179,50,181],[50,180,50,182],[50,181,50,183],[50,182,50,184],[50,183,50,185],[50,184,50,186],[50,185,50,187],[50,186,50,188],[50,187,50,189],[50,188,50,190],[50,189,50,191],[50,190,50,192],[50,191,50,193],[50,192,50,194],[50,193,50,195],[50,194,50,196],[50,195,50,197],[50,196,50,198],[50,197,50,199],[50,198,50,200],[50,199,50,201],[50,200,50,202],[50,201,50,203],[50,202,50,204],[50,203,50,205],[50,204,50,206],[50,205,50,207],[50,206,50,208],[50,207,50,209],[50,208,50,210],[50,209,50,211],[50,210,50,212],[50,211,50,213],[50,212,-1,-1],[-1,-1,50,215],[50,214,50,216],[50,215,50,217],[50,216,50,218],[50,217,50,219],[50,218,50,220],[50,219,50,221],[50,220,50,222],[50,221,50,223],[50,222,50,224],[50,223,50,225],[50,224,50,226],[50,225,50,227],[50,226,50,228],[50,227,50,229],[50,228,50,230],[50,229,50,231],[50,230,50,232],[50,231,50,233],[50,232,50,234],[50,233,50,235],[50,234,50,236],[50,235,50,237],[50,236,50,238],[50,237,50,239],[50,238,50,240],[50,239,50,241],[50,240,50,242],[50,241,50,243],[50,242,50,244],[50,243,50,245],[50,244,50,246],[50,245,50,247],[50,246,50,248],[50,247,50,249],[50,248,50,250],[50,249,50,251],[50,250,50,252],[50,251,50,253],[50,252,50,254],[50,253,50,255],[50,254,-1,-1],[-1,-1,50,257],[50,256,50,258],[50,257,50,7],[-1,-1,-1,-1],[-1,-1,-1,-1],[-1,-1,-1,-1],[-1,-1,-1,-1],[-1,-1,-1,-1],[-1,-1,-1,-1],[-1,-1,-1,-1],[-1,-1,-1,-1],[-1,-1,-1,-1],[-1,-1,-1,-1],[-1,-1,-1,-1],[-1,-1,-1,-1],[-1,-1,-1,-1],[-1,-1,-1,-1]],"stap_colors":[[34,5749504],[76,5749504],[118,5749504],[160,5749504],[202,5749504],[244,5749504]],"num":50},{"row":11,"stap":[[-1,-1,-1,-1],[-1,-1,-1,-1],[-1,-1,-1,-1],[-1,-1,-1,-1],[-1,-1,-1,-1],[-1,-1,-1,-1],[-1,-1,-1,-1],[51,258,51,8],[51,7,51,9],[51,8,51,10],[51,9,51,11],[51,10,51,12],[51,11,51,13],[51,12,50,13],[50,14,51,15],[51,14,51,16],[51,15,51,17],[51,16,51,18],[51,17,51,19],[51,18,51,20],[51,19,51,21],[51,20,51,22],[51,21,51,23],[51,22,51,24],[51,23,51,25],[51,24,51,26],[51,25,51,27],[51,26,51,28],[51,27,51,29],[51,28,51,30],[51,29,51,31],[51,30,51,32],[51,31,51,33],[51,32,51,34],[51,33,-1,-1],[-1,-1,51,36],[51,35,51,37],[51,36,51,38],[51,37,51,39],[51,38,51,40],[51,39,51,41],[51,40,51,42],[51,41,51,43],[51,42,51,44],[51,43,51,45],[51,44,51,46],[51,45,51,47],[51,46,51,48],[51,47,51,49],[51,48,51,50],[51,49,51,51],[51,50,51,52],[51,51,51,53],[51,52,51,54],[51,53,51,55],[51,54,50,55],[50,56,51,57],[51,56,51,58],[51,57,51,59],[51,58,51,60],[51,59,51,61],[51,60,51,62],[51,61,51,63],[51,62,51,64],[51,63,51,65],[51,64,51,66],[51,65,51,67],[51,66,51,68],[51,67,51,69],[51,68,51,70],[51,69,51,71],[51,70,51,72],[51,71,51,73],[51,72,51,74],[51,73,51,75],[51,74,51,76],[51,75,-1,-1],[-1,-1,51,78],[51,77,51,79],[51,78,51,80],[51,79,51,81],[51,80,51,82],[51,81,51,83],[51,82,51,84],[51,83,51,85],[51,84,51,86],[51,85,51,87],[51,86,51,88],[51,87,51,89],[51,88,51,90],[51,89,51,91],[51,90,51,92],[51,91,51,93],[51,92,51,94],[51,93,51,95],[51,94,51,96],[51,95,51,97],[51,96,50,97],[50,98,51,99],[51,98,51,100],[51,99,51,101],[51,100,51,102],[51,101,51,103],[51,102,51,104],[51,103,51,105],[51,104,51,106],[51,105,51,107],[51,106,51,108],[51,107,51,109],[51,108,51,110],[51,109,51,111],[51,110,51,112],[51,111,51,113],[51,112,51,114],[51,113,51,115],[51,114,51,116],[51,115,51,117],[51,116,51,118],[51,117,-1,-1],[-1,-1,51,120],[51,119,51,121],[51,120,51,122],[51,121,51,123],[51,122,51,124],[51,123,51,125],[51,124,51,126],[51,125,51,127],[51,126,51,128],[51,127,51,129],[51,128,51,130],[51,129,51,131],[51,130,51,132],[51,131,51,133],[51,132,51,134],[51,133,51,135],[51,134,51,136],[51,135,51,137],[51,136,51,138],[51,137,51,139],[51,138,50,139],[50,140,51,141],[51,140,51,142],[51,141,51,143],[51,142,51,144],[51,143,51,145],[51,144,51,146],[51,145,51,147],[51,146,51,148],[51,147,51,149],[51,148,51,150],[51,149,51,151],[51,150,51,152],[51,151,51,153],[51,152,51,154],[51,153,51,155],[51,154,51,156],[51,155,51,157],[51,156,51,158],[51,157,51,159],[51,158,51,160],[51,159,-1,-1],[-1,-1,51,162],[51,161,51,163],[51,162,51,164],[51,163,51,165],[51,164,51,166],[51,165,51,167],[51,166,51,168],[51,167,51,169],[51,168,51,170],[51,169,51,171],[51,170,51,172],[51,171,51,173],[51,172,51,174],[51,173,51,175],[51,174,51,176],[51,175,51,177],[51,176,51,178],[51,177,51,179],[51,178,51,180],[51,179,51,181],[51,180,50,181],[50,182,51,183],[51,182,51,184],[51,183,51,185],[51,184,51,186],[51,185,51,187],[51,186,51,188],[51,187,51,189],[51,188,51,190],[51,189,51,191],[51,190,51,192],[51,191,51,193],[51,192,51,194],[51,193,51,195],[51,194,51,196],[51,195,51,197],[51,196,51,198],[51,197,51,199],[51,198,51,200],[51,199,51,201],[51,200,51,202],[51,201,-1,-1],[-1,-1,51,204],[51,203,51,205],[51,204,51,206],[51,205,51,207],[51,206,51,208],[51,207,51,209],[51,208,51,210],[51,209,51,211],[51,210,51,212],[51,211,51,213],[51,212,51,214],[51,213,51,215],[51,214,51,216],[51,215,51,217],[51,216,51,218],[51,217,51,219],[51,218,51,220],[51,219,51,221],[51,220,51,222],[51,221,51,223],[51,222,50,223],[50,224,51,225],[51,224,51,226],[51,225,51,227],[51,226,51,228],[51,227,51,229],[51,228,51,230],[51,229,51,231],[51,230,51,232],[51,231,51,233],[51,232,51,234],[51,233,51,235],[51,234,51,236],[51,235,51,237],[51,236,51,238],[51,237,51,239],[51,238,51,240],[51,239,51,241],[51,240,51,242],[51,241,51,243],[51,242,51,244],[51,243,-1,-1],[-1,-1,51,246],[51,245,51,247],[51,246,51,248],[51,247,51,249],[51,248,51,250],[51,249,51,251],[51,250,51,252],[51,251,51,253],[51,252,51,254],[51,253,51,255],[51,254,51,256],[51,255,51,257],[51,256,51,258],[51,257,51,7],[-1,-1,-1,-1],[-1,-1,-1,-1],[-1,-1,-1,-1],[-1,-1,-1,-1],[-1,-1,-1,-1],[-1,-1,-1,-1],[-1,-1,-1,-1],[-1,-1,-1,-1],[-1,-1,-1,-1],[-1,-1,-1,-1],[-1,-1,-1,-1],[-1,-1,-1,-1],[-1,-1,-1,-1],[-1,-1,-1,-1]],"loop":[0,0,0,0,0,0,0,0,0,0,0,0,0,0,0,0,0,0,0,0,0,0,0,0,0,0,0,0,0,0,0,0,0,0,0,0,0,0,0,0,0,0,0,0,0,0,0,0,0,0,0,0,0,0,0,0,0,0,0,0,0,0,0,0,0,0,0,0,0,0,0,0,0,0,0,0,0,0,0,0,0,0,0,0,0,0,0,0,0,0,0,0,0,0,0,0,0,0,0,0,0,0,0,0,0,0,0,0,0,0,0,0,0,0,0,0,0,0,0,0,0,0,0,0,0,0,0,0,0,0,0,0,0,0,0,0,0,0,0,0,0,0,0,0,0,0,0,0,0,0,0,0,0,0,0,0,0,0,0,0,0,0,0,0,0,0,0,0,0,0,0,0,0,0,0,0,0,0,0,0,0,0,0,0,0,0,0,0,0,0,0,0,0,0,0,0,0,0,0,0,0,0,0,0,0,0,0,0,0,0,0,0,0,0,0,0,0,0,0,0,0,0,0,0,0,0,0,0,0,0,0,0,0,0,0,0,0,0,0,0,0,0,0,0,0,0,0,0,0,0,0,0,0,0,0,0,0,0,0,0,0,0,0,0,0,0,0,0,0,0,0,0,0],"scafLoop":[],"col":4,"stapLoop":[],"skip":[0,0,0,0,0,0,0,0,0,0,-1,0,0,0,0,0,0,0,0,0,0,0,0,0,0,0,0,0,0,0,0,-1,0,0,0,0,0,0,0,0,0,0,0,0,0,0,0,0,0,0,0,0,-1,0,0,0,0,0,0,0,0,0,0,0,0,0,0,0,0,0,0,0,0,-1,0,0,0,0,0,0,0,0,0,0,0,0,0,0,0,0,0,0,0,0,-1,0,0,0,0,0,0,0,0,0,0,0,0,0,0,0,0,0,0,0,0,-1,0,0,0,0,0,0,0,0,0,0,0,0,0,0,0,0,0,0,0,0,-1,0,0,0,0,0,0,0,0,0,0,0,0,0,0,0,0,0,0,0,0,-1,0,0,0,0,0,0,0,0,0,0,0,0,0,0,0,0,0,0,0,0,-1,0,0,0,0,0,0,0,0,0,0,0,0,0,0,0,0,0,0,0,0,-1,0,0,0,0,0,0,0,0,0,0,0,0,0,0,0,0,0,0,0,0,-1,0,0,0,0,0,0,0,0,0,0,0,0,0,0,0,0,0,0,0,0,-1,0,0,0,0,0,0,0,0,0,0,0,0,0,0,0,0,0,0,0,0,0,0,0,0,0,0,0,0,0,0,0],"scaf":[[-1,-1,-1,-1],[-1,-1,-1,-1],[-1,-1,-1,-1],[-1,-1,-1,-1],[-1,-1,-1,-1],[-1,-1,-1,-1],[-1,-1,-1,-1],[51,8,51,258],[51,9,51,7],[51,10,51,8],[51,11,51,9],[51,12,51,10],[51,13,51,11],[51,14,51,12],[51,15,51,13],[48,15,51,14],[51,17,48,16],[51,18,51,16],[51,19,51,17],[51,20,51,18],[51,21,51,19],[51,22,51,20],[52,22,51,21],[51,24,52,23],[51,25,51,23],[51,26,51,24],[51,27,51,25],[51,28,51,26],[51,29,51,27],[51,30,51,28],[51,31,51,29],[51,32,51,30],[51,33,51,31],[51,34,51,32],[51,35,51,33],[51,36,51,34],[48,36,51,35],[51,38,48,37],[51,39,51,37],[51,40,51,38],[51,41,51,39],[51,42,51,40],[51,43,51,41],[52,43,51,42],[51,45,52,44],[51,46,51,44],[51,47,51,45],[51,48,51,46],[51,49,51,47],[51,50,51,48],[51,51,51,49],[51,52,51,50],[51,53,51,51],[51,54,51,52],[51,55,51,53],[51,56,51,54],[51,57,51,55],[48,57,51,56],[51,59,48,58],[51,60,51,58],[51,61,51,59],[51,62,51,60],[51,63,51,61],[51,64,51,62],[52,64,51,63],[51,66,52,65],[51,67,51,65],[51,68,51,66],[51,69,51,67],[51,70,51,68],[51,71,51,69],[51,72,51,70],[51,73,51,71],[51,74,51,72],[51,75,51,73],[51,76,51,74],[51,77,51,75],[51,78,51,76],[48,78,51,77],[51,80,48,79],[51,81,51,79],[51,82,51,80],[51,83,51,81],[51,84,51,82],[51,85,51,83],[52,85,51,84],[51,87,52,86],[51,88,51,86],[51,89,51,87],[51,90,51,88],[51,91,51,89],[51,92,51,90],[51,93,51,91],[51,94,51,92],[51,95,51,93],[51,96,51,94],[51,97,51,95],[51,98,51,96],[51,99,51,97],[48,99,51,98],[51,101,48,100],[51,102,51,100],[51,103,51,101],[51,104,51,102],[51,105,51,103],[51,106,51,104],[52,106,51,105],[51,108,52,107],[51,109,51,107],[51,110,51,108],[51,111,51,109],[51,112,51,110],[51,113,51,111],[51,114,51,112],[51,115,51,113],[51,116,51,114],[51,117,51,115],[51,118,51,116],[51,119,51,117],[51,120,51,118],[48,120,51,119],[51,122,48,121],[51,123,51,121],[51,124,51,122],[51,125,51,123],[51,126,51,124],[51,127,51,125],[52,127,51,126],[51,129,52,128],[51,130,51,128],[51,131,51,129],[51,132,51,130],[51,133,51,131],[51,134,51,132],[51,135,51,133],[51,136,51,134],[51,137,51,135],[51,138,51,136],[51,139,51,137],[51,140,51,138],[51,141,51,139],[48,141,51,140],[51,143,48,142],[51,144,51,142],[51,145,51,143],[51,146,51,144],[51,147,51,145],[51,148,51,146],[52,148,51,147],[51,150,52,149],[51,151,51,149],[51,152,51,150],[51,153,51,151],[51,154,51,152],[51,155,51,153],[51,156,51,154],[51,157,51,155],[51,158,51,156],[51,159,51,157],[51,160,51,158],[51,161,51,159],[51,162,51,160],[48,162,51,161],[51,164,48,163],[51,165,51,163],[51,166,51,164],[51,167,51,165],[51,168,51,166],[51,169,51,167],[52,169,51,168],[51,171,52,170],[51,172,51,170],[51,173,51,171],[51,174,51,172],[51,175,51,173],[51,176,51,174],[51,177,51,175],[51,178,51,176],[51,179,51,177],[51,180,51,178],[51,181,51,179],[51,182,51,180],[51,183,51,181],[48,183,51,182],[51,185,48,184],[51,186,51,184],[51,187,51,185],[51,188,51,186],[51,189,51,187],[51,190,51,188],[52,190,51,189],[51,192,52,191],[51,193,51,191],[51,194,51,192],[51,195,51,193],[51,196,51,194],[51,197,51,195],[51,198,51,196],[51,199,51,197],[51,200,51,198],[51,201,51,199],[51,202,51,200],[51,203,51,201],[51,204,51,202],[48,204,51,203],[51,206,48,205],[51,207,51,205],[51,208,51,206],[51,209,51,207],[51,210,51,208],[51,211,51,209],[52,211,51,210],[51,213,52,212],[51,214,51,212],[51,215,51,213],[51,216,51,214],[51,217,51,215],[51,218,51,216],[51,219,51,217],[51,220,51,218],[51,221,51,219],[51,222,51,220],[51,223,51,221],[51,224,51,222],[51,225,51,223],[48,225,51,224],[51,227,48,226],[51,228,51,226],[51,229,51,227],[51,230,51,228],[51,231,51,229],[51,232,51,230],[52,232,51,231],[51,234,52,233],[51,235,51,233],[51,236,51,234],[51,237,51,235],[51,238,51,236],[51,239,51,237],[51,240,51,238],[51,241,51,239],[51,242,51,240],[51,243,51,241],[51,244,51,242],[51,245,51,243],[51,246,51,244],[48,246,51,245],[51,248,48,247],[51,249,51,247],[51,250,51,248],[51,251,51,249],[51,252,51,250],[51,253,51,251],[52,253,51,252],[51,255,52,254],[51,256,51,254],[51,257,51,255],[51,258,51,256],[51,7,51,257],[-1,-1,-1,-1],[-1,-1,-1,-1],[-1,-1,-1,-1],[-1,-1,-1,-1],[-1,-1,-1,-1],[-1,-1,-1,-1],[-1,-1,-1,-1],[-1,-1,-1,-1],[-1,-1,-1,-1],[-1,-1,-1,-1],[-1,-1,-1,-1],[-1,-1,-1,-1],[-1,-1,-1,-1],[-1,-1,-1,-1]],"stap_colors":[[35,5749504],[77,5749504],[119,5749504],[161,5749504],[203,5749504],[245,5749504]],"num":51},{"row":11,"stap":[[-1,-1,-1,-1],[-1,-1,-1,-1],[-1,-1,-1,-1],[-1,-1,-1,-1],[-1,-1,-1,-1],[-1,-1,-1,-1],[-1,-1,-1,-1],[52,8,52,258],[52,9,52,7],[52,10,52,8],[52,11,52,9],[52,12,52,10],[52,13,52,11],[-1,-1,52,12],[52,15,-1,-1],[52,16,52,14],[52,17,52,15],[52,18,52,16],[52,19,52,17],[52,20,52,18],[52,21,52,19],[52,22,52,20],[52,23,52,21],[52,24,52,22],[52,25,52,23],[52,26,52,24],[52,27,52,25],[52,28,52,26],[52,29,52,27],[52,30,52,28],[52,31,52,29],[52,32,52,30],[52,33,52,31],[52,34,52,32],[52,35,52,33],[52,36,52,34],[52,37,52,35],[52,38,52,36],[52,39,52,37],[52,40,52,38],[52,41,52,39],[52,42,52,40],[52,43,52,41],[52,44,52,42],[52,45,52,43],[52,46,52,44],[52,47,52,45],[52,48,52,46],[52,49,52,47],[52,50,52,48],[52,51,52,49],[52,52,52,50],[52,53,52,51],[52,54,52,52],[52,55,52,53],[-1,-1,52,54],[52,57,-1,-1],[52,58,52,56],[52,59,52,57],[52,60,52,58],[52,61,52,59],[52,62,52,60],[52,63,52,61],[52,64,52,62],[52,65,52,63],[52,66,52,64],[52,67,52,65],[52,68,52,66],[52,69,52,67],[52,70,52,68],[52,71,52,69],[52,72,52,70],[52,73,52,71],[52,74,52,72],[52,75,52,73],[52,76,52,74],[52,77,52,75],[52,78,52,76],[52,79,52,77],[52,80,52,78],[52,81,52,79],[52,82,52,80],[52,83,52,81],[52,84,52,82],[52,85,52,83],[52,86,52,84],[52,87,52,85],[52,88,52,86],[52,89,52,87],[52,90,52,88],[52,91,52,89],[52,92,52,90],[52,93,52,91],[52,94,52,92],[52,95,52,93],[52,96,52,94],[52,97,52,95],[-1,-1,52,96],[52,99,-1,-1],[52,100,52,98],[52,101,52,99],[52,102,52,100],[52,103,52,101],[52,104,52,102],[52,105,52,103],[52,106,52,104],[52,107,52,105],[52,108,52,106],[52,109,52,107],[52,110,52,108],[52,111,52,109],[52,112,52,110],[52,113,52,111],[52,114,52,112],[52,115,52,113],[52,116,52,114],[52,117,52,115],[52,118,52,116],[52,119,52,117],[52,120,52,118],[52,121,52,119],[52,122,52,120],[52,123,52,121],[52,124,52,122],[52,125,52,123],[52,126,52,124],[52,127,52,125],[52,128,52,126],[52,129,52,127],[52,130,52,128],[52,131,52,129],[52,132,52,130],[52,133,52,131],[52,134,52,132],[52,135,52,133],[52,136,52,134],[52,137,52,135],[52,138,52,136],[52,139,52,137],[-1,-1,52,138],[52,141,-1,-1],[52,142,52,140],[52,143,52,141],[52,144,52,142],[52,145,52,143],[52,146,52,144],[52,147,52,145],[52,148,52,146],[52,149,52,147],[52,150,52,148],[52,151,52,149],[52,152,52,150],[52,153,52,151],[52,154,52,152],[52,155,52,153],[52,156,52,154],[52,157,52,155],[52,158,52,156],[52,159,52,157],[52,160,52,158],[52,161,52,159],[52,162,52,160],[52,163,52,161],[52,164,52,162],[52,165,52,163],[52,166,52,164],[52,167,52,165],[52,168,52,166],[52,169,52,167],[52,170,52,168],[52,171,52,169],[52,172,52,170],[52,173,52,171],[52,174,52,172],[52,175,52,173],[52,176,52,174],[52,177,52,175],[52,178,52,176],[52,179,52,177],[52,180,52,178],[52,181,52,179],[-1,-1,52,180],[52,183,-1,-1],[52,184,52,182],[52,185,52,183],[52,186,52,184],[52,187,52,185],[52,188,52,186],[52,189,52,187],[52,190,52,188],[52,191,52,189],[52,192,52,190],[52,193,52,191],[52,194,52,192],[52,195,52,193],[52,196,52,194],[52,197,52,195],[52,198,52,196],[52,199,52,197],[52,200,52,198],[52,201,52,199],[52,202,52,200],[52,203,52,201],[52,204,52,202],[52,205,52,203],[52,206,52,204],[52,207,52,205],[52,208,52,206],[52,209,52,207],[52,210,52,208],[52,211,52,209],[52,212,52,210],[52,213,52,211],[52,214,52,212],[52,215,52,213],[52,216,52,214],[52,217,52,215],[52,218,52,216],[52,219,52,217],[52,220,52,218],[52,221,52,219],[52,222,52,220],[52,223,52,221],[-1,-1,52,222],[52,225,-1,-1],[52,226,52,224],[52,227,52,225],[52,228,52,226],[52,229,52,227],[52,230,52,228],[52,231,52,229],[52,232,52,230],[52,233,52,231],[52,234,52,232],[52,235,52,233],[52,236,52,234],[52,237,52,235],[52,238,52,236],[52,239,52,237],[52,240,52,238],[52,241,52,239],[52,242,52,240],[52,243,52,241],[52,244,52,242],[52,245,52,243],[52,246,52,244],[52,247,52,245],[52,248,52,246],[52,249,52,247],[52,250,52,248],[52,251,52,249],[52,252,52,250],[52,253,52,251],[52,254,52,252],[52,255,52,253],[52,256,52,254],[52,257,52,255],[52,258,52,256],[52,7,52,257],[-1,-1,-1,-1],[-1,-1,-1,-1],[-1,-1,-1,-1],[-1,-1,-1,-1],[-1,-1,-1,-1],[-1,-1,-1,-1],[-1,-1,-1,-1],[-1,-1,-1,-1],[-1,-1,-1,-1],[-1,-1,-1,-1],[-1,-1,-1,-1],[-1,-1,-1,-1],[-1,-1,-1,-1],[-1,-1,-1,-1]],"loop":[0,0,0,0,0,0,0,0,0,0,1,0,0,0,0,0,0,0,0,0,0,0,0,0,1,0,0,0,0,0,0,0,0,0,0,0,0,0,1,0,0,0,0,0,0,0,0,0,0,0,0,0,1,0,0,0,0,0,0,0,0,0,0,0,0,0,1,0,0,0,0,0,0,0,0,0,0,0,0,0,1,0,0,0,0,0,0,0,0,0,0,0,0,0,1,0,0,0,0,0,0,0,0,0,0,0,0,0,1,0,0,0,0,0,0,0,0,0,0,0,0,0,1,0,0,0,0,0,0,0,0,0,0,0,0,0,1,0,0,0,0,0,0,0,0,0,0,0,0,0,1,0,0,0,0,0,0,0,0,0,0,0,0,0,1,0,0,0,0,0,0,0,0,0,0,0,0,0,1,0,0,0,0,0,0,0,0,0,0,0,0,0,1,0,0,0,0,0,0,0,0,0,0,0,0,0,1,0,0,0,0,0,0,0,0,0,0,0,0,0,1,0,0,0,0,0,0,0,0,0,0,0,0,0,1,0,0,0,0,0,0,0,0,0,0,0,0,0,1,0,0,0,0,0,0,0,0,0,0,0,0,0,0,0,0,0,0,0,0,0,0,0,0],"scafLoop":[],"col":3,"stapLoop":[],"skip":[0,0,0,0,0,0,0,0,0,0,0,0,0,0,0,0,0,0,0,0,0,0,0,0,0,0,0,0,0,0,0,0,0,0,0,0,0,0,0,0,0,0,0,0,0,0,0,0,0,0,0,0,0,0,0,0,0,0,0,0,0,0,0,0,0,0,0,0,0,0,0,0,0,0,0,0,0,0,0,0,0,0,0,0,0,0,0,0,0,0,0,0,0,0,0,0,0,0,0,0,0,0,0,0,0,0,0,0,0,0,0,0,0,0,0,0,0,0,0,0,0,0,0,0,0,0,0,0,0,0,0,0,0,0,0,0,0,0,0,0,0,0,0,0,0,0,0,0,0,0,0,0,0,0,0,0,0,0,0,0,0,0,0,0,0,0,0,0,0,0,0,0,0,0,0,0,0,0,0,0,0,0,0,0,0,0,0,0,0,0,0,0,0,0,0,0,0,0,0,0,0,0,0,0,0,0,0,0,0,0,0,0,0,0,0,0,0,0,0,0,0,0,0,0,0,0,0,0,0,0,0,0,0,0,0,0,0,0,0,0,0,0,0,0,0,0,0,0,0,0,0,0,0,0,0,0,0,0,0,0,0,0,0,0,0,0,0,0,0,0,0,0,0],"scaf":[[-1,-1,-1,-1],[-1,-1,-1,-1],[-1,-1,-1,-1],[-1,-1,-1,-1],[-1,-1,-1,-1],[-1,-1,-1,-1],[-1,-1,-1,-1],[52,258,52,8],[52,7,52,9],[52,8,52,10],[52,9,52,11],[52,10,52,12],[52,11,52,13],[52,12,52,14],[52,13,52,15],[52,14,55,15],[55,16,52,17],[52,16,52,18],[52,17,52,19],[52,18,52,20],[52,19,52,21],[52,20,52,22],[52,21,51,22],[51,23,52,24],[52,23,52,25],[52,24,52,26],[52,25,52,27],[52,26,52,28],[52,27,52,29],[52,28,52,30],[52,29,52,31],[52,30,52,32],[52,31,52,33],[52,32,52,34],[52,33,52,35],[52,34,52,36],[52,35,55,36],[55,37,52,38],[52,37,52,39],[52,38,52,40],[52,39,52,41],[52,40,52,42],[52,41,52,43],[52,42,51,43],[51,44,52,45],[52,44,52,46],[52,45,52,47],[52,46,52,48],[52,47,52,49],[52,48,52,50],[52,49,52,51],[52,50,52,52],[52,51,52,53],[52,52,52,54],[52,53,52,55],[52,54,52,56],[52,55,52,57],[52,56,55,57],[55,58,52,59],[52,58,52,60],[52,59,52,61],[52,60,52,62],[52,61,52,63],[52,62,52,64],[52,63,51,64],[51,65,52,66],[52,65,52,67],[52,66,52,68],[52,67,52,69],[52,68,52,70],[52,69,52,71],[52,70,52,72],[52,71,52,73],[52,72,52,74],[52,73,52,75],[52,74,52,76],[52,75,52,77],[52,76,52,78],[52,77,55,78],[55,79,52,80],[52,79,52,81],[52,80,52,82],[52,81,52,83],[52,82,52,84],[52,83,52,85],[52,84,51,85],[51,86,52,87],[52,86,52,88],[52,87,52,89],[52,88,52,90],[52,89,52,91],[52,90,52,92],[52,91,52,93],[52,92,52,94],[52,93,52,95],[52,94,52,96],[52,95,52,97],[52,96,52,98],[52,97,52,99],[52,98,55,99],[55,100,52,101],[52,100,52,102],[52,101,52,103],[52,102,52,104],[52,103,52,105],[52,104,52,106],[52,105,51,106],[51,107,52,108],[52,107,52,109],[52,108,52,110],[52,109,52,111],[52,110,52,112],[52,111,52,113],[52,112,52,114],[52,113,52,115],[52,114,52,116],[52,115,52,117],[52,116,52,118],[52,117,52,119],[52,118,52,120],[52,119,55,120],[55,121,52,122],[52,121,52,123],[52,122,52,124],[52,123,52,125],[52,124,52,126],[52,125,52,127],[52,126,51,127],[51,128,52,129],[52,128,52,130],[52,129,52,131],[52,130,52,132],[52,131,52,133],[52,132,52,134],[52,133,52,135],[52,134,52,136],[52,135,52,137],[52,136,52,138],[52,137,52,139],[52,138,52,140],[52,139,52,141],[52,140,55,141],[55,142,52,143],[52,142,52,144],[52,143,52,145],[52,144,52,146],[52,145,52,147],[52,146,52,148],[52,147,51,148],[51,149,52,150],[52,149,52,151],[52,150,52,152],[52,151,52,153],[52,152,52,154],[52,153,52,155],[52,154,52,156],[52,155,52,157],[52,156,52,158],[52,157,52,159],[52,158,52,160],[52,159,52,161],[52,160,52,162],[52,161,55,162],[55,163,52,164],[52,163,52,165],[52,164,52,166],[52,165,52,167],[52,166,52,168],[52,167,52,169],[52,168,51,169],[51,170,52,171],[52,170,52,172],[52,171,52,173],[52,172,52,174],[52,173,52,175],[52,174,52,176],[52,175,52,177],[52,176,52,178],[52,177,52,179],[52,178,52,180],[52,179,52,181],[52,180,52,182],[52,181,52,183],[52,182,55,183],[55,184,52,185],[52,184,52,186],[52,185,52,187],[52,186,52,188],[52,187,52,189],[52,188,52,190],[52,189,51,190],[51,191,52,192],[52,191,52,193],[52,192,52,194],[52,193,52,195],[52,194,52,196],[52,195,52,197],[52,196,52,198],[52,197,52,199],[52,198,52,200],[52,199,52,201],[52,200,52,202],[52,201,52,203],[52,202,52,204],[52,203,55,204],[55,205,52,206],[52,205,52,207],[52,206,52,208],[52,207,52,209],[52,208,52,210],[52,209,52,211],[52,210,51,211],[51,212,52,213],[52,212,52,214],[52,213,52,215],[52,214,52,216],[52,215,52,217],[52,216,52,218],[52,217,52,219],[52,218,52,220],[52,219,52,221],[52,220,52,222],[52,221,52,223],[52,222,52,224],[52,223,52,225],[52,224,55,225],[55,226,52,227],[52,226,52,228],[52,227,52,229],[52,228,52,230],[52,229,52,231],[52,230,52,232],[52,231,51,232],[51,233,52,234],[52,233,52,235],[52,234,52,236],[52,235,52,237],[52,236,52,238],[52,237,52,239],[52,238,52,240],[52,239,52,241],[52,240,52,242],[52,241,52,243],[52,242,52,244],[52,243,52,245],[52,244,52,246],[52,245,55,246],[55,247,52,248],[52,247,52,249],[52,248,52,250],[52,249,52,251],[52,250,52,252],[52,251,52,253],[52,252,51,253],[51,254,52,255],[52,254,52,256],[52,255,52,257],[52,256,52,258],[52,257,52,7],[-1,-1,-1,-1],[-1,-1,-1,-1],[-1,-1,-1,-1],[-1,-1,-1,-1],[-1,-1,-1,-1],[-1,-1,-1,-1],[-1,-1,-1,-1],[-1,-1,-1,-1],[-1,-1,-1,-1],[-1,-1,-1,-1],[-1,-1,-1,-1],[-1,-1,-1,-1],[-1,-1,-1,-1],[-1,-1,-1,-1]],"stap_colors":[[13,16225054],[55,16225054],[97,16225054],[139,16225054],[181,16225054],[223,16225054]],"num":52},{"row":12,"stap":[[-1,-1,-1,-1],[-1,-1,-1,-1],[-1,-1,-1,-1],[-1,-1,-1,-1],[-1,-1,-1,-1],[-1,-1,-1,-1],[-1,-1,-1,-1],[54,8,54,258],[54,9,54,7],[54,10,54,8],[54,11,54,9],[54,12,54,10],[54,13,54,11],[55,13,54,12],[54,15,55,14],[54,16,54,14],[54,17,54,15],[54,18,54,16],[54,19,54,17],[54,20,54,18],[54,21,54,19],[54,22,54,20],[54,23,54,21],[54,24,54,22],[54,25,54,23],[54,26,54,24],[54,27,54,25],[54,28,54,26],[54,29,54,27],[54,30,54,28],[54,31,54,29],[54,32,54,30],[54,33,54,31],[54,34,54,32],[-1,-1,54,33],[54,36,-1,-1],[54,37,54,35],[54,38,54,36],[54,39,54,37],[54,40,54,38],[54,41,54,39],[54,42,54,40],[54,43,54,41],[54,44,54,42],[54,45,54,43],[54,46,54,44],[54,47,54,45],[54,48,54,46],[54,49,54,47],[54,50,54,48],[54,51,54,49],[54,52,54,50],[54,53,54,51],[54,54,54,52],[54,55,54,53],[55,55,54,54],[54,57,55,56],[54,58,54,56],[54,59,54,57],[54,60,54,58],[54,61,54,59],[54,62,54,60],[54,63,54,61],[54,64,54,62],[54,65,54,63],[54,66,54,64],[54,67,54,65],[54,68,54,66],[54,69,54,67],[54,70,54,68],[54,71,54,69],[54,72,54,70],[54,73,54,71],[54,74,54,72],[54,75,54,73],[54,76,54,74],[-1,-1,54,75],[54,78,-1,-1],[54,79,54,77],[54,80,54,78],[54,81,54,79],[54,82,54,80],[54,83,54,81],[54,84,54,82],[54,85,54,83],[54,86,54,84],[54,87,54,85],[54,88,54,86],[54,89,54,87],[54,90,54,88],[54,91,54,89],[54,92,54,90],[54,93,54,91],[54,94,54,92],[54,95,54,93],[54,96,54,94],[54,97,54,95],[55,97,54,96],[54,99,55,98],[54,100,54,98],[54,101,54,99],[54,102,54,100],[54,103,54,101],[54,104,54,102],[54,105,54,103],[54,106,54,104],[54,107,54,105],[54,108,54,106],[54,109,54,107],[54,110,54,108],[54,111,54,109],[54,112,54,110],[54,113,54,111],[54,114,54,112],[54,115,54,113],[54,116,54,114],[54,117,54,115],[54,118,54,116],[-1,-1,54,117],[54,120,-1,-1],[54,121,54,119],[54,122,54,120],[54,123,54,121],[54,124,54,122],[54,125,54,123],[54,126,54,124],[54,127,54,125],[54,128,54,126],[54,129,54,127],[54,130,54,128],[54,131,54,129],[54,132,54,130],[54,133,54,131],[54,134,54,132],[54,135,54,133],[54,136,54,134],[54,137,54,135],[54,138,54,136],[54,139,54,137],[55,139,54,138],[54,141,55,140],[54,142,54,140],[54,143,54,141],[54,144,54,142],[54,145,54,143],[54,146,54,144],[54,147,54,145],[54,148,54,146],[54,149,54,147],[54,150,54,148],[54,151,54,149],[54,152,54,150],[54,153,54,151],[54,154,54,152],[54,155,54,153],[54,156,54,154],[54,157,54,155],[54,158,54,156],[54,159,54,157],[54,160,54,158],[-1,-1,54,159],[54,162,-1,-1],[54,163,54,161],[54,164,54,162],[54,165,54,163],[54,166,54,164],[54,167,54,165],[54,168,54,166],[54,169,54,167],[54,170,54,168],[54,171,54,169],[54,172,54,170],[54,173,54,171],[54,174,54,172],[54,175,54,173],[54,176,54,174],[54,177,54,175],[54,178,54,176],[54,179,54,177],[54,180,54,178],[54,181,54,179],[55,181,54,180],[54,183,55,182],[54,184,54,182],[54,185,54,183],[54,186,54,184],[54,187,54,185],[54,188,54,186],[54,189,54,187],[54,190,54,188],[54,191,54,189],[54,192,54,190],[54,193,54,191],[54,194,54,192],[54,195,54,193],[54,196,54,194],[54,197,54,195],[54,198,54,196],[54,199,54,197],[54,200,54,198],[54,201,54,199],[54,202,54,200],[-1,-1,54,201],[54,204,-1,-1],[54,205,54,203],[54,206,54,204],[54,207,54,205],[54,208,54,206],[54,209,54,207],[54,210,54,208],[54,211,54,209],[54,212,54,210],[54,213,54,211],[54,214,54,212],[54,215,54,213],[54,216,54,214],[54,217,54,215],[54,218,54,216],[54,219,54,217],[54,220,54,218],[54,221,54,219],[54,222,54,220],[54,223,54,221],[55,223,54,222],[54,225,55,224],[54,226,54,224],[54,227,54,225],[54,228,54,226],[54,229,54,227],[54,230,54,228],[54,231,54,229],[54,232,54,230],[54,233,54,231],[54,234,54,232],[54,235,54,233],[54,236,54,234],[54,237,54,235],[54,238,54,236],[54,239,54,237],[54,240,54,238],[54,241,54,239],[54,242,54,240],[54,243,54,241],[54,244,54,242],[-1,-1,54,243],[54,246,-1,-1],[54,247,54,245],[54,248,54,246],[54,249,54,247],[54,250,54,248],[54,251,54,249],[54,252,54,250],[54,253,54,251],[54,254,54,252],[54,255,54,253],[54,256,54,254],[54,257,54,255],[54,258,54,256],[54,7,54,257],[-1,-1,-1,-1],[-1,-1,-1,-1],[-1,-1,-1,-1],[-1,-1,-1,-1],[-1,-1,-1,-1],[-1,-1,-1,-1],[-1,-1,-1,-1],[-1,-1,-1,-1],[-1,-1,-1,-1],[-1,-1,-1,-1],[-1,-1,-1,-1],[-1,-1,-1,-1],[-1,-1,-1,-1],[-1,-1,-1,-1]],"loop":[0,0,0,0,0,0,0,0,0,0,0,0,0,0,0,0,0,0,0,0,0,0,0,0,0,0,0,0,0,0,0,0,0,0,0,0,0,0,0,0,0,0,0,0,0,0,0,0,0,0,0,0,0,0,0,0,0,0,0,0,0,0,0,0,0,0,0,0,0,0,0,0,0,0,0,0,0,0,0,0,0,0,0,0,0,0,0,0,0,0,0,0,0,0,0,0,0,0,0,0,0,0,0,0,0,0,0,0,0,0,0,0,0,0,0,0,0,0,0,0,0,0,0,0,0,0,0,0,0,0,0,0,0,0,0,0,0,0,0,0,0,0,0,0,0,0,0,0,0,0,0,0,0,0,0,0,0,0,0,0,0,0,0,0,0,0,0,0,0,0,0,0,0,0,0,0,0,0,0,0,0,0,0,0,0,0,0,0,0,0,0,0,0,0,0,0,0,0,0,0,0,0,0,0,0,0,0,0,0,0,0,0,0,0,0,0,0,0,0,0,0,0,0,0,0,0,0,0,0,0,0,0,0,0,0,0,0,0,0,0,0,0,0,0,0,0,0,0,0,0,0,0,0,0,0,0,0,0,0,0,0,0,0,0,0,0,0,0,0,0,0,0,0],"scafLoop":[],"col":2,"stapLoop":[],"skip":[0,0,0,0,0,0,0,0,0,-1,0,0,0,0,0,0,-1,0,-1,0,0,0,0,-1,0,-1,0,0,0,0,-1,0,0,0,0,0,0,-1,0,-1,0,0,0,0,-1,0,-1,0,0,0,0,-1,0,0,0,0,0,0,-1,0,-1,0,0,0,0,-1,0,-1,0,0,0,0,-1,0,0,0,0,0,0,-1,0,-1,0,0,0,0,-1,0,-1,0,0,0,0,-1,0,0,0,0,0,0,-1,0,-1,0,0,0,0,-1,0,-1,0,0,0,0,-1,0,0,0,0,0,0,-1,0,-1,0,0,0,0,-1,0,-1,0,0,0,0,-1,0,0,0,0,0,0,-1,0,-1,0,0,0,0,-1,0,-1,0,0,0,0,-1,0,0,0,0,0,0,-1,0,-1,0,0,0,0,-1,0,-1,0,0,0,0,-1,0,0,0,0,0,0,-1,0,-1,0,0,0,0,-1,0,-1,0,0,0,0,-1,0,0,0,0,0,0,-1,0,-1,0,0,0,0,-1,0,-1,0,0,0,0,-1,0,0,0,0,0,0,-1,0,-1,0,0,0,0,-1,0,-1,0,0,0,0,-1,0,0,0,0,0,0,-1,0,-1,0,0,0,0,-1,0,-1,0,0,0,0,0,0,0,0,0,0,0,0,0,0,0,0],"scaf":[[-1,-1,-1,-1],[-1,-1,-1,-1],[-1,-1,-1,-1],[-1,-1,-1,-1],[-1,-1,-1,-1],[-1,-1,-1,-1],[-1,-1,-1,-1],[54,258,54,8],[54,7,54,9],[54,8,54,10],[54,9,54,11],[54,10,54,12],[54,11,54,13],[54,12,54,14],[54,13,54,15],[54,14,54,16],[54,15,54,17],[54,16,54,18],[54,17,54,19],[54,18,54,20],[54,19,54,21],[54,20,54,22],[54,21,54,23],[54,22,54,24],[54,23,54,25],[54,24,54,26],[54,25,54,27],[54,26,54,28],[54,27,54,29],[54,28,54,30],[54,29,54,31],[54,30,54,32],[54,31,54,33],[54,32,54,34],[54,33,54,35],[54,34,54,36],[54,35,54,37],[54,36,54,38],[54,37,54,39],[54,38,54,40],[54,39,54,41],[54,40,54,42],[54,41,54,43],[54,42,54,44],[54,43,54,45],[54,44,-1,-1],[-1,-1,54,47],[54,46,54,48],[54,47,54,49],[54,48,54,50],[54,49,54,51],[54,50,54,52],[54,51,54,53],[54,52,54,54],[54,53,54,55],[54,54,54,56],[54,55,54,57],[54,56,54,58],[54,57,54,59],[54,58,54,60],[54,59,54,61],[54,60,54,62],[54,61,54,63],[54,62,54,64],[54,63,54,65],[54,64,54,66],[54,65,54,67],[54,66,54,68],[54,67,54,69],[54,68,54,70],[54,69,54,71],[54,70,54,72],[54,71,54,73],[54,72,54,74],[54,73,54,75],[54,74,54,76],[54,75,54,77],[54,76,54,78],[54,77,54,79],[54,78,54,80],[54,79,54,81],[54,80,54,82],[54,81,54,83],[54,82,54,84],[54,83,54,85],[54,84,54,86],[54,85,54,87],[54,86,-1,-1],[-1,-1,54,89],[54,88,54,90],[54,89,54,91],[54,90,54,92],[54,91,54,93],[54,92,54,94],[54,93,54,95],[54,94,54,96],[54,95,54,97],[54,96,54,98],[54,97,54,99],[54,98,54,100],[54,99,54,101],[54,100,54,102],[54,101,54,103],[54,102,54,104],[54,103,54,105],[54,104,54,106],[54,105,54,107],[54,106,54,108],[54,107,54,109],[54,108,54,110],[54,109,54,111],[54,110,54,112],[54,111,54,113],[54,112,54,114],[54,113,54,115],[54,114,54,116],[54,115,54,117],[54,116,54,118],[54,117,54,119],[54,118,54,120],[54,119,54,121],[54,120,54,122],[54,121,54,123],[54,122,54,124],[54,123,54,125],[54,124,54,126],[54,125,54,127],[54,126,54,128],[54,127,54,129],[54,128,-1,-1],[-1,-1,54,131],[54,130,54,132],[54,131,54,133],[54,132,54,134],[54,133,54,135],[54,134,54,136],[54,135,54,137],[54,136,54,138],[54,137,54,139],[54,138,54,140],[54,139,54,141],[54,140,54,142],[54,141,54,143],[54,142,54,144],[54,143,54,145],[54,144,54,146],[54,145,54,147],[54,146,54,148],[54,147,54,149],[54,148,54,150],[54,149,54,151],[54,150,54,152],[54,151,54,153],[54,152,54,154],[54,153,54,155],[54,154,54,156],[54,155,54,157],[54,156,54,158],[54,157,54,159],[54,158,54,160],[54,159,54,161],[54,160,54,162],[54,161,54,163],[54,162,54,164],[54,163,54,165],[54,164,54,166],[54,165,54,167],[54,166,54,168],[54,167,54,169],[54,168,54,170],[54,169,54,171],[54,170,-1,-1],[-1,-1,54,173],[54,172,54,174],[54,173,54,175],[54,174,54,176],[54,175,54,177],[54,176,54,178],[54,177,54,179],[54,178,54,180],[54,179,54,181],[54,180,54,182],[54,181,54,183],[54,182,54,184],[54,183,54,185],[54,184,54,186],[54,185,54,187],[54,186,54,188],[54,187,54,189],[54,188,54,190],[54,189,54,191],[54,190,54,192],[54,191,54,193],[54,192,54,194],[54,193,54,195],[54,194,54,196],[54,195,54,197],[54,196,54,198],[54,197,54,199],[54,198,54,200],[54,199,54,201],[54,200,54,202],[54,201,54,203],[54,202,54,204],[54,203,54,205],[54,204,54,206],[54,205,54,207],[54,206,54,208],[54,207,54,209],[54,208,54,210],[54,209,54,211],[54,210,54,212],[54,211,54,213],[54,212,-1,-1],[-1,-1,54,215],[54,214,54,216],[54,215,54,217],[54,216,54,218],[54,217,54,219],[54,218,54,220],[54,219,54,221],[54,220,54,222],[54,221,54,223],[54,222,54,224],[54,223,54,225],[54,224,54,226],[54,225,54,227],[54,226,54,228],[54,227,54,229],[54,228,54,230],[54,229,54,231],[54,230,54,232],[54,231,54,233],[54,232,54,234],[54,233,54,235],[54,234,54,236],[54,235,54,237],[54,236,54,238],[54,237,54,239],[54,238,54,240],[54,239,54,241],[54,240,54,242],[54,241,54,243],[54,242,54,244],[54,243,54,245],[54,244,54,246],[54,245,54,247],[54,246,54,248],[54,247,54,249],[54,248,54,250],[54,249,54,251],[54,250,54,252],[54,251,54,253],[54,252,54,254],[54,253,54,255],[54,254,-1,-1],[-1,-1,54,257],[54,256,54,258],[54,257,54,7],[-1,-1,-1,-1],[-1,-1,-1,-1],[-1,-1,-1,-1],[-1,-1,-1,-1],[-1,-1,-1,-1],[-1,-1,-1,-1],[-1,-1,-1,-1],[-1,-1,-1,-1],[-1,-1,-1,-1],[-1,-1,-1,-1],[-1,-1,-1,-1],[-1,-1,-1,-1],[-1,-1,-1,-1],[-1,-1,-1,-1]],"stap_colors":[[34,5749504],[76,5749504],[118,5749504],[160,5749504],[202,5749504],[244,5749504]],"num":54},{"row":11,"stap":[[-1,-1,-1,-1],[-1,-1,-1,-1],[-1,-1,-1,-1],[-1,-1,-1,-1],[-1,-1,-1,-1],[-1,-1,-1,-1],[-1,-1,-1,-1],[55,258,55,8],[55,7,55,9],[55,8,55,10],[55,9,55,11],[55,10,55,12],[55,11,55,13],[55,12,54,13],[54,14,55,15],[55,14,55,16],[55,15,55,17],[55,16,55,18],[55,17,55,19],[55,18,55,20],[55,19,55,21],[55,20,55,22],[55,21,55,23],[55,22,55,24],[55,23,55,25],[55,24,55,26],[55,25,55,27],[55,26,55,28],[55,27,55,29],[55,28,55,30],[55,29,55,31],[55,30,55,32],[55,31,55,33],[55,32,55,34],[55,33,-1,-1],[-1,-1,55,36],[55,35,55,37],[55,36,55,38],[55,37,55,39],[55,38,55,40],[55,39,55,41],[55,40,55,42],[55,41,55,43],[55,42,55,44],[55,43,55,45],[55,44,55,46],[55,45,55,47],[55,46,55,48],[55,47,55,49],[55,48,55,50],[55,49,55,51],[55,50,55,52],[55,51,55,53],[55,52,55,54],[55,53,55,55],[55,54,54,55],[54,56,55,57],[55,56,55,58],[55,57,55,59],[55,58,55,60],[55,59,55,61],[55,60,55,62],[55,61,55,63],[55,62,55,64],[55,63,55,65],[55,64,55,66],[55,65,55,67],[55,66,55,68],[55,67,55,69],[55,68,55,70],[55,69,55,71],[55,70,55,72],[55,71,55,73],[55,72,55,74],[55,73,55,75],[55,74,55,76],[55,75,-1,-1],[-1,-1,55,78],[55,77,55,79],[55,78,55,80],[55,79,55,81],[55,80,55,82],[55,81,55,83],[55,82,55,84],[55,83,55,85],[55,84,55,86],[55,85,55,87],[55,86,55,88],[55,87,55,89],[55,88,55,90],[55,89,55,91],[55,90,55,92],[55,91,55,93],[55,92,55,94],[55,93,55,95],[55,94,55,96],[55,95,55,97],[55,96,54,97],[54,98,55,99],[55,98,55,100],[55,99,55,101],[55,100,55,102],[55,101,55,103],[55,102,55,104],[55,103,55,105],[55,104,55,106],[55,105,55,107],[55,106,55,108],[55,107,55,109],[55,108,55,110],[55,109,55,111],[55,110,55,112],[55,111,55,113],[55,112,55,114],[55,113,55,115],[55,114,55,116],[55,115,55,117],[55,116,55,118],[55,117,-1,-1],[-1,-1,55,120],[55,119,55,121],[55,120,55,122],[55,121,55,123],[55,122,55,124],[55,123,55,125],[55,124,55,126],[55,125,55,127],[55,126,55,128],[55,127,55,129],[55,128,55,130],[55,129,55,131],[55,130,55,132],[55,131,55,133],[55,132,55,134],[55,133,55,135],[55,134,55,136],[55,135,55,137],[55,136,55,138],[55,137,55,139],[55,138,54,139],[54,140,55,141],[55,140,55,142],[55,141,55,143],[55,142,55,144],[55,143,55,145],[55,144,55,146],[55,145,55,147],[55,146,55,148],[55,147,55,149],[55,148,55,150],[55,149,55,151],[55,150,55,152],[55,151,55,153],[55,152,55,154],[55,153,55,155],[55,154,55,156],[55,155,55,157],[55,156,55,158],[55,157,55,159],[55,158,55,160],[55,159,-1,-1],[-1,-1,55,162],[55,161,55,163],[55,162,55,164],[55,163,55,165],[55,164,55,166],[55,165,55,167],[55,166,55,168],[55,167,55,169],[55,168,55,170],[55,169,55,171],[55,170,55,172],[55,171,55,173],[55,172,55,174],[55,173,55,175],[55,174,55,176],[55,175,55,177],[55,176,55,178],[55,177,55,179],[55,178,55,180],[55,179,55,181],[55,180,54,181],[54,182,55,183],[55,182,55,184],[55,183,55,185],[55,184,55,186],[55,185,55,187],[55,186,55,188],[55,187,55,189],[55,188,55,190],[55,189,55,191],[55,190,55,192],[55,191,55,193],[55,192,55,194],[55,193,55,195],[55,194,55,196],[55,195,55,197],[55,196,55,198],[55,197,55,199],[55,198,55,200],[55,199,55,201],[55,200,55,202],[55,201,-1,-1],[-1,-1,55,204],[55,203,55,205],[55,204,55,206],[55,205,55,207],[55,206,55,208],[55,207,55,209],[55,208,55,210],[55,209,55,211],[55,210,55,212],[55,211,55,213],[55,212,55,214],[55,213,55,215],[55,214,55,216],[55,215,55,217],[55,216,55,218],[55,217,55,219],[55,218,55,220],[55,219,55,221],[55,220,55,222],[55,221,55,223],[55,222,54,223],[54,224,55,225],[55,224,55,226],[55,225,55,227],[55,226,55,228],[55,227,55,229],[55,228,55,230],[55,229,55,231],[55,230,55,232],[55,231,55,233],[55,232,55,234],[55,233,55,235],[55,234,55,236],[55,235,55,237],[55,236,55,238],[55,237,55,239],[55,238,55,240],[55,239,55,241],[55,240,55,242],[55,241,55,243],[55,242,55,244],[55,243,-1,-1],[-1,-1,55,246],[55,245,55,247],[55,246,55,248],[55,247,55,249],[55,248,55,250],[55,249,55,251],[55,250,55,252],[55,251,55,253],[55,252,55,254],[55,253,55,255],[55,254,55,256],[55,255,55,257],[55,256,55,258],[55,257,55,7],[-1,-1,-1,-1],[-1,-1,-1,-1],[-1,-1,-1,-1],[-1,-1,-1,-1],[-1,-1,-1,-1],[-1,-1,-1,-1],[-1,-1,-1,-1],[-1,-1,-1,-1],[-1,-1,-1,-1],[-1,-1,-1,-1],[-1,-1,-1,-1],[-1,-1,-1,-1],[-1,-1,-1,-1],[-1,-1,-1,-1]],"loop":[0,0,0,0,0,0,0,0,0,0,0,0,0,0,0,0,0,0,0,0,0,0,0,0,0,0,0,0,0,0,0,0,0,0,0,0,0,0,0,0,0,0,0,0,0,0,0,0,0,0,0,0,0,0,0,0,0,0,0,0,0,0,0,0,0,0,0,0,0,0,0,0,0,0,0,0,0,0,0,0,0,0,0,0,0,0,0,0,0,0,0,0,0,0,0,0,0,0,0,0,0,0,0,0,0,0,0,0,0,0,0,0,0,0,0,0,0,0,0,0,0,0,0,0,0,0,0,0,0,0,0,0,0,0,0,0,0,0,0,0,0,0,0,0,0,0,0,0,0,0,0,0,0,0,0,0,0,0,0,0,0,0,0,0,0,0,0,0,0,0,0,0,0,0,0,0,0,0,0,0,0,0,0,0,0,0,0,0,0,0,0,0,0,0,0,0,0,0,0,0,0,0,0,0,0,0,0,0,0,0,0,0,0,0,0,0,0,0,0,0,0,0,0,0,0,0,0,0,0,0,0,0,0,0,0,0,0,0,0,0,0,0,0,0,0,0,0,0,0,0,0,0,0,0,0,0,0,0,0,0,0,0,0,0,0,0,0,0,0,0,0,0,0],"scafLoop":[],"col":2,"stapLoop":[],"skip":[0,0,0,0,0,0,0,0,0,0,-1,0,0,0,0,0,0,0,0,0,0,0,0,0,0,0,0,0,0,0,0,-1,0,0,0,0,0,0,0,0,0,0,0,0,0,0,0,0,0,0,0,0,-1,0,0,0,0,0,0,0,0,0,0,0,0,0,0,0,0,0,0,0,0,-1,0,0,0,0,0,0,0,0,0,0,0,0,0,0,0,0,0,0,0,0,-1,0,0,0,0,0,0,0,0,0,0,0,0,0,0,0,0,0,0,0,0,-1,0,0,0,0,0,0,0,0,0,0,0,0,0,0,0,0,0,0,0,0,-1,0,0,0,0,0,0,0,0,0,0,0,0,0,0,0,0,0,0,0,0,-1,0,0,0,0,0,0,0,0,0,0,0,0,0,0,0,0,0,0,0,0,-1,0,0,0,0,0,0,0,0,0,0,0,0,0,0,0,0,0,0,0,0,-1,0,0,0,0,0,0,0,0,0,0,0,0,0,0,0,0,0,0,0,0,-1,0,0,0,0,0,0,0,0,0,0,0,0,0,0,0,0,0,0,0,0,-1,0,0,0,0,0,0,0,0,0,0,0,0,0,0,0,0,0,0,0,0,0,0,0,0,0,0,0,0,0,0,0],"scaf":[[-1,-1,-1,-1],[-1,-1,-1,-1],[-1,-1,-1,-1],[-1,-1,-1,-1],[-1,-1,-1,-1],[-1,-1,-1,-1],[-1,-1,-1,-1],[55,8,55,258],[55,9,55,7],[55,10,55,8],[55,11,55,9],[55,12,55,10],[55,13,55,11],[55,14,55,12],[55,15,55,13],[52,15,55,14],[55,17,52,16],[55,18,55,16],[55,19,55,17],[55,20,55,18],[55,21,55,19],[55,22,55,20],[55,23,55,21],[55,24,55,22],[55,25,55,23],[55,26,55,24],[55,27,55,25],[55,28,55,26],[55,29,55,27],[55,30,55,28],[55,31,55,29],[55,32,55,30],[55,33,55,31],[55,34,55,32],[55,35,55,33],[55,36,55,34],[52,36,55,35],[55,38,52,37],[55,39,55,37],[55,40,55,38],[55,41,55,39],[55,42,55,40],[55,43,55,41],[55,44,55,42],[55,45,55,43],[55,46,55,44],[55,47,55,45],[55,48,55,46],[55,49,55,47],[55,50,55,48],[55,51,55,49],[55,52,55,50],[55,53,55,51],[55,54,55,52],[55,55,55,53],[55,56,55,54],[55,57,55,55],[52,57,55,56],[55,59,52,58],[55,60,55,58],[55,61,55,59],[55,62,55,60],[55,63,55,61],[55,64,55,62],[55,65,55,63],[55,66,55,64],[55,67,55,65],[55,68,55,66],[55,69,55,67],[55,70,55,68],[55,71,55,69],[55,72,55,70],[55,73,55,71],[55,74,55,72],[55,75,55,73],[55,76,55,74],[55,77,55,75],[55,78,55,76],[52,78,55,77],[55,80,52,79],[55,81,55,79],[55,82,55,80],[55,83,55,81],[55,84,55,82],[55,85,55,83],[55,86,55,84],[55,87,55,85],[55,88,55,86],[55,89,55,87],[55,90,55,88],[55,91,55,89],[55,92,55,90],[55,93,55,91],[55,94,55,92],[55,95,55,93],[55,96,55,94],[55,97,55,95],[55,98,55,96],[55,99,55,97],[52,99,55,98],[55,101,52,100],[55,102,55,100],[55,103,55,101],[55,104,55,102],[55,105,55,103],[55,106,55,104],[55,107,55,105],[55,108,55,106],[55,109,55,107],[55,110,55,108],[55,111,55,109],[55,112,55,110],[55,113,55,111],[55,114,55,112],[55,115,55,113],[55,116,55,114],[55,117,55,115],[55,118,55,116],[55,119,55,117],[55,120,55,118],[52,120,55,119],[55,122,52,121],[55,123,55,121],[55,124,55,122],[55,125,55,123],[55,126,55,124],[55,127,55,125],[55,128,55,126],[55,129,55,127],[55,130,55,128],[55,131,55,129],[55,132,55,130],[55,133,55,131],[55,134,55,132],[55,135,55,133],[55,136,55,134],[55,137,55,135],[55,138,55,136],[55,139,55,137],[55,140,55,138],[55,141,55,139],[52,141,55,140],[55,143,52,142],[55,144,55,142],[55,145,55,143],[55,146,55,144],[55,147,55,145],[55,148,55,146],[55,149,55,147],[55,150,55,148],[55,151,55,149],[55,152,55,150],[55,153,55,151],[55,154,55,152],[55,155,55,153],[55,156,55,154],[55,157,55,155],[55,158,55,156],[55,159,55,157],[55,160,55,158],[55,161,55,159],[55,162,55,160],[52,162,55,161],[55,164,52,163],[55,165,55,163],[55,166,55,164],[55,167,55,165],[55,168,55,166],[55,169,55,167],[55,170,55,168],[55,171,55,169],[55,172,55,170],[55,173,55,171],[55,174,55,172],[55,175,55,173],[55,176,55,174],[55,177,55,175],[55,178,55,176],[55,179,55,177],[55,180,55,178],[55,181,55,179],[55,182,55,180],[55,183,55,181],[52,183,55,182],[55,185,52,184],[55,186,55,184],[55,187,55,185],[55,188,55,186],[55,189,55,187],[55,190,55,188],[55,191,55,189],[55,192,55,190],[55,193,55,191],[55,194,55,192],[55,195,55,193],[55,196,55,194],[55,197,55,195],[55,198,55,196],[55,199,55,197],[55,200,55,198],[55,201,55,199],[55,202,55,200],[55,203,55,201],[55,204,55,202],[52,204,55,203],[55,206,52,205],[55,207,55,205],[55,208,55,206],[55,209,55,207],[55,210,55,208],[55,211,55,209],[55,212,55,210],[55,213,55,211],[55,214,55,212],[55,215,55,213],[55,216,55,214],[55,217,55,215],[55,218,55,216],[55,219,55,217],[55,220,55,218],[55,221,55,219],[55,222,55,220],[55,223,55,221],[55,224,55,222],[55,225,55,223],[52,225,55,224],[55,227,52,226],[55,228,55,226],[55,229,55,227],[55,230,55,228],[55,231,55,229],[55,232,55,230],[55,233,55,231],[55,234,55,232],[55,235,55,233],[55,236,55,234],[55,237,55,235],[55,238,55,236],[55,239,55,237],[55,240,55,238],[55,241,55,239],[55,242,55,240],[55,243,55,241],[55,244,55,242],[55,245,55,243],[55,246,55,244],[52,246,55,245],[55,248,52,247],[55,249,55,247],[55,250,55,248],[55,251,55,249],[55,252,55,250],[55,253,55,251],[55,254,55,252],[55,255,55,253],[55,256,55,254],[55,257,55,255],[55,258,55,256],[55,7,55,257],[-1,-1,-1,-1],[-1,-1,-1,-1],[-1,-1,-1,-1],[-1,-1,-1,-1],[-1,-1,-1,-1],[-1,-1,-1,-1],[-1,-1,-1,-1],[-1,-1,-1,-1],[-1,-1,-1,-1],[-1,-1,-1,-1],[-1,-1,-1,-1],[-1,-1,-1,-1],[-1,-1,-1,-1],[-1,-1,-1,-1]],"stap_colors":[[35,5749504],[77,5749504],[119,5749504],[161,5749504],[203,5749504],[245,5749504]],"num":55},{"row":13,"stap":[[-1,-1,-1,-1],[-1,-1,-1,-1],[-1,-1,-1,-1],[-1,-1,-1,-1],[-1,-1,-1,-1],[-1,-1,-1,-1],[-1,-1,-1,-1],[-1,-1,-1,-1],[-1,-1,-1,-1],[-1,-1,-1,-1],[-1,-1,-1,-1],[-1,-1,-1,-1],[-1,-1,-1,-1],[-1,-1,-1,-1],[-1,-1,-1,-1],[-1,-1,-1,-1],[-1,-1,-1,-1],[-1,-1,-1,-1],[-1,-1,-1,-1],[-1,-1,-1,-1],[-1,-1,-1,-1],[-1,-1,-1,-1],[-1,-1,-1,-1],[-1,-1,-1,-1],[-1,-1,-1,-1],[-1,-1,-1,-1],[-1,-1,-1,-1],[-1,-1,-1,-1],[-1,-1,-1,-1],[-1,-1,-1,-1],[-1,-1,-1,-1],[-1,-1,-1,-1],[-1,-1,-1,-1],[-1,-1,-1,-1],[-1,-1,-1,-1],[-1,-1,-1,-1],[-1,-1,-1,-1],[-1,-1,-1,-1],[-1,-1,-1,-1],[-1,-1,-1,-1],[-1,-1,-1,-1],[-1,-1,-1,-1],[-1,-1,-1,-1],[-1,-1,-1,-1],[-1,-1,-1,-1],[-1,-1,-1,-1],[-1,-1,-1,-1],[-1,-1,-1,-1],[-1,-1,-1,-1],[-1,-1,-1,-1],[-1,-1,-1,-1],[-1,-1,-1,-1],[-1,-1,-1,-1],[-1,-1,-1,-1],[-1,-1,-1,-1],[-1,-1,-1,-1],[-1,-1,-1,-1],[-1,-1,-1,-1],[-1,-1,-1,-1],[-1,-1,-1,-1],[-1,-1,-1,-1],[-1,-1,-1,-1],[-1,-1,-1,-1],[-1,-1,-1,-1],[-1,-1,-1,-1],[-1,-1,-1,-1],[-1,-1,-1,-1],[-1,-1,-1,-1],[-1,-1,-1,-1],[-1,-1,-1,-1],[-1,-1,-1,-1],[-1,-1,-1,-1],[-1,-1,-1,-1],[-1,-1,-1,-1],[-1,-1,-1,-1],[-1,-1,-1,-1],[-1,-1,-1,-1],[-1,-1,-1,-1],[-1,-1,-1,-1],[-1,-1,-1,-1],[-1,-1,-1,-1],[-1,-1,-1,-1],[-1,-1,-1,-1],[-1,-1,-1,-1],[-1,-1,-1,-1],[-1,-1,-1,-1],[-1,-1,-1,-1],[-1,-1,-1,-1],[-1,-1,-1,-1],[-1,-1,-1,-1],[-1,-1,-1,-1],[-1,-1,-1,-1],[-1,-1,-1,-1],[-1,-1,-1,-1],[-1,-1,-1,-1],[-1,-1,-1,-1],[-1,-1,-1,-1],[-1,-1,-1,-1],[-1,-1,-1,-1],[-1,-1,-1,-1],[-1,-1,-1,-1],[-1,-1,-1,-1],[-1,-1,-1,-1],[-1,-1,-1,-1],[-1,-1,-1,-1],[-1,-1,-1,-1],[-1,-1,-1,-1],[-1,-1,-1,-1],[-1,-1,-1,-1],[-1,-1,-1,-1],[-1,-1,-1,-1],[-1,-1,-1,-1],[-1,-1,-1,-1],[-1,-1,-1,-1],[-1,-1,-1,-1],[-1,-1,-1,-1],[-1,-1,-1,-1],[-1,-1,-1,-1],[-1,-1,-1,-1],[-1,-1,-1,-1],[-1,-1,-1,-1],[-1,-1,-1,-1],[-1,-1,-1,-1],[-1,-1,-1,-1],[-1,-1,-1,-1],[-1,-1,-1,-1],[-1,-1,-1,-1],[-1,-1,-1,-1],[-1,-1,-1,-1],[-1,-1,-1,-1],[-1,-1,-1,-1],[-1,-1,-1,-1],[-1,-1,-1,-1],[-1,-1,-1,-1],[-1,-1,-1,-1],[-1,-1,-1,-1],[-1,-1,-1,-1],[-1,-1,-1,-1],[-1,-1,-1,-1],[-1,-1,-1,-1],[-1,-1,-1,-1],[-1,-1,-1,-1],[-1,-1,-1,-1],[-1,-1,-1,-1],[-1,-1,-1,-1],[-1,-1,-1,-1],[-1,-1,-1,-1],[-1,-1,-1,-1],[-1,-1,-1,-1],[-1,-1,-1,-1],[-1,-1,-1,-1],[-1,-1,-1,-1],[-1,-1,-1,-1],[-1,-1,-1,-1],[-1,-1,-1,-1],[-1,-1,-1,-1],[-1,-1,-1,-1],[-1,-1,-1,-1],[-1,-1,-1,-1],[-1,-1,-1,-1],[-1,-1,-1,-1],[-1,-1,-1,-1],[-1,-1,-1,-1],[-1,-1,-1,-1],[-1,-1,-1,-1],[-1,-1,-1,-1],[-1,-1,-1,-1],[-1,-1,-1,-1],[-1,-1,-1,-1],[-1,-1,-1,-1],[-1,-1,-1,-1],[-1,-1,-1,-1],[-1,-1,-1,-1],[-1,-1,-1,-1],[-1,-1,-1,-1],[-1,-1,-1,-1],[-1,-1,-1,-1],[-1,-1,-1,-1],[-1,-1,-1,-1],[-1,-1,-1,-1],[-1,-1,-1,-1],[-1,-1,-1,-1],[-1,-1,-1,-1],[-1,-1,-1,-1],[-1,-1,-1,-1],[-1,-1,-1,-1],[-1,-1,-1,-1],[-1,-1,-1,-1],[-1,-1,-1,-1],[-1,-1,-1,-1],[-1,-1,-1,-1],[-1,-1,-1,-1],[-1,-1,-1,-1],[-1,-1,-1,-1],[-1,-1,-1,-1],[-1,-1,-1,-1],[-1,-1,-1,-1],[-1,-1,-1,-1],[-1,-1,-1,-1],[-1,-1,-1,-1],[-1,-1,-1,-1],[-1,-1,-1,-1],[-1,-1,-1,-1],[-1,-1,-1,-1],[-1,-1,-1,-1],[-1,-1,-1,-1],[-1,-1,-1,-1],[-1,-1,-1,-1],[-1,-1,-1,-1],[-1,-1,-1,-1],[-1,-1,-1,-1],[-1,-1,-1,-1],[-1,-1,-1,-1],[-1,-1,-1,-1],[-1,-1,-1,-1],[-1,-1,-1,-1],[-1,-1,-1,-1],[-1,-1,-1,-1],[-1,-1,-1,-1],[-1,-1,-1,-1],[-1,-1,-1,-1],[-1,-1,-1,-1],[-1,-1,-1,-1],[-1,-1,-1,-1],[-1,-1,-1,-1],[-1,-1,-1,-1],[-1,-1,-1,-1],[-1,-1,-1,-1],[-1,-1,-1,-1],[-1,-1,-1,-1],[-1,-1,-1,-1],[-1,-1,-1,-1],[-1,-1,-1,-1],[-1,-1,-1,-1],[-1,-1,-1,-1],[-1,-1,-1,-1],[-1,-1,-1,-1],[-1,-1,-1,-1],[-1,-1,-1,-1],[-1,-1,-1,-1],[-1,-1,-1,-1],[-1,-1,-1,-1],[-1,-1,-1,-1],[-1,-1,-1,-1],[-1,-1,-1,-1],[-1,-1,-1,-1],[-1,-1,-1,-1],[-1,-1,-1,-1],[-1,-1,-1,-1],[-1,-1,-1,-1],[-1,-1,-1,-1],[-1,-1,-1,-1],[-1,-1,-1,-1],[-1,-1,-1,-1],[-1,-1,-1,-1],[-1,-1,-1,-1],[-1,-1,-1,-1],[-1,-1,-1,-1],[-1,-1,-1,-1],[-1,-1,-1,-1],[-1,-1,-1,-1],[-1,-1,-1,-1],[-1,-1,-1,-1],[-1,-1,-1,-1],[-1,-1,-1,-1],[-1,-1,-1,-1],[-1,-1,-1,-1],[-1,-1,-1,-1],[-1,-1,-1,-1],[-1,-1,-1,-1],[-1,-1,-1,-1],[-1,-1,-1,-1],[-1,-1,-1,-1]],"loop":[0,0,0,0,0,0,0,0,0,0,0,0,0,0,0,0,0,0,0,0,0,0,0,0,0,0,0,0,0,0,0,0,0,0,0,0,0,0,0,0,0,0,0,0,0,0,0,0,0,0,0,0,0,0,0,0,0,0,0,0,0,0,0,0,0,0,0,0,0,0,0,0,0,0,0,0,0,0,0,0,0,0,0,0,0,0,0,0,0,0,0,0,0,0,0,0,0,0,0,0,0,0,0,0,0,0,0,0,0,0,0,0,0,0,0,0,0,0,0,0,0,0,0,0,0,0,0,0,0,0,0,0,0,0,0,0,0,0,0,0,0,0,0,0,0,0,0,0,0,0,0,0,0,0,0,0,0,0,0,0,0,0,0,0,0,0,0,0,0,0,0,0,0,0,0,0,0,0,0,0,0,0,0,0,0,0,0,0,0,0,0,0,0,0,0,0,0,0,0,0,0,0,0,0,0,0,0,0,0,0,0,0,0,0,0,0,0,0,0,0,0,0,0,0,0,0,0,0,0,0,0,0,0,0,0,0,0,0,0,0,0,0,0,0,0,0,0,0,0,0,0,0,0,0,0,0,0,0,0,0,0,0,0,0,0,0,0,0,0,0,0,0,0],"scafLoop":[],"col":6,"stapLoop":[],"skip":[0,0,0,0,0,0,0,0,0,0,0,0,0,0,0,0,0,0,0,0,0,0,0,0,0,0,0,0,0,0,0,0,0,0,0,0,0,0,0,0,0,0,0,0,0,0,0,0,0,0,0,0,0,0,0,0,0,0,0,0,0,0,0,0,0,0,0,0,0,0,0,0,0,0,0,0,0,0,0,0,0,0,0,0,0,0,0,0,0,0,0,0,0,0,0,0,0,0,0,0,0,0,0,0,0,0,0,0,0,0,0,0,0,0,0,0,0,0,0,0,0,0,0,0,0,0,0,0,0,0,0,0,0,0,0,0,0,0,0,0,0,0,0,0,0,0,0,0,0,0,0,0,0,0,0,0,0,0,0,0,0,0,0,0,0,0,0,0,0,0,0,0,0,0,0,0,0,0,0,0,0,0,0,0,0,0,0,0,0,0,0,0,0,0,0,0,0,0,0,0,0,0,0,0,0,0,0,0,0,0,0,0,0,0,0,0,0,0,0,0,0,0,0,0,0,0,0,0,0,0,0,0,0,0,0,0,0,0,0,0,0,0,0,0,0,0,0,0,0,0,0,0,0,0,0,0,0,0,0,0,0,0,0,0,0,0,0,0,0,0,0,0,0],"scaf":[[57,1,56,0],[57,2,57,0],[57,3,57,1],[57,4,57,2],[57,5,57,3],[57,6,57,4],[57,7,57,5],[57,8,57,6],[57,9,57,7],[57,10,57,8],[57,11,57,9],[57,12,57,10],[57,13,57,11],[57,14,57,12],[57,15,57,13],[57,16,57,14],[57,17,57,15],[57,18,57,16],[57,19,57,17],[57,20,57,18],[57,21,57,19],[57,22,57,20],[57,23,57,21],[57,24,57,22],[57,25,57,23],[57,26,57,24],[57,27,57,25],[57,28,57,26],[57,29,57,27],[57,30,57,28],[57,31,57,29],[57,32,57,30],[57,33,57,31],[57,34,57,32],[57,35,57,33],[57,36,57,34],[57,37,57,35],[57,38,57,36],[57,39,57,37],[57,40,57,38],[57,41,57,39],[57,42,57,40],[57,43,57,41],[57,44,57,42],[57,45,57,43],[57,46,57,44],[57,47,57,45],[57,48,57,46],[57,49,57,47],[57,50,57,48],[57,51,57,49],[57,52,57,50],[57,53,57,51],[57,54,57,52],[57,55,57,53],[57,56,57,54],[57,57,57,55],[57,58,57,56],[57,59,57,57],[14,87,57,58],[-1,-1,-1,-1],[-1,-1,-1,-1],[-1,-1,-1,-1],[-1,-1,-1,-1],[-1,-1,-1,-1],[-1,-1,-1,-1],[-1,-1,-1,-1],[-1,-1,-1,-1],[-1,-1,-1,-1],[-1,-1,-1,-1],[-1,-1,-1,-1],[-1,-1,-1,-1],[-1,-1,-1,-1],[-1,-1,-1,-1],[-1,-1,-1,-1],[-1,-1,-1,-1],[-1,-1,-1,-1],[-1,-1,-1,-1],[-1,-1,-1,-1],[-1,-1,-1,-1],[-1,-1,-1,-1],[-1,-1,-1,-1],[-1,-1,-1,-1],[-1,-1,-1,-1],[-1,-1,-1,-1],[-1,-1,-1,-1],[-1,-1,-1,-1],[-1,-1,-1,-1],[-1,-1,-1,-1],[-1,-1,-1,-1],[-1,-1,-1,-1],[-1,-1,-1,-1],[-1,-1,-1,-1],[-1,-1,-1,-1],[-1,-1,-1,-1],[-1,-1,-1,-1],[-1,-1,-1,-1],[-1,-1,-1,-1],[-1,-1,-1,-1],[-1,-1,-1,-1],[-1,-1,-1,-1],[-1,-1,-1,-1],[-1,-1,-1,-1],[-1,-1,-1,-1],[-1,-1,-1,-1],[-1,-1,-1,-1],[-1,-1,-1,-1],[-1,-1,-1,-1],[-1,-1,-1,-1],[-1,-1,-1,-1],[-1,-1,-1,-1],[-1,-1,-1,-1],[-1,-1,-1,-1],[-1,-1,-1,-1],[-1,-1,-1,-1],[-1,-1,-1,-1],[-1,-1,-1,-1],[-1,-1,-1,-1],[-1,-1,-1,-1],[-1,-1,-1,-1],[-1,-1,-1,-1],[-1,-1,-1,-1],[-1,-1,-1,-1],[-1,-1,-1,-1],[-1,-1,-1,-1],[-1,-1,-1,-1],[-1,-1,-1,-1],[-1,-1,-1,-1],[-1,-1,-1,-1],[-1,-1,-1,-1],[-1,-1,-1,-1],[-1,-1,-1,-1],[-1,-1,-1,-1],[-1,-1,-1,-1],[-1,-1,-1,-1],[-1,-1,-1,-1],[-1,-1,-1,-1],[-1,-1,-1,-1],[-1,-1,-1,-1],[-1,-1,-1,-1],[-1,-1,-1,-1],[-1,-1,-1,-1],[-1,-1,-1,-1],[-1,-1,-1,-1],[-1,-1,-1,-1],[-1,-1,-1,-1],[-1,-1,-1,-1],[-1,-1,-1,-1],[-1,-1,-1,-1],[-1,-1,-1,-1],[-1,-1,-1,-1],[-1,-1,-1,-1],[-1,-1,-1,-1],[-1,-1,-1,-1],[-1,-1,-1,-1],[-1,-1,-1,-1],[-1,-1,-1,-1],[-1,-1,-1,-1],[-1,-1,-1,-1],[-1,-1,-1,-1],[-1,-1,-1,-1],[-1,-1,-1,-1],[-1,-1,-1,-1],[-1,-1,-1,-1],[-1,-1,-1,-1],[-1,-1,-1,-1],[-1,-1,-1,-1],[-1,-1,-1,-1],[-1,-1,-1,-1],[-1,-1,-1,-1],[-1,-1,-1,-1],[-1,-1,-1,-1],[-1,-1,-1,-1],[-1,-1,-1,-1],[-1,-1,-1,-1],[-1,-1,-1,-1],[-1,-1,-1,-1],[-1,-1,-1,-1],[-1,-1,-1,-1],[-1,-1,-1,-1],[-1,-1,-1,-1],[-1,-1,-1,-1],[-1,-1,-1,-1],[-1,-1,-1,-1],[-1,-1,-1,-1],[-1,-1,-1,-1],[-1,-1,-1,-1],[-1,-1,-1,-1],[-1,-1,-1,-1],[-1,-1,-1,-1],[-1,-1,-1,-1],[-1,-1,-1,-1],[-1,-1,-1,-1],[-1,-1,-1,-1],[-1,-1,-1,-1],[-1,-1,-1,-1],[-1,-1,-1,-1],[-1,-1,-1,-1],[-1,-1,-1,-1],[-1,-1,-1,-1],[-1,-1,-1,-1],[-1,-1,-1,-1],[-1,-1,-1,-1],[-1,-1,-1,-1],[-1,-1,-1,-1],[-1,-1,-1,-1],[-1,-1,-1,-1],[-1,-1,-1,-1],[-1,-1,-1,-1],[-1,-1,-1,-1],[-1,-1,-1,-1],[-1,-1,-1,-1],[-1,-1,-1,-1],[-1,-1,-1,-1],[-1,-1,-1,-1],[-1,-1,-1,-1],[-1,-1,-1,-1],[-1,-1,-1,-1],[-1,-1,-1,-1],[-1,-1,-1,-1],[-1,-1,-1,-1],[-1,-1,-1,-1],[-1,-1,-1,-1],[-1,-1,-1,-1],[-1,-1,-1,-1],[-1,-1,-1,-1],[-1,-1,-1,-1],[-1,-1,-1,-1],[-1,-1,-1,-1],[-1,-1,-1,-1],[-1,-1,-1,-1],[-1,-1,-1,-1],[-1,-1,-1,-1],[-1,-1,-1,-1],[-1,-1,-1,-1],[-1,-1,-1,-1],[-1,-1,-1,-1],[-1,-1,-1,-1],[-1,-1,-1,-1],[-1,-1,-1,-1],[-1,-1,-1,-1],[-1,-1,-1,-1],[-1,-1,-1,-1],[-1,-1,-1,-1],[-1,-1,-1,-1],[-1,-1,-1,-1],[-1,-1,-1,-1],[-1,-1,-1,-1],[-1,-1,-1,-1],[-1,-1,-1,-1],[-1,-1,-1,-1],[-1,-1,-1,-1],[-1,-1,-1,-1],[-1,-1,-1,-1],[-1,-1,-1,-1],[-1,-1,-1,-1],[-1,-1,-1,-1],[-1,-1,-1,-1],[-1,-1,-1,-1],[-1,-1,-1,-1],[-1,-1,-1,-1],[-1,-1,-1,-1],[-1,-1,-1,-1],[-1,-1,-1,-1],[-1,-1,-1,-1],[-1,-1,-1,-1],[-1,-1,-1,-1],[-1,-1,-1,-1],[-1,-1,-1,-1],[-1,-1,-1,-1],[-1,-1,-1,-1],[-1,-1,-1,-1],[-1,-1,-1,-1]],"stap_colors":[],"num":57},{"row":14,"stap":[[-1,-1,-1,-1],[-1,-1,-1,-1],[-1,-1,-1,-1],[-1,-1,-1,-1],[-1,-1,-1,-1],[-1,-1,-1,-1],[-1,-1,-1,-1],[-1,-1,-1,-1],[-1,-1,-1,-1],[-1,-1,-1,-1],[-1,-1,-1,-1],[-1,-1,-1,-1],[-1,-1,-1,-1],[-1,-1,-1,-1],[-1,-1,-1,-1],[-1,-1,-1,-1],[-1,-1,-1,-1],[-1,-1,-1,-1],[-1,-1,-1,-1],[-1,-1,-1,-1],[-1,-1,-1,-1],[-1,-1,-1,-1],[-1,-1,-1,-1],[-1,-1,-1,-1],[-1,-1,-1,-1],[-1,-1,-1,-1],[-1,-1,-1,-1],[-1,-1,-1,-1],[-1,-1,-1,-1],[-1,-1,-1,-1],[-1,-1,-1,-1],[-1,-1,-1,-1],[-1,-1,-1,-1],[-1,-1,-1,-1],[-1,-1,-1,-1],[-1,-1,-1,-1],[-1,-1,-1,-1],[-1,-1,-1,-1],[-1,-1,-1,-1],[-1,-1,-1,-1],[-1,-1,-1,-1],[-1,-1,-1,-1],[-1,-1,-1,-1],[-1,-1,-1,-1],[-1,-1,-1,-1],[-1,-1,-1,-1],[-1,-1,-1,-1],[-1,-1,-1,-1],[-1,-1,-1,-1],[-1,-1,-1,-1],[-1,-1,-1,-1],[-1,-1,-1,-1],[-1,-1,-1,-1],[-1,-1,-1,-1],[-1,-1,-1,-1],[-1,-1,-1,-1],[-1,-1,-1,-1],[-1,-1,-1,-1],[-1,-1,-1,-1],[-1,-1,-1,-1],[-1,-1,-1,-1],[-1,-1,-1,-1],[-1,-1,-1,-1],[-1,-1,-1,-1],[-1,-1,-1,-1],[-1,-1,-1,-1],[-1,-1,-1,-1],[-1,-1,-1,-1],[-1,-1,-1,-1],[-1,-1,-1,-1],[-1,-1,-1,-1],[-1,-1,-1,-1],[-1,-1,-1,-1],[-1,-1,-1,-1],[-1,-1,-1,-1],[-1,-1,-1,-1],[-1,-1,-1,-1],[-1,-1,-1,-1],[-1,-1,-1,-1],[-1,-1,-1,-1],[-1,-1,-1,-1],[-1,-1,-1,-1],[-1,-1,-1,-1],[-1,-1,-1,-1],[-1,-1,-1,-1],[-1,-1,-1,-1],[-1,-1,-1,-1],[-1,-1,-1,-1],[-1,-1,-1,-1],[-1,-1,-1,-1],[-1,-1,-1,-1],[-1,-1,-1,-1],[-1,-1,-1,-1],[-1,-1,-1,-1],[-1,-1,-1,-1],[-1,-1,-1,-1],[-1,-1,-1,-1],[-1,-1,-1,-1],[-1,-1,-1,-1],[-1,-1,-1,-1],[-1,-1,-1,-1],[-1,-1,-1,-1],[-1,-1,-1,-1],[-1,-1,-1,-1],[-1,-1,-1,-1],[-1,-1,-1,-1],[-1,-1,-1,-1],[-1,-1,-1,-1],[-1,-1,-1,-1],[-1,-1,-1,-1],[-1,-1,-1,-1],[-1,-1,-1,-1],[-1,-1,-1,-1],[-1,-1,-1,-1],[-1,-1,-1,-1],[-1,-1,-1,-1],[-1,-1,-1,-1],[-1,-1,-1,-1],[-1,-1,-1,-1],[-1,-1,-1,-1],[-1,-1,-1,-1],[-1,-1,-1,-1],[-1,-1,-1,-1],[-1,-1,-1,-1],[-1,-1,-1,-1],[-1,-1,-1,-1],[-1,-1,-1,-1],[-1,-1,-1,-1],[-1,-1,-1,-1],[-1,-1,-1,-1],[-1,-1,-1,-1],[-1,-1,-1,-1],[-1,-1,-1,-1],[-1,-1,-1,-1],[-1,-1,-1,-1],[-1,-1,-1,-1],[-1,-1,-1,-1],[-1,-1,-1,-1],[-1,-1,-1,-1],[-1,-1,-1,-1],[-1,-1,-1,-1],[-1,-1,-1,-1],[-1,-1,-1,-1],[-1,-1,-1,-1],[-1,-1,-1,-1],[-1,-1,-1,-1],[-1,-1,-1,-1],[-1,-1,-1,-1],[-1,-1,-1,-1],[-1,-1,-1,-1],[-1,-1,-1,-1],[-1,-1,-1,-1],[-1,-1,-1,-1],[-1,-1,-1,-1],[-1,-1,-1,-1],[-1,-1,-1,-1],[-1,-1,-1,-1],[-1,-1,-1,-1],[-1,-1,-1,-1],[-1,-1,-1,-1],[-1,-1,-1,-1],[-1,-1,-1,-1],[-1,-1,-1,-1],[-1,-1,-1,-1],[-1,-1,-1,-1],[-1,-1,-1,-1],[-1,-1,-1,-1],[-1,-1,-1,-1],[-1,-1,-1,-1],[-1,-1,-1,-1],[-1,-1,-1,-1],[-1,-1,-1,-1],[-1,-1,-1,-1],[-1,-1,-1,-1],[-1,-1,-1,-1],[-1,-1,-1,-1],[-1,-1,-1,-1],[-1,-1,-1,-1],[-1,-1,-1,-1],[-1,-1,-1,-1],[-1,-1,-1,-1],[-1,-1,-1,-1],[-1,-1,-1,-1],[-1,-1,-1,-1],[-1,-1,-1,-1],[-1,-1,-1,-1],[-1,-1,-1,-1],[-1,-1,-1,-1],[-1,-1,-1,-1],[-1,-1,-1,-1],[-1,-1,-1,-1],[-1,-1,-1,-1],[-1,-1,-1,-1],[-1,-1,-1,-1],[-1,-1,-1,-1],[-1,-1,-1,-1],[-1,-1,-1,-1],[-1,-1,-1,-1],[-1,-1,-1,-1],[-1,-1,-1,-1],[-1,-1,-1,-1],[-1,-1,-1,-1],[-1,-1,-1,-1],[-1,-1,-1,-1],[-1,-1,-1,-1],[-1,-1,-1,-1],[-1,-1,-1,-1],[-1,-1,-1,-1],[-1,-1,-1,-1],[-1,-1,-1,-1],[-1,-1,-1,-1],[-1,-1,-1,-1],[-1,-1,-1,-1],[-1,-1,-1,-1],[-1,-1,-1,-1],[-1,-1,-1,-1],[-1,-1,-1,-1],[-1,-1,-1,-1],[-1,-1,-1,-1],[-1,-1,-1,-1],[-1,-1,-1,-1],[-1,-1,-1,-1],[-1,-1,-1,-1],[-1,-1,-1,-1],[-1,-1,-1,-1],[-1,-1,-1,-1],[-1,-1,-1,-1],[-1,-1,-1,-1],[-1,-1,-1,-1],[-1,-1,-1,-1],[-1,-1,-1,-1],[-1,-1,-1,-1],[-1,-1,-1,-1],[-1,-1,-1,-1],[-1,-1,-1,-1],[-1,-1,-1,-1],[-1,-1,-1,-1],[-1,-1,-1,-1],[-1,-1,-1,-1],[-1,-1,-1,-1],[-1,-1,-1,-1],[-1,-1,-1,-1],[-1,-1,-1,-1],[-1,-1,-1,-1],[-1,-1,-1,-1],[-1,-1,-1,-1],[-1,-1,-1,-1],[-1,-1,-1,-1],[-1,-1,-1,-1],[-1,-1,-1,-1],[-1,-1,-1,-1],[-1,-1,-1,-1],[-1,-1,-1,-1],[-1,-1,-1,-1],[-1,-1,-1,-1],[-1,-1,-1,-1],[-1,-1,-1,-1],[-1,-1,-1,-1],[-1,-1,-1,-1],[-1,-1,-1,-1],[-1,-1,-1,-1],[-1,-1,-1,-1],[-1,-1,-1,-1],[-1,-1,-1,-1],[-1,-1,-1,-1],[-1,-1,-1,-1],[-1,-1,-1,-1],[-1,-1,-1,-1],[-1,-1,-1,-1],[-1,-1,-1,-1],[-1,-1,-1,-1],[-1,-1,-1,-1],[-1,-1,-1,-1]],"loop":[0,0,0,0,0,0,0,0,0,0,0,0,0,0,0,0,0,0,0,0,0,0,0,0,0,0,0,0,0,0,0,0,0,0,0,0,0,0,0,0,0,0,0,0,0,0,0,0,0,0,0,0,0,0,0,0,0,0,0,0,0,0,0,0,0,0,0,0,0,0,0,0,0,0,0,0,0,0,0,0,0,0,0,0,0,0,0,0,0,
[truncated: 75,816 more chars]
